# Supplementary material for: Novel insights into salinity-induced lipogenesis and carotenogenesis in the oleaginous astaxanthin-producing alga Chromochloris zofingiensis: a multi-omics study
Source: Biotechnol Biofuels. 2020 Apr 16;13:73. doi: 10.1186/s13068-020-01714-y (PMC7161124; doi:10.1186/s13068-020-01714-y)
Supplement: Supplementary file 2 — Additional file 2: Data S1. Change of metabolites in C. zofingiensis in response to salt stress. [file 13068_2020_1714_MOESM2_ESM.xlsx]

## Sheet: Sheet1
Metabolites	Pathway	FC(SS12/SS0)	Log2FC	P value	Type	Note: Relative quantification was employed between biological conditions (0 and 12 h) wherein the data from 0 h serves as the reference control (n = 3). Metabolites were considered to be significantly changed when the relative value showed at least a 1.5-fold change with a p-value less than 0.05 (t-test). In summary, 50 out of 141 metabolites showed significant changes in response to ND: 12 incre…
Citric acid	TCA cycle	1.03635	0.0515062	0.809815	*
cis-Aconitic acid	TCA cycle	0.437714	-1.19194	0.00158254	Down
Isocitric acid	TCA cycle	0.48684	-1.03848	0.000319268	Down
Oxoglutaric acid	TCA cycle	0.540001	-0.888966	0.000542827	Down
Succinic acid	TCA cycle	0.570967	-0.80852	0.00540977	Down
Fumaric acid	TCA cycle	0.821814	-0.283116	0.00307915	*
Malic acid	TCA cycle	0.833831	-0.262173	0.00141334	*
Oxalacetic acid	TCA cycle	0.793142	-0.33435	0.0140753	*
D-Glucose/D-Mannose	Glycolysis/glucoenogeneisis	1.36668	0.450679	0.154426	*
Glucose 6-phosphate	Glycolysis/glucoenogeneisis	1.62018	0.69615	0.0277406	Up
Fructose 6-phosphate	Glycolysis/glucoenogeneisis	1.5553	0.637193	0.0774772	*
Fructose 1,6-bisphosphate	Glycolysis/glucoenogeneisis	2.60633	1.38202	0.0814212	*
D-Glyceraldehyde 3-phosphate	Glycolysis/glucoenogeneisis	1.53689	0.620015	0.186544	*
Dihydroxyacetone phosphate	Glycolysis/glucoenogeneisis	1.41105	0.496772	0.0158043	*
3-phosphoglycerate	Glycolysis/glucoenogeneisis	0.596539	-0.745313	0.0179725	Down
Phosphoenolpyruvate	Glycolysis/glucoenogeneisis	0.457894	-1.12691	0.00739766	Down
Pyruvate	Glycolysis/glucoenogeneisis	0.747602	-0.419657	0.0265753	*
L-Lactic acid	Pyruvate metabolism	0.857922	-0.221082	0.0169424	*
Glycerol 3-phosphate	Glycerolipid metabolism	0.597812	-0.742237	0.017374	Down
acetyl-CoA	Pyruvate metabolism	0.950615	-0.0730675	0.83336	*
Malonyl-CoA	Fatty acid elongation	1.08584	0.118812	0.663833	*
butyryl-CoA	Fatty acid elongation	1.52901	0.612599	0.100019	*
Glycerophosphocholine	Glycerophospholipid metabolism (PC)	0.808456	-0.30676	0.472532	*
O-Phosphoethanolamine	Glycerophospholipid metabolism (PE)	0.914837	-0.128414	0.490663	*
coenzyme A		1.11779	0.160651	0.820712	*
galactitol/L-Iditol/Mannitol/Sorbitol	Galactose metabolism	0.792495	-0.335527	0.340707	*
glucose 1-phosphate	Starch and sucrose metabolism (synthesis)	2.3372	1.22478	0.151558	*
ADP-glucose	Starch and sucrose metabolism (synthesis)	1.36572	0.449658	0.0716836	*
Alpha-Lactose/D-Maltose/sucrose/Trehalose	Galactose metabolism	2.53656	1.34287	3.96732e-05	Up
GDP-glucose	Starch and sucrose metabolism	0.644415	-0.633939	0.00667245	Down
6-Phosphogluconic acid	Pentose phosphate pathway	2.70114	1.43357	0.0164809	Up
D-ribulose-5-phosphate/Xylulose 5-phosphate/ribose-5-phosphate/Arabinose-5-phosphate	Pentose phosphate pathway	1.5655	0.646625	0.054293	*
Sedoheptulose 7-phosphate	Pentose phosphate pathway	1.67732	0.746161	0.150514	*
D-Erythrose 4-phosphate	Pentose phosphate pathway	0.784138	-0.35082	0.379011	*
Sedoheptulose 1,7-bisphosphate	Carbon fixation	2.15166	1.10545	0.127179	Up
NADPH	Cofactors	0.695994	-0.522853	0.0325047	*
NADH	Cofactors	1.25251	0.324821	0.0333354	*
NADP	Cofactors	0.689821	-0.535707	0.038238	*
FAD	Cofactors	0.774914	-0.367892	0.134865	*
NAD	Cofactors	0.958103	-0.0617467	0.427051	*
Serine	Amino acids	0.556954	-0.84437	0.000118582	Down
Lysine	Amino acids	0.330554	-1.59704	0.00020594	Down
Asparagine	Amino acids	0.473571	-1.07835	0.00244806	Down
Tyrosine	Amino acids	0.808903	-0.305961	0.00619369	*
Glutamate	Amino acids	0.619585	-0.690626	0.00753147	Down
Glutamine	Amino acids	1.1634	0.218341	0.451921	*
Aspartate	Amino acids	1.73101	0.791616	0.00857252	Up
Alanine	Amino acids	0.614001	-0.703687	0.0154321	Down
Cystathionine	Amino acids	0.220198	-2.18313	0.00544448	Down
Cysteine	Amino acids	0.776196	-0.365507	0.34642	*
Histidine	Amino acids	0.814072	-0.296771	0.0820526	*
Glycine	Amino acids	0.425479	-1.23284	0.0110341	Down
Proline	Amino acids	0.895948	-0.158512	0.621047	*
Phenylalanine	Amino acids	0.998728	-0.00183689	0.980752	*
Threonine	Amino acids	0.898024	-0.155174	0.215709	*
Isoleucine/Leucine	Amino acids	0.934124	-0.0983147	0.150692	*
Valine	Amino acids	0.772695	-0.37203	0.0715134	*
Methionine	Amino acids	1.20756	0.27209	0.0788342	*
Arginine	Amino acids	0.542298	-0.882843	0.00108512	Down
4-Hydroxyproline	Amino acids	0.271707	-1.87987	0.00114516	Down
3-Aminoisobutanoic acid	amino acids (other)	0.623128	-0.682399	0.00895089	Down
Diaminopimelic acid	Lysine biosynthesis	0.536003	-0.899686	0.0202709	Down
3-hydroxybutyryl-CoA	Lysine metabolism (breakdown)	0.9797	-0.0295881	0.924203	*
normetanephrine	Tyrosine metabolism (breakdown)	5.17287	2.37096	1.26628e-05	Up
imidazoleacetic acid	Histidine metabolism (breakdown)	4.16941	2.05984	0.000145907	Up
shikimic acid	Phenylalanine, tyrosine and tryptophan biosynthesis	0.224859	-2.15291	0.000178161	Down
Ornithine	Arginine biosynthesis	0.703301	-0.507786	0.114101	*
Citrulline	Arginine biosynthesis	1.05587	0.0784267	0.778335	*
Norspermidine	Arginine and proline metabolism (breakdown)	0.73126	-0.451544	0.296301	*
choline	Glycine, serine and threonine metabolism (synthesis)	0.755266	-0.404943	0.248551	*
creatine	Glycine, serine and threonine metabolism (breakdown)	0.768499	-0.379885	0.465026	*
dimethyglycine	Glycine, serine and threonine metabolism (synthesis)	0.705512	-0.503256	0.140872	*
betaine	Glycine, serine and threonine metabolism (synthesis)	0.00393641	-7.9889	0.357362	*
S-Adenosylmethionine	Cysteine and methionine metabolism (breakdown)	0.51789	-0.949284	0.00425441	Down
S-Adenosylhomocysteine	Cysteine and methionine metabolism (breakdown)	0.989672	-0.0149781	0.935561	*
kynurenic acid	Tryptophan metabolism (breakdown)	1.30784	0.387183	0.0597703	*
AMP	Purine metabolism	1.67224	0.741779	0.0435953	Up
CMP	Pyrimidine metabolism	0.940775	-0.0880779	0.385099	*
dCMP	Pyrimidine metabolism	0.918614	-0.122469	0.405045	*
GMP	Purine metabolism	1.16865	0.224841	0.409269	*
IMP	Purine metabolism	1.71013	0.774103	0.107796	*
dTMP	Pyrimidine metabolism	0.596642	-0.745062	0.109131	*
UMP	Pyrimidine metabolism	0.748269	-0.418371	0.0181447	*
Cyclic GMP	Purine metabolism	0.0599529	-4.06003	0.000210464	Down
GDP	Purine metabolism	1.54095	0.623823	0.360907	*
ADP	Oxidative phosphorylation/Purine metabolism	0.992968	-0.0101804	0.975231	*
dTDP	Pyrimidine metabolism	0.249617	-2.00221	0.00413567	Down
IDP	Purine metabolism	1.0024	0.00346511	0.99233	*
CDP	Pyrimidine metabolism	0.664054	-0.590627	0.084055	*
UDP	Pyrimidine metabolism	0.669879	-0.578027	0.0910232	*
ATP	energy/Purine metabolism	1.28732	0.364375	0.657828	*
GTP	Purine metabolism	3.23523	1.69387	0.222517	*
ITP	Purine metabolism	1.22813	0.296458	0.70983	*
CTP	Pyrimidine metabolism	0.901507	-0.149589	0.838016	*
UTP	Pyrimidine metabolism	1.0251	0.0357579	0.962216	*
Orotic acid	Pyrimidine metabolism (synthesis)	0.449079	-1.15496	0.00153218	Down
Phosphoribosyl pyrophosphate	Purine and Pyrimidine metabolism (synthesis)	0.463582	-1.1091	0.00712249	Down
(s)-dihydroorotate	Pyrimidine metabolism (synthesis)	0.124025	-3.0113	0.0139433	Down
UDP-Glucose	Pyrimidine metabolism (synthesis)	0.819567	-0.287066	0.0268014	*
5-Aminoimidazole-4-carboxamide ribotide	Purine metabolism (synthesis)/Histidine (synthesis)	2.21336	1.14624	0.0345474	Up
Inosine	Purine metabolism (breakdown)	4.24993	2.08744	0.0792155	*
guanosine	Purine metabolism (breakdown)	0.943853	-0.0833659	0.432828	*
guanine	Purine metabolism (breakdown)	0.858074	-0.220826	0.581363	*
hypoxanthine	Purine metabolism (breakdown)	1.06748	0.0942151	0.743484	*
uric acid	Purine metabolism (breakdown)	2.75352	1.46128	0.00457638	Up
Uridine	Pyrimidine metabolism (breakdown)	3.15054	1.6556	0.0419891	Up
uracil	Pyrimidine metabolism (breakdown)	0.863014	-0.212545	0.892426	*
beta-Alanine	Pyrimidine metabolism (breakdown)	0.698938	-0.516763	0.000786461	*
hypotaurine	Taurine and hypotaurine metabolism	0.435122	-1.20051	0.000344524	Down
taurine	Taurine and hypotaurine metabolism	0.402407	-1.31327	0.000747813	Down
4-Hydroxybenzoic acid	Ubiquinone and other terpenoid-quinone biosynthesis	0.549413	-0.864036	0.0038502	Down
4-hydroxybenzaldehyde	Bisphenol degradation	0.399459	-1.32388	0.019323	Down
Uridine diphosphate glucuronic acid	Pentose and glucuronate interconversions	0.885514	-0.175413	0.306227	*
D-glucuronic acid	Pentose and glucuronate interconversions	1.32488	0.405864	0.079102	*
2,3-dihydroxybenzoate/Protocatechuic acid	Benzoate degradation	0.81688	-0.291804	0.0702746	*
Flavin Mononucleotide	Riboflavin metabolism	0.72814	-0.457712	0.0820485	*
Uridine diphosphate-N-acetylglucosamine	Amino sugar and nucleotide sugar metabolism (synthesis)	0.496129	-1.01121	0.00060909	Down
glucosamine/mannosamine/galactosamine	Amino sugar and nucleotide sugar metabolism	3.66981	1.87571	0.109584	*
glutathione	Glutathione metabolism	1.90474	0.929594	0.184446	*
Oxidized glutathione	Glutathione metabolism	0.851741	-0.231513	0.253557	*
2-hydroxyglutarate	Butanoate metabolism	0.785774	-0.347813	0.242833	*
trimethylamine	Methane metabolism	0.633132	-0.659421	0.015434	Down
Phthalic acid	Polycyclic aromatic hydrocarbon degradation	0.948471	-0.0763251	0.548208	*
Ascorbic acid-Vc	Ascorbate and aldarate metabolism	1.52616	0.609906	0.219524	*
Galactaric acid	Ascorbate and aldarate metabolism	1.05002	0.0704129	0.65182	*
3-hydroxy-3-methylglutaryl-CoA	Terpenoid backbone biosynthesis	0.395522	-1.33817	0.00476731	Down
Isopentenyl pyrophosphate/Dimethylallylpyrophosphate(IPP/DMAPP)	Terpenoid backbone biosynthesis	3.64742	1.86688	0.00449073	Up
thiamine (vitamin B1)	Thiamine metabolism	0.952387	-0.0703795	0.782089	*
Pantothenic Acid	beta-Alanine metabolism (breakdown)	0.44976	-1.15277	0.00113858	Down
methacholine		0.237207	-2.07578	0.00735086	Down
L-carnitine		0.28618	-1.805	0.0239701	Down
Methyl beta-D-glucopyranoside		0.573196	-0.802899	0.0417259	Down
2-hydroxy-4-(methylthio)butyric acid		0.539153	-0.891235	0.042143	Down
deoxycarnitine		0.483799	-1.04752	0.0563059	*
1-methyladenosine		0.726654	-0.46066	0.059203	*
Methionine sulfoximine		3.9052	1.9654	0.10948	*
Aminoadipic acid		0.860491	-0.216768	0.140461	*
pyridoxalphosphate		0.692433	-0.530254	0.321338	*
N-Alpha-acetyllysine		0.877428	-0.188647	0.370901	*
Ophthalmic acid		0.903905	-0.145757	0.553959	*
D-Tartaric acid		1.05681	0.0797225	0.895139	*
