# Supplementary material for: Novel insights into salinity-induced lipogenesis and carotenogenesis in the oleaginous astaxanthin-producing alga Chromochloris zofingiensis: a multi-omics study
Source: Biotechnol Biofuels. 2020 Apr 16;13:73. doi: 10.1186/s13068-020-01714-y (PMC7161124; doi:10.1186/s13068-020-01714-y)
Supplement: Supplementary file 4 — Additional file 4: Data S2. List of FPKM values of all genes. [file 13068_2020_1714_MOESM4_ESM.xlsx]

## Sheet: Sheet1
Gene ID	SS0-1	SS0-2	SS0-3	SS6-1	SS6-2	SS6-3		SS0 and SS6: 0 h and 6 h upon salinity stress (200 mM NaCl)
Cz17g13100	30868.5	38293.9	42870	2891.22	2029.95	1508.22
Cz13g03240	8464.76	8837.25	9653.35	60.35	51.12	30.51
Cz07g02100	7686.46	9153.22	9820.26	71.08	61.83	22.89
Cz07g02110	7593.77	9260.28	10079.2	91.73	62.66	33.06
Cz01g35120	7197.66	7402.31	8186.86	13.93	16.34	3.11
Cz03g21010	7049.38	6177.03	6263.96	252.04	151.67	125.55
Cz15g09060	5368	5961.03	6139.72	17.62	11.5	4.15
Cz09g21140	4656.48	4944.17	5528.04	851.79	655.14	516.61
Cz19g02190	4213.01	4014.61	3982.76	9192.61	7040.64	6072.89
Cz11g04220	3521.74	4104.77	4309.72	12350.7	9375.76	7505.71
Cz16g19040	3453.25	3543.42	3622	103.42	71.44	49.67
UNPLg00080	3128.77	3205.52	3229.14	321.2	304.65	187.02
Cz17g16010	2907.21	2902.35	3087.25	94.2	60.6	34.52
Cz05g36030	2840.13	3068.06	3158.1	178.6	158.83	138.41
Cz07g28150	2818.84	2566.28	2750.12	7338.35	6774.65	4620.91
Cz13g15210	2794.57	2722.06	2631.06	1593.42	1422.37	1367.15
Cz03g26240	2592.63	2700.67	2702.83	57.32	47.37	34.53
UNPLg00440	2568.44	2304.71	2368.47	450.67	384.15	289.52
Cz05g09100	2495.74	2801.08	3049.54	44.11	29.26	16.1
Cz07g15040	2405.36	2836.42	2931.93	28.35	18.17	9.63
Cz05g37140	2308.56	2500.69	2579.62	7239.72	7038.89	5482.93
Cz11g09290	2298.83	2637.51	2724.41	1775.53	1711.72	1433.36
Cz15g17110	2243.15	2558.49	2679.3	11.25	6.93	3.73
Cz19g05110	2052.54	2193.89	2285.63	110.67	77.68	49.47
Cz02g02120	2046.57	1886.86	1739.8	1532.36	1543.48	1681.67
Cz05g11280	2032.17	2146.8	1620.85	45.4	99.28	452.54
Cz06g26010	1937.81	1903.53	2081.48	61.73	56.92	28.28
Cz16g16130	1935.69	1947.33	2279.67	1944.08	1248.56	960.35
Cz03g35150	1909.05	1980.63	1875.82	2980.24	3144.52	3488.46
Cz04g09210	1882.11	1957.89	1860.46	15.04	12.25	7.78
Cz14g15160	1862.41	1647.67	1537.17	134.19	112.49	144.17
Cz15g01010	1842.63	1963.75	2165.65	68.38	40.51	24.85
Cz08g11160	1773.12	1938.19	2038.5	10.51	7.45	3.44
Cz16g14150	1756.27	1874.62	1910.72	36.17	26.72	25.67
Cz02g18180	1731.85	1895.52	1934.32	63.1	48.01	29.73
Cz13g12160	1713.91	1788.54	2115.1	798.17	499.28	331.25
Cz06g26230	1697.53	1837.25	1844.02	44.98	54.22	44.17
Cz04g26060	1695.04	1732.27	1873.67	96.57	64.08	53.26
Cz09g32070	1688.11	1819.52	1864.42	20.42	13.78	12.57
Cz13g02230	1664.74	1594.29	1604.28	492.15	478.3	492.38
Cz10g10160	1596.94	1857.57	1956.3	23.45	13.12	9.22
Cz12g16070	1578.22	1663.52	1773.36	16.07	13.62	6.68
Cz09g22040	1558.98	1710.92	2066.89	1071.77	834.56	568.28
Cz13g06010	1558.32	1717.52	1673.21	121.97	83.64	59.08
Cz10g01050	1508.91	1314.03	1275.7	780.92	1024.66	1610.8
Cz17g08030	1492.46	1233.37	1257.55	990.31	1184.22	1459.07
Cz14g09060	1486.87	1431.36	1484.47	2971.81	2645.33	2284.83
Cz06g31280	1482.71	1531.33	1547.73	14.74	8.49	6.48
Cz06g31230	1445.45	1340.98	1407.15	135.34	129.54	106.86
Cz12g22190	1441.01	1530.81	1684.25	1094.5	766.63	496.67
Cz09g27120	1430.06	1281.64	1271.03	26.02	17.48	12.57
Cz07g00160	1329.43	1307.56	1290.62	145.52	121.57	68.56
Cz14g21080	1321.76	1509.09	1665.54	59.78	49.42	33.16
Cz16g05140	1291.68	1329.15	1429.1	2542.55	1845.37	1284.77
Cz03g35160	1285.64	1158.5	1081.58	994.57	1310.63	2082.32
Cz08g12070	1259.88	1289.61	1598.04	2612.32	1767.64	1219.15
Cz04g01180	1258.64	1536.58	1603.97	54.61	35.4	21.88
Cz10g26010	1250.44	1237.13	1529.67	2371.51	1693.73	1133.58
Cz07g08090	1241.72	1221.7	1323	691.56	533.69	374.81
Cz14g18060	1226.28	1130.88	1161.39	2153.2	2050.29	1988.16
Cz17g10010	1205.12	1268.12	1304.56	147.12	132.35	78.78
Cz02g14140	1195.78	1296.99	1367.06	11.78	8.81	5.92
Cz05g16060	1174.35	1225.58	1196.08	4165.56	3632.62	3518.09
Cz07g08080	1167.82	1014.86	1057.76	338.95	334.64	324.4
Cz03g00030	1159.94	1245.23	1446.32	990.75	793.58	464.87
Cz02g03160	1131.73	1144.03	1229.9	940.66	866.91	640.23
Cz01g23030	1127.72	1277.36	1300.68	10.5	7.29	4.87
Cz07g32070	1125.31	1021.42	997.46	126.49	104.98	74.03
Cz01g05275	1114.65	1226.72	1328.92	33.6	29.37	17.19
Cz04g36060	1089.04	1040.71	1159.42	1705.58	1470.94	1494.68
Cz05g34180	1078.03	1136.44	1362.66	1094.28	722.49	550
Cz04g04130	1075.87	1166.3	1136.31	7.81	6.79	5.43
Cz02g22040	1060.16	983.4	1107.22	2006.81	1476.56	891.46
Cz09g21130	1024.1	1074.17	1157.15	870.19	684.51	481.72
UNPLg00198	1015.3	1110.49	1126.01	853.33	596.16	394.38
Cz05g13170	1005	1040.57	833.53	1.22	5	8.54
Cz05g11310	1004.66	1168.71	1159.6	220.73	253.13	341.47
Cz05g18110	1004.34	1172.79	1225.73	2220.36	1622.23	1222.21
Cz14g15150	1000.77	865.93	861.37	91.69	117.85	276.87
Cz14g00020	988.57	1055.22	1094.15	4714.09	3761.29	3271.9
Cz08g22070	979.38	1092.73	1279.7	2573.04	1765.19	1022.27
Cz14g08160	978.47	1017.95	1046.35	1055.52	1112	755.76
Cz17g08060	978	933	997.33	76.21	90.99	120.15
Cz02g10040	974.13	871.89	990.99	69.89	82.94	105.55
Cz07g19040	973.39	943.79	998.79	1151.24	634.62	696.42
Cz10g21050	972.76	1009.92	1229.67	1906.35	1143.24	733.17
Cz04g09100	961.2	985.87	1338.92	2979.65	1856.81	1028.5
Cz05g27130	924.4	870.58	916.14	3004.74	3096.65	2681.72
Cz03g04080	920.32	942.94	943.11	1580.57	1669.96	1515.2
Cz05g15010	912.89	894.14	887.18	1137.48	1450.9	1767.12
Cz19g05230	905.88	787.67	739.88	827.72	667.79	830.53
Cz04g38220	903.15	941.64	1058.06	55.18	65.03	49.18
Cz03g38040	902.26	766.22	1015.64	1281.68	875.9	577.34
Cz01g38180	899.34	758.24	902.64	1431.46	1477.98	1145.31
Cz06g36040	897.79	912.34	1004.44	2757.45	1798.96	957.57
Cz07g09250	897.03	927.43	978.52	432.11	457.62	328.53
Cz17g07020	894.41	957.66	1127.31	617.61	500.66	383.24
Cz11g05030	887.23	887.53	878.48	86.39	75.15	47.07
Cz03g00140	885.68	837.38	865.96	505.73	571.72	627.68
Cz05g29300	885.5	835.38	979.96	2261.41	1452.13	807.4
Cz12g07160	877.73	860.21	1020.65	1925.82	1475.64	941.86
Cz02g17120	877.25	1020.08	1195.91	2547.17	1521.77	698.56
Cz03g29230	876.06	826.58	840.83	78.23	108.89	96.04
Cz09g22150	868.82	892.15	1109.43	2231.24	1347.38	732.88
Cz09g10230	867.22	863.6	877.36	1528.39	1449.14	1184.77
Cz15g12150	866.72	958.81	953.76	1990.16	1236.35	815.6
Cz02g12020	853.09	884.8	1240.81	2404.04	1534.75	853.93
Cz01g32230	850.7	834.71	878.1	83.01	113.44	70.56
Cz15g20240	836.22	865.47	1004.14	2128.8	1486.5	823.21
Cz05g12010	829.18	1042.94	1122.04	547.97	451.85	321.8
Cz05g18190	821.95	805.77	967.11	1443	940.55	602.18
Cz08g30250	821.82	732.7	871.68	1837.44	1067.29	604.9
Cz06g16040	811.9	877.96	926	245.75	168.34	119.26
Cz10g29200	810.75	916.93	958.83	1337.56	1076.04	755.2
Cz04g01160	802.94	801.22	982.06	1993.04	1221.55	786.29
Cz16g12040	802.62	883.82	952.56	308.84	187.56	129.76
Cz09g32130	801.05	845.23	1024.26	2399.26	1568.09	836.65
Cz11g15180	798.7	859.15	1006.09	2037.91	1346.16	648.33
Cz12g24070	795.42	900.8	1000.33	1485.45	1101.79	727.52
Cz05g22130	792.39	835.56	946.4	2575.75	1561.44	743.54
Cz11g08230	787.43	825.25	819.29	1893.41	1666.36	1370.34
Cz02g17180	784.43	792.24	862.95	3010.77	2573.24	1651.28
Cz05g11290	780.23	920.97	711.26	27.1	51.25	213.22
Cz10g26020	780.2	826.11	881.29	971.38	743.49	704.43
Cz06g21040	770.29	803.35	1092.62	2479.01	1439.01	714.15
Cz10g29210	758.25	770.65	856.19	1513.02	1044.97	686.04
Cz13g10140	755.61	731.36	757.6	15.69	26.19	42.96
Cz08g15300	755.05	702.27	744.29	1286.21	989.09	859.31
Cz14g05170	753.11	829.89	880.69	4432.53	3621.47	3012.25
Cz11g15220	746.8	698.15	842.25	1414.93	991.84	587.72
Cz11g28020	745.98	752.35	811.74	1301.97	940.34	654.56
Cz10g21190	744.65	731.23	766.71	476.29	481.82	486.87
Cz06g33040	742.74	764.4	887.15	1490.15	1061.02	650.51
Cz17g15140	737.65	811.16	820.28	37	21.98	17.82
Cz17g03030	735.85	744.84	644.57	406.08	496.73	856.21
Cz02g27060	734.9	772.07	878.11	511.22	373.69	243.63
Cz07g30160	731.54	662.1	765.47	1471.77	1502.38	783.2
Cz10g14020	729.57	792.98	826.69	2612.26	2355.53	2028.96
Cz02g24100	728.75	743.15	970.03	2075.09	1130.78	693.29
Cz08g00280	721.26	642.31	567.24	56.15	74.68	132.62
Cz11g06080	719.08	790.5	917.39	2332.21	1526.49	826.9
Cz16g19260	716.65	754.57	776.88	1223.97	1148.89	923.94
Cz03g21050	716.28	839.21	1020.87	2729.93	1647.6	883.78
Cz17g17150	715.42	665.73	665.52	1697.69	1741.4	1701
Cz03g05100	708.85	786.02	805.81	758.3	808.42	737.43
Cz15g01190	702.51	698.39	827.18	1435.96	1046.44	677.1
Cz06g31150	699.45	656.17	677.3	1035.37	1076.22	902.34
Cz09g08200	695.66	636.71	689.87	634.09	693.89	745.93
Cz02g32260	694.61	668.23	937.09	1764.96	921.35	456.18
Cz17g15130	692.6	554	437.26	6.37	8.83	24.79
Cz05g11300	691.62	710.05	625.35	37.67	65.35	176.37
Cz05g34280	691.04	694.15	768.86	2103	1423.79	846.3
Cz01g42020	688.32	712.82	781.75	994.42	738.51	598
Cz19g06110	685.58	790.14	927.59	1779.62	1095.75	636.5
Cz06g19150	683.14	712.7	740.87	1494.57	1175.92	842.01
Cz04g04050	681.62	634.62	726.08	14.11	14.79	6.08
Cz16g15240	680.68	551.58	592.3	289.92	365.48	414.16
Cz12g04080	679.92	774.22	865	903.07	859.61	560.85
Cz12g21160	679.77	845.94	996.31	1650.84	1021.12	653.75
Cz07g25090	678.64	731.28	866.94	1401.08	935.4	576.61
Cz14g19140	672.1	708.65	830.58	1429.71	942.67	623.26
Cz16g04210	670.43	690.16	740.26	305.83	288.57	249.84
Cz04g14050	669.75	636.67	843.87	2117.98	1225.21	644.12
Cz02g17070	665.04	728.16	874.23	1921.69	1170.68	690.78
Cz05g12150	658.59	623.08	680.05	1073.08	1593.98	828.85
Cz04g17060	657.16	785.05	1073.84	2413.74	1339.05	825.52
Cz09g22020	650.73	714.98	656.62	71.12	92.98	197.79
Cz17g03100	649.36	676.67	683.05	329.7	337.45	323.43
Cz12g02120	649.3	566.18	569.21	1120.17	1311.39	1337.85
Cz17g08040	647.73	614.44	606.2	25.07	35.59	62.74
Cz05g19110	646.11	713.12	722.27	1314.48	977.71	613.92
Cz11g03220	646.02	724.66	828.28	1350.54	767.72	458.85
Cz13g04150	645.63	615.21	605.71	10.35	8.12	7.1
Cz11g16180	642.95	701.22	795.22	1558.49	1092.5	694.29
Cz06g24050	642.61	701.04	822.9	2468.99	1688.68	927.36
Cz05g19080	640.69	649.39	699.18	527.21	524.37	501.81
Cz13g15140	635.06	678.6	722.49	1667.44	1091.32	722.07
Cz02g00040	631.33	641.03	675.88	162.92	152.32	130.15
UNPLg00655	629.54	639.63	742.2	1622.51	1142.22	630.27
Cz02g33150	624.81	655.54	774.96	1356.19	893.45	637.79
Cz03g08060	621.02	666.26	760.65	509.67	524.89	499.93
Cz04g36090	619.41	623.76	681.85	1024.92	836.68	573.49
Cz08g25270	617.84	594.4	667.04	11402.6	9369.46	5779.89
Cz16g02120	617.77	602.28	662.46	1304.32	915.27	586.23
Cz17g07100	615.52	585.15	700.17	924.28	785.62	453.13
Cz11g12080	615.25	602.92	712.34	1586.98	1054.04	612.19
Cz07g29220	613.39	726.82	769.73	235.37	283.37	290.75
Cz06g22210	608.06	514	502.76	4.79	3.69	2.77
Cz14g18200	606.54	537.11	564.04	1520.18	1011.55	755.32
Cz07g18160	606.06	523.08	539.33	347.84	585.57	1117.07
Cz02g08220	602.63	596.47	511.36	227.9	389.88	902.2
Cz17g07150	600.62	532.23	513.14	75.48	94.99	167.91
Cz08g19310	591.98	707.29	816.01	1240.6	1052.46	510.24
Cz12g12300	590.16	629.32	770.95	1614.08	1061.62	566.03
Cz18g10200	586.48	548.77	630.71	941.12	641.42	458.23
Cz09g23180	582.25	640.1	688.86	917.18	734.58	469.78
Cz02g32210	578.51	626.67	681.23	1502.49	1144.49	712.1
Cz02g31270	577.87	573.67	623.38	1202.35	1046.68	718.01
Cz12g15120	575.73	586.08	900.3	1063.33	566.44	338.34
Cz06g11020	574.35	605.98	717.98	1815.03	1151.6	632.44
Cz12g09050	571.43	614.9	616.5	360.93	312.85	237.98
Cz08g32140	570.42	677.21	814.07	1295.35	789.68	422.16
Cz13g13220	569	630.86	820.26	1505.93	894.48	428.74
Cz05g10010	567.61	563.8	572.04	2040.93	2121.91	1801.38
Cz08g09080	565.98	521.77	588.16	1597.66	1501.18	1189.89
Cz12g12230	563.61	698.17	756.24	8.29	6.1	1.93
Cz10g20060	561.44	532.11	693.25	1619.99	1210.95	562.78
Cz06g21030	561.1	632.7	710.9	1353.66	788.73	420.11
Cz03g08070	559.84	638.97	618.22	175.84	254.25	387.23
Cz06g06080	554.29	623.63	708.07	2095.41	1370.87	729.59
Cz17g07120	554.01	488.59	554.27	353.86	396.3	360.22
Cz11g24160	552.53	539.99	509.15	1592.6	1637.63	1949.89
Cz03g18060	552.4	631.34	736.9	1265.96	826.51	625.3
Cz05g13020	551.4	569.19	694.46	1160.39	743.22	516.71
Cz12g04070	548.84	636.44	686.39	1572.54	1318.35	914.34
Cz06g13230	547.36	503.69	540.06	601.86	609.25	478.89
Cz02g31260	547.08	516.87	499.52	307.3	391.75	547.73
Cz11g23150	545.34	501.92	548.76	53.33	54.72	38.44
Cz02g32220	543.43	521.76	516.92	1772.68	1620.78	1330.56
Cz02g35110	542.86	513.6	554.97	90.2	77.05	51
Cz18g04130	540.89	506.45	503.52	151.24	153.46	173.44
Cz06g27010	540.25	535.07	548.4	188.73	202.88	234.86
Cz17g03090	539.58	491.16	488.5	87.36	151.86	235.53
Cz07g06260	534.61	492.06	396.57	147.08	264.64	786.45
Cz16g16070	532.76	572.06	542.96	334.28	404.08	394.96
Cz16g13170	531.33	590.03	622.16	1285.27	1296.08	1163.98
Cz06g32120	523.85	594.87	623.65	449.54	260.98	146.81
Cz08g10050	523.51	704.07	771.64	27.63	18.81	11.97
Cz12g27270	522.41	459.65	429.07	42.93	62.76	145.53
Cz19g03010	516.12	485.52	534.48	10.77	11.11	6.42
Cz03g01040	508.35	487.58	446.52	98.7	164.62	240.35
Cz09g30180	507.71	475.46	526.75	1152.2	891.68	611.26
Cz03g14130	507.11	508.79	534.03	666.15	615.72	499.58
Cz10g26100	506.85	475.34	493.7	906.34	704.15	481.35
Cz09g30220	500.41	552.65	592.58	10957.2	10794.3	8641.24
Cz03g32200	499.34	437.91	447.27	440.36	476.69	512.46
Cz16g21020	498.9	524.65	529.72	15.66	19.18	13.71
Cz07g02140	498.69	505.03	541.37	263.84	209.58	147.31
UNPLg00821	498.57	512.63	568.09	1021	975.62	802.23
Cz10g03190	496.91	422.92	434.01	60.51	86.19	135.54
Cz17g17200	494	424.16	445.57	129.06	158.64	181.82
Cz14g06030	492.99	505.97	510.53	33.16	37.68	46.41
Cz05g10190	491.73	485.14	458.93	57.41	50.71	50.19
Cz16g07210	490.63	540.3	554.3	66.03	73.45	68.89
Cz03g21090	484.12	544.52	738.15	2072.77	1282.31	713.18
Cz06g19170	483.04	474.36	495.96	1001.99	990.62	687.56
Cz03g31210	482.64	434.79	432.96	202.29	261.13	283.44
Cz08g05060	471.11	479.92	481.33	637.05	566.89	435.42
Cz16g07010	471.02	463.33	507.47	1538.4	1101.83	738.58
Cz03g14200	468.08	460.23	525.54	945.32	647.62	405.97
Cz17g03190	467.22	449.89	447.47	406.55	354.72	285.42
Cz14g06040	464.17	395	542.16	168.45	134.52	49.33
Cz05g11070	452.87	458.35	532.62	1379.75	863.86	422.36
Cz07g16040	449.11	437.36	503.79	1305.3	848.87	573.43
Cz14g11160	448.78	506.89	589.81	1670.26	1368.03	918.14
Cz07g23120	445.62	437.26	491.35	229.66	220.26	124.5
Cz03g37110	443.69	459.97	429.15	116.67	120.78	108.01
Cz01g28170	435.84	392.75	387.83	470.38	406.15	260.17
Cz16g12250	435.51	435.18	422.92	78.5	84.09	65.04
Cz06g06030	435.46	387.63	441.29	599.56	487.65	329.2
Cz01g24170	434.28	452.65	527.6	895.29	732.66	464.29
Cz15g22160	434.14	474.64	489.75	872.97	817.5	622.4
Cz02g14030	433.27	412.53	454.27	334.9	331.13	232.95
Cz02g34140	433.03	397.18	380.95	62.08	85.51	107.15
Cz16g07240	426.15	433.65	369.17	5.79	12.66	44.89
Cz12g26090	424.86	436.57	441.59	103.31	123.43	131.18
Cz13g09140	424.54	419.11	439.11	217.99	211.88	164.91
Cz07g19020	424.51	503.56	526.56	464.06	225.91	170.37
Cz03g08180	423.75	401	414.75	350.93	318.76	287.11
Cz13g18280	420.04	473.88	536.17	921.68	749.94	601.41
Cz15g21260	419.62	379.86	399.05	349.77	294.71	271.5
Cz10g29070	418.52	394.28	423.32	913.77	621.69	334.37
Cz05g10290	415.18	388.32	412.35	459.63	332.44	221.64
Cz02g35090	414.61	418.39	487.16	575.05	431.14	247.11
Cz18g09140	414.19	424.1	402.36	530.47	500.62	516.95
Cz05g11270	413.79	458.49	365.98	7.2	15.66	101.56
Cz06g25040	409.71	426.11	422.57	403.28	502.96	419.1
Cz05g19100	408.67	424.19	502.04	1177.27	742.88	427
Cz16g07260	408.6	441.63	320.32	4.81	4.78	39.69
Cz16g15230	405.95	382.71	325.44	88.31	135.35	190.87
Cz16g07220	404.8	446.33	430.19	22.64	31.35	53.78
Cz01g22060	404.45	360.82	417.27	1759.15	1475.78	1055.69
Cz14g23320	401.2	416.95	406.95	139.93	142.71	116.05
Cz02g35100	400.75	390.26	438.09	186.19	213.37	224.82
Cz17g03120	399.21	357.43	364.22	100.05	180.7	321.19
Cz08g26250	394.02	382.19	401.65	728.17	696.63	535.9
Cz02g22080	393.99	452.28	456.62	1094.82	880.19	600.42
Cz04g32030	392.67	357.39	362.62	389.32	382.42	347.75
Cz03g24110	392.31	437.11	426.68	228.08	259.32	276.58
Cz03g24120	392.31	437.11	426.68	228.08	259.32	276.58
Cz18g00060	392.19	343.49	335.62	43.14	77.93	125.47
Cz09g19090	388.35	398.85	388.43	380.93	433.95	425.82
Cz17g13170	385.87	359.59	373.31	26.45	44.36	67.32
Cz16g10200	383.71	369.74	394.13	641.91	448.89	329.58
Cz15g18200	382.41	371.53	364.99	1049.08	902.25	641.49
Cz11g21070	381.48	398.61	434.84	1320.98	1383.49	1077.71
Cz01g08210	381.12	438.35	578.18	1507.2	886.04	372.95
Cz02g24040	380.28	432.63	523.67	1232.15	844.09	495.77
Cz12g04090	379.52	385.17	381.85	262.14	316.9	321.62
Cz02g38100	378.75	385.3	382.6	1182.53	1055.28	1143.4
Cz14g01070	377.23	394.14	440.86	121.94	110.88	71.06
UNPLg00528	377.23	355.72	370.58	115.47	102.44	94.67
Cz08g30030	375.95	438.6	464.2	735.88	636.74	494.96
Cz09g15180	372.41	369.92	396.03	510.21	378.54	285.74
Cz15g00160	372.32	477.06	494.06	57.91	56.59	51.59
Cz04g04170	371.45	382.35	408.72	32.75	25.37	27.99
Cz09g32120	368.37	331.42	373.99	52.78	39.55	23.73
Cz06g37200	368.24	333.48	394.83	626.82	499.61	348.22
Cz16g07250	366.74	425.17	348.31	5.81	11.04	41.67
Cz19g02230	366.24	389.89	488.21	142.08	96.42	60.85
Cz10g01010	363.94	331.64	349.58	1072.11	840.74	762.41
Cz12g02090	363.44	340.41	327.89	25.99	33.54	42.94
UNPLg00162	361.6	353.01	355.9	112.14	151.79	211.51
Cz08g09200	358.74	349.54	356.42	380.5	296.76	239.32
Cz03g27160	356.62	355.44	346.18	347.96	332.92	347.31
Cz09g02260	356.12	306.25	335.32	371.88	492.9	608.77
Cz04g15050	354.45	366.07	376.1	21.05	22.98	19.05
Cz16g15040	353.46	367.09	382.11	685.28	540.18	417.04
Cz02g23180	353.13	429.6	442.53	419.15	392.69	301.51
Cz11g16140	351.98	333.37	386.91	468.52	397.58	265.02
Cz02g36020	350.07	389.01	313.8	48.96	69.02	151.18
Cz03g31200	349.98	318.48	330.03	410.66	435.47	356.74
Cz02g13140	347.47	301.04	336.36	387.65	352.26	269.69
Cz16g07230	347.21	394.54	356.15	8.4	17.93	46.13
Cz01g08270	346.87	344.95	342.11	3871.78	3924.58	4031
Cz01g01020	346.76	360.46	348.07	1124.26	1076.99	957.61
Cz04g08150	346.46	315.44	357.48	367.34	238.91	168.97
Cz12g00070	346.2	399.6	327.08	39.11	71.6	235.09
Cz11g25100	345.72	359.02	336.19	127.53	142.71	178.64
Cz13g02110	344.32	295.22	264.89	260.09	448.69	805.36
Cz05g19150	344.15	335.9	371.44	934.17	814.69	560.28
Cz01g07160	343.01	314.84	309.81	112.3	115.63	129.15
Cz09g18090	340.24	342.44	448.88	905.51	532.4	277.86
Cz03g00020	339.08	451.83	468.23	205.9	183.32	138.61
Cz09g11130	339.04	352.57	341.93	6289.16	6652.8	6019.55
Cz13g13110	338.43	329.74	355.72	502.7	434.54	372.85
Cz12g00060	337.33	415.8	393.01	134.69	169.67	234.33
Cz02g36010	335.5	318.39	276.3	55.48	77.42	141.97
Cz17g17130	335.39	293.87	304.15	965.12	1068.86	1732.86
Cz05g19160	335.33	352.64	353.33	504.95	518.78	551.11
UNPLg00044	334.85	378.24	374.58	38.3	47.17	39.88
Cz06g15020	334.48	310.7	297	1318.19	1660.3	1761.88
Cz14g09100	333.22	271.3	286.16	1906.82	1519.06	1077.33
Cz14g09130	332.07	338.19	318.03	78.62	90.72	164.1
Cz09g19190	330.84	354.82	393.68	707.01	551.21	342.38
Cz08g27040	330.62	408.67	428.05	100.57	111.13	106.75
Cz05g28180	330.6	334.58	350.79	314.45	246.8	213.32
Cz16g20220	329.62	309.07	388.1	906.02	618.5	335.37
Cz19g02170	329.59	294.35	333.2	3182.86	3041.29	2824.94
Cz08g05010	329.53	355.44	382.51	761.37	566.28	353.04
Cz11g25070	329.12	320.85	311.12	395.32	356.32	290.02
Cz06g14190	328.45	291.77	203.82	5.34	8.21	48.2
Cz17g13080	328.03	334.63	355.96	450.64	435.78	318.33
UNPLg00333	327.35	326.73	330.97	132.8	124.13	103.47
Cz08g30240	326.88	355	396.99	651.8	483.02	271.45
Cz06g01140	326.64	396.94	404.34	192.31	200.01	184.96
Cz01g35250	325.9	299.27	341.25	245.04	193.9	159.04
Cz01g39080	325.33	318.05	318.71	890.98	865.29	757.3
Cz02g16010	325.03	325.75	306.94	111.84	122.65	149.97
Cz14g08190	324.02	276.59	295.72	227.07	220.46	205.03
Cz07g04180	323.98	338.22	322.82	394.75	556.72	778.89
Cz05g29280	323.82	348.54	318.06	169.69	243.98	418.01
Cz13g13140	322.42	340.13	384.79	739.09	523.97	375.13
Cz02g14020	321.84	340.97	320.49	180.3	196.01	180.61
Cz13g00140	320.47	297.07	287.02	172.1	209.76	227.24
Cz16g22040	320.38	321.15	301.86	527.59	538.39	513.43
Cz04g03120	318.42	319.54	340.23	265.99	215.38	156.1
Cz18g09150	317.99	369.52	386.12	838.58	665.77	471.9
Cz19g02120	317.81	263.61	322.11	432.68	351.58	272.58
Cz17g13020	317.5	296.4	300.62	466.27	633.15	754.85
Cz12g13150	316.3	345.61	371.17	145.96	125.92	97.12
Cz02g36030	315.28	308.63	241.87	37.88	55.6	142.81
Cz16g05320	315.13	327.59	291.44	280.91	349.41	606.59
Cz10g24150	314.95	326.19	315.98	1116.92	1328.74	1698.99
Cz17g10050	314.44	342.61	300.18	37.29	47.84	69.03
Cz03g20190	314.2	303.86	312.9	217.4	213.51	186.36
Cz05g29070	314.06	343.13	352.65	640.65	490.17	300.15
Cz04g00190	312.35	330.37	359.46	845.08	603.3	376.54
Cz14g02090	312.01	288.37	302.71	651.1	579.11	420.68
Cz05g19070	311.64	287.68	326.93	195.57	193.61	161.79
Cz12g18050	311.48	337.7	354.39	0.55	2.96	1.2
Cz15g11120	311.29	299.73	254.79	87.56	101.48	180.8
Cz11g21140	311.21	341.05	377.42	611.82	636.72	484.58
Cz16g21070	309.55	312	319.93	1039.93	886.79	622.9
Cz16g02070	309.28	304.5	294.62	374.86	400.52	563.98
Cz13g14230	308.97	296.9	311.44	177.97	135.14	122.83
UNPLg00592	307.28	355.93	344.71	198.81	178.73	159.03
Cz04g33210	307.15	281.27	327.29	337.34	317.17	298.99
Cz08g17080	306.65	317.02	328.02	312.7	304.32	260.66
UNPLg00782	305.48	269.08	246.68	13.73	14.58	29.04
Cz05g06160	305.44	312.17	304.05	2290.71	2427.95	2212.56
Cz09g07250	298.35	343.75	351.96	315.45	296.15	227.78
Cz06g10150	297.27	324.07	347.81	477.5	413.63	305.57
Cz06g37180	296.82	300.01	322.39	206.29	181.27	141.88
Cz11g27010	296.72	284.56	269.26	368.34	367.1	425.86
Cz10g26040	296.54	260.54	232.23	25.24	40.74	63.98
Cz14g12240	296.11	278.61	296.11	126.45	110.58	88.13
Cz10g08290	295.75	291.1	265.89	38.89	54.68	75.45
Cz01g15090	295.54	290.86	303.31	496.94	442.37	339.55
Cz08g15200	294.29	263.92	303.62	76.69	89.41	64.49
Cz11g26070	292.79	272.02	243.18	70.79	96.36	168.16
Cz02g18090	292.54	282.72	254.03	99.82	153.95	340.24
Cz02g28180	291.84	303.8	297.56	1845.29	1890.48	1780.49
Cz10g23260	290.51	248.54	312.54	3249.44	3292.64	2876.73
Cz01g03240	289.78	291.44	273.99	182.62	166.64	158.37
Cz03g05070	289.72	279.15	278.87	440.27	484.55	605.56
Cz09g23310	289.57	277.28	301.47	7.62	9.25	8.65
Cz09g12050	288.52	259.35	254.59	181.28	225.23	320.33
Cz01g40070	288.22	261.59	290.2	203.95	183.82	136.99
Cz04g33130	287.5	262.95	293.86	114.43	104.51	66.01
Cz04g03070	287.46	279.6	290.8	116	98.75	92.93
UNPLg00195	287.38	282.02	272.55	313.94	274.93	198.67
Cz14g25060	286.14	286.05	267.14	18.15	18.27	21.79
Cz11g06090	285.97	261.77	295.84	360.37	258.94	204.52
Cz05g11190	285.5	292.61	337.78	590.72	502	340.71
Cz17g17210	283.27	292.77	284.18	556.86	486.48	359.03
Cz07g30260	283.19	324.83	329.32	9.13	12.62	28.21
Cz11g26170	282.88	285.31	303.94	198.47	160.37	113.38
Cz04g03150	282.11	265.7	262.13	574.6	622.85	569.28
Cz04g10240	280.75	279.08	300.66	491.57	519.16	465.66
Cz13g15200	280.56	235.82	248.6	146.23	200.33	222.38
Cz07g16020	280.26	263.99	294.97	3858.06	3444.99	2211.6
Cz10g11070	280.22	264.06	282.6	321.13	233.4	158.04
Cz04g20250	280.17	284.51	338.14	186.77	167.06	134.05
Cz09g30170	279.08	266.39	267.26	636.55	733.58	886.19
Cz16g08310	276.76	276.56	278.78	12.69	14.12	16.41
Cz18g09050	276.4	291.28	282.44	353.71	297.43	251.08
Cz04g38190	276.29	286.89	279.61	32.68	40.92	66.68
Cz03g20090	276.23	264.52	240.19	20.12	28.78	41.49
Cz03g39220	276.1	287.71	307.53	313.98	348.85	324.2
Cz04g25150	275.21	277.14	289.92	616.67	592.01	524.45
Cz16g17030	275.17	272.33	283.4	362.06	308.92	235.92
Cz05g12170	275.17	265.3	279.01	2941.27	3352.67	2937.86
Cz04g31080	273.65	252.67	252.65	267.16	249.46	236.63
Cz10g26120	272.73	230.85	199.11	8.08	13.15	40.68
Cz15g00210	272.09	249.13	236.5	1.21	1.09	0.89
Cz16g02040	271.81	292.77	300.05	198.9	156.03	184.76
Cz12g25040	271.25	241.69	163.45	6.58	17.45	112.68
Cz06g14180	269.41	228.48	272.73	123.52	66.12	34.41
Cz17g07070	267.52	259.76	279.96	1294.84	1488.14	1901.43
Cz02g19040	266.9	258.65	290.41	324.73	255.41	158.73
Cz05g02010	266.27	282.67	293.11	23.48	20.22	16.72
Cz05g01180	266.03	269.86	276.62	10.9	10.87	9.04
Cz12g28130	266.02	255.6	268.95	159.72	156.91	146.58
Cz13g00220	265.99	257.08	257.01	91.65	77.54	67.74
Cz14g10100	265.44	263.34	281.31	52.54	48.17	38.27
Cz07g06160	264.51	309.1	365.68	90.84	87.87	69.14
Cz01g30130	264.51	256.72	235	29.61	39.84	60.02
Cz10g13150	262.83	272.79	281.99	485.86	360.36	277.22
Cz09g31100	262.79	231.4	260.59	443.78	498.61	451.33
Cz06g25170	260.67	324.66	363.76	0.42	1.52	0.77
Cz10g26110	259.96	242.7	225.01	21.26	25.36	36.93
Cz08g07250	258.79	256.98	211.95	78.19	123.53	340.98
Cz09g21160	258.73	263.17	291.38	121.07	123.62	89.35
Cz13g00120	258.02	252.6	256.3	344.34	316.45	279.99
Cz01g37110	257.3	248.99	247.3	26.45	16.81	18.22
Cz04g03130	257.06	241.41	238.64	104.6	117.49	109.66
UNPLg00454	256.75	233.42	237.34	2374.52	1534.08	1289.29
Cz11g21060	255.29	271.71	256.13	312.88	452.55	685.58
Cz06g24040	254.58	192.09	231.66	464.84	372.72	219.02
Cz08g02030	253.84	249.02	317.43	154.31	171.39	102.49
Cz05g15290	253.65	256.98	273.77	309.18	259.22	208.67
Cz18g13090	252.69	240.05	272.69	582.2	431.21	235.39
Cz17g13150	252.36	247.95	244.88	491.89	517.88	465.87
Cz01g28150	252.25	263.57	275.95	827.62	627.01	510.15
Cz01g38040	252.16	260.99	259.54	261.5	255.66	258.31
Cz02g24050	252.04	235.74	259.95	175.83	175.64	186.28
Cz17g17160	251.83	256.15	254.41	284.3	292.71	278.32
Cz18g13100	251.73	242.38	256.44	279.71	267.19	240.74
Cz03g38180	251.7	210.71	226.48	156.28	124.08	108.19
Cz02g21340	251.09	251.79	251.19	416.38	372.86	312.9
Cz05g11130	249.39	234.45	223.62	54.87	53.8	65.5
Cz05g29060	249.06	279.31	285.55	373.71	330.09	269.24
Cz01g02060	248.35	245.37	271.36	782.16	587.83	378.99
Cz08g29110	247.77	236.05	247.16	31.88	39.23	37.71
Cz04g09240	246.49	243.52	238.8	362.23	345.02	286.08
Cz02g35280	245.57	230.93	232.08	129.16	159.74	173.47
Cz16g00120	245.26	249.75	280.07	222.45	201.77	132.11
Cz10g15150	245.11	214	207.14	30.79	51.35	101.23
Cz12g02100	244.73	237.18	222.33	140.05	224.05	444.15
Cz01g23260	244.01	234.49	220.93	243.65	314.49	408.68
Cz05g00200	243.65	253.05	279.13	378.96	325.2	254.65
Cz09g18200	242.07	247.16	213.54	78.45	105.15	169.26
UNPLg00453	241.94	226.31	199.77	1609.59	1264.69	1313.42
Cz03g13200	241.49	245.62	268.75	1329.18	993.78	669.64
Cz02g33020	241.4	251.31	259.74	384.98	322.45	228.35
Cz05g02110	241.16	217.07	195.88	821.21	969.89	1496.64
Cz05g34160	241.1	264.6	258.61	2207.3	2536.81	2670.39
Cz05g05080	241.04	240.69	232.22	634.69	798.99	738.49
Cz02g06260	240.17	261.84	263.43	502.55	479.15	361.43
Cz05g05190	240	241.88	252.04	249.05	214.9	202.94
Cz12g10100	239.8	231.79	221.76	40.28	63.68	96.03
Cz12g25050	239.76	243.09	217.31	22.25	52.51	132.61
Cz15g01170	239.69	257.97	274.03	157.33	116.43	79.51
Cz11g09300	239.43	224.16	232.01	69.94	80.6	71.32
Cz12g12010	238.85	213.27	198.87	198.98	192.96	188.8
Cz08g21040	238.16	238.48	251.9	344.19	275.38	158.95
Cz01g01240	238.03	220.53	200.37	15.16	24.32	51.65
Cz12g05210	237.37	258.61	281.25	507.5	427.44	267.56
Cz01g15240	237.17	229	148.3	5.53	18.49	77.34
Cz10g25060	237.11	220.74	228.39	263.25	264.42	226.79
Cz01g02070	237.07	228.55	225.26	112.52	121.6	119.35
Cz02g30200	237.05	218.27	204.42	59.32	62.54	70.39
Cz03g30120	236.68	291.85	317.19	529.99	543.68	445.86
Cz04g12210	236.4	258.29	271.09	259.86	220.87	155.82
Cz06g16090	235.86	242.7	245.78	138.16	126.46	99.17
Cz09g01010	235.72	238.51	230.94	2.79	1.96	2.05
Cz06g03210	234.96	236.31	254.71	298.23	234.98	181.78
Cz11g14120	234.87	269.11	292.42	17.7	22.3	18.28
Cz04g12110	234.61	229.03	251.16	83.1	57.75	36.66
Cz02g30030	233.8	249.08	274.34	12.71	14.33	8.07
Cz17g08010	232.52	216.3	232.93	917.36	860.04	676.79
Cz10g26200	231.88	230.5	237.11	31.65	46.25	76.77
Cz02g06070	230.89	228.44	217.9	978.98	1157.78	1121.68
Cz05g19090	230.87	235.41	212.51	38.59	57.14	123.88
Cz09g08050	230.77	206.06	146.36	5.84	11.14	52.79
UNPLg00460	230.72	226.78	229.59	291.81	261.25	208.01
Cz11g17130	230.47	219.44	215.37	93.61	87.04	77.54
Cz06g20050	230.01	243.33	237.12	23.85	19.91	19.17
Cz12g20260	229.98	212.88	223.89	555.49	451.24	375.68
Cz17g14060	229.82	198.31	201.52	221.04	265.4	286.22
Cz10g27170	229.63	197.93	233.79	427.53	356.34	273.21
Cz05g31250	229.47	201.86	226.59	53.17	36.86	27.23
Cz18g04200	229.04	224.68	247.43	279.59	224.56	167.75
Cz17g00090	228.65	249.78	252.69	3661.6	2882.14	2393.11
Cz05g02150	228.09	235.82	230.87	98.7	111.37	111.65
Cz05g31070	227.42	210.91	152.59	13.55	29.87	151.57
Cz06g12190	227.26	181.37	170.02	1.13	1.5	1.39
Cz13g20070	226.8	254.63	340.85	469.71	295.12	161.53
Cz09g22030	226.51	279.26	355.77	197.48	155.85	70.84
Cz13g18270	225.87	269.85	250.29	61.99	80.52	121.98
Cz13g07170	225.32	211.66	214.06	85.99	110.66	153.18
Cz03g27120	225.27	209.17	223.89	456.02	458.54	444.88
Cz14g20140	225.1	236.36	227.59	96.74	85.49	65.88
Cz04g19100	224.8	220.26	231.12	123.73	117.27	75.83
Cz19g05100	224.75	218.69	240.26	156.28	170.43	132.27
Cz15g22090	224.16	215.97	202.15	124.27	194.59	352.43
UNPLg00452	223.64	228.56	246.96	8082.5	6044.35	4347.12
Cz01g26280	223.51	220.88	225.55	320.14	281.59	249.32
Cz07g17120	223.43	204.29	237.67	636.63	419.93	331.68
Cz02g00050	223.14	220.29	215.72	210.93	261.58	323.48
Cz16g10040	222.76	270.09	296.5	208.68	183.42	118.96
UNPLg00812	222.13	239.18	172.22	3.47	10.23	48.41
UNPLg00344	221.77	182.76	185.3	0	0.32	0
Cz03g23160	221.58	208.38	227.77	193.41	153.01	111.51
Cz09g19100	221.48	223.52	219.16	487.47	635.6	750.84
Cz06g13050	221.22	217.89	236.55	227.31	184.26	121.35
Cz05g32050	221.16	201.7	214.53	265.48	202.65	182.06
Cz01g42110	220.57	214.5	211.69	2054.92	1856.97	2000.49
Cz06g21200	219.13	244.74	253.71	214.08	184.42	147.37
Cz04g11240	218.9	287.23	288.7	286.72	297.06	265.43
Cz02g14010	218.81	235.82	211.02	94.46	107.01	99.41
Cz07g29050	218.29	207.88	203.98	164.92	142.56	158.77
Cz06g23010	218.07	203.28	177.61	9.45	18.3	51.78
Cz04g02170	217.04	195.48	141.84	32.47	64.59	236.28
Cz13g16010	216.67	237.51	232.61	313.59	281.87	233.78
Cz12g28110	216.59	212.7	220.6	131.85	122.8	101.01
Cz08g06070	216.38	222	263.65	473.66	353.89	217.17
Cz12g15030	216.33	215.51	226.5	129.95	139.69	123.02
Cz10g23150	216	196.87	239.44	82.12	63.13	44.08
Cz03g34270	215.94	184.41	195.56	134.82	126.27	107.82
Cz11g24240	215.59	186	188.41	157.98	126.41	102.61
Cz13g00210	215.21	217.91	204.04	90.4	121.41	200.58
UNPLg00173	214.33	223.94	214.5	282.41	327.21	419.31
Cz05g28270	213.84	204.84	204.84	273.99	234.28	238.2
Cz07g21150	213.64	247.64	232.99	31.88	53.67	116.58
Cz07g31210	213.17	195.29	198.39	13.06	16.84	16.71
UNPLg00358	212.88	206.74	239.87	97.97	80.91	50.84
Cz05g15210	212.66	203.46	203.72	80.99	85.37	94.83
Cz02g18080	212.13	192.63	189.52	115.3	139.53	167.73
Cz14g23040	212.07	198.39	223.65	30.26	26.61	28.02
Cz03g40040	212.03	192.18	195.63	66.35	72.6	91.5
Cz05g03220	211.97	191.66	187	488.41	688.57	818.26
UNPLg00883	211.75	214.64	220.24	84.66	70.4	73.84
Cz07g01230	211.5	216.66	220.91	402.8	369.92	353.8
Cz05g19060	211.41	211.43	236.37	244.82	206.32	139.34
Cz03g16060	211.39	210.94	225.65	428.9	369.3	264.97
Cz14g01120	211.13	191.46	205.54	1985.17	1622.98	1265.78
Cz03g28270	210.97	175.88	175.68	1754.55	2143.85	2175.04
Cz10g23120	210.72	204.23	204.62	38.01	46.83	44.87
Cz04g01140	208.86	223.18	216.62	64.41	65.49	74.22
Cz14g12230	208.71	208.05	222.97	92.74	82.18	76.65
Cz16g16140	208.7	182.02	188.22	352.06	416.13	615.4
UNPLg00174	207.73	196.74	158.67	144.53	202.82	312.86
Cz10g10180	207.19	196.05	203.5	162.44	189.27	180.49
Cz11g15060	207.17	195.83	182.7	257.45	282.62	324.6
Cz09g17220	207.05	194.95	206.95	194.94	147.79	101.61
Cz07g22050	206.62	189.34	188.53	738.43	680.3	586.62
Cz11g09250	206.6	188.86	197.14	782.1	972.73	1175.04
Cz11g23070	206.48	196.41	217.78	4.75	3.77	2.35
Cz05g29050	206.09	227.26	252.25	139.66	111.75	117.61
UNPLg00020	205.77	214.95	214.46	263.99	221.36	174.52
Cz04g29220	205.76	192.91	197.18	3321.01	3742.7	3318.1
Cz07g31150	205.16	224.03	231.62	134.77	131.78	92.15
Cz11g20250	205.07	219.47	229.18	455.68	395.81	308.66
UNPLg00747	204.6	176.92	188.67	9.77	6.3	1.25
Cz07g16100	204.05	212.09	205.33	1078.65	1021.79	892.56
Cz09g06150	203.85	191.27	223.26	1.03	0.92	0
Cz05g16180	203.72	203.77	198.13	181.44	201.77	218.59
Cz04g22190	203.31	221.2	204.5	56.95	85.25	154.92
UNPLg00451	202.82	235.19	246.58	6230.93	5318.1	4393.29
Cz01g02100	202.77	249.3	273.08	340.03	340.66	228.51
Cz03g22040	202.48	204.81	208.92	387.05	404	350.42
Cz13g06240	202.39	183.92	165.36	159.84	292.31	398.12
Cz11g23180	202.39	208.22	205.33	60.45	63.67	94.89
Cz11g01220	201.8	196.28	198.16	943.94	795.09	556.88
Cz06g22020	201.56	223.73	222.43	62.43	62.58	56.57
Cz06g32040	201.55	229.68	227.11	2.78	3.5	4.68
Cz03g30050	201.47	183.07	185.71	82.39	69.61	58.75
Cz06g26250	201.37	230.72	232.07	133.86	181.99	227.91
Cz04g24160	201.33	184.57	174.92	136.78	161.39	241.04
Cz11g15050	201.05	186.65	205.12	149.14	127.5	99.29
Cz01g17060	200.88	173.29	198.65	824.21	858.31	848.45
Cz09g23220	200.5	181.17	143.49	32.69	57.36	148.18
Cz12g00190	200.28	184.86	205.47	235.99	210.12	153.84
Cz11g07170	200	196.5	195.89	94.72	112.15	100.64
Cz17g07220	199.98	185.53	195.96	115.71	141.69	164.57
Cz13g05240	199.88	184.13	161.09	134.11	268.75	740.73
Cz08g19200	199.55	222.77	262.45	296.03	237.08	227.44
Cz03g31030	199.5	185.41	184.58	735.7	815.67	734.35
Cz06g27080	199.36	221.31	215.96	58.54	57.4	41.45
Cz04g14130	199.25	207.43	195.59	91.16	131.75	239.97
Cz10g25010	198.91	193.68	216.88	158.34	143.18	96.21
Cz16g01180	198.88	175.93	136.56	25.11	55.3	247.08
Cz10g03060	198.81	205.95	221.15	110.23	95.85	86.33
Cz16g16190	198.71	189.94	152.74	33.45	64.42	208.07
Cz02g05180	198.68	217.84	233.61	283.8	257.61	210.15
Cz01g22090	198.66	227.52	252.48	18.74	17.84	14.88
Cz16g00110	198.39	214.56	228.02	115.91	140.03	112.43
Cz04g38180	198.31	199.73	187.62	0.53	0.84	3.6
Cz13g01090	197.8	185.39	196.26	172.43	188.69	181.19
Cz01g27200	197.74	211.07	198.83	20.27	27.07	27.63
Cz07g16030	197.23	197.08	186.15	1037.1	1307.72	1489.06
Cz03g10020	196.69	181.84	194.18	720.01	545.13	364.89
UNPLg00372	196.67	207.65	230.08	609.56	824.15	751.3
Cz10g02250	196.17	172.54	170.96	24.04	26.89	28.11
Cz01g20255	195.66	174.5	197	211.55	200.61	162.62
Cz09g09030	195.65	191.66	209.44	776.78	756.65	608.58
Cz02g18040	195.31	188.05	193.92	51.32	40.12	34.33
Cz05g17210	195	166.36	152.85	16.55	27.01	63.94
Cz05g19280	194.78	215.32	201.66	215.63	219.75	213.66
Cz13g07130	194.74	160.46	176.24	156.15	150.47	151.58
Cz11g07100	194.5	214.59	220.81	9.2	6.7	6.1
Cz13g10120	194.5	186.47	203.91	729.84	637.69	440.58
Cz14g10110	194.18	197.73	211.66	24.3	25.17	19.45
Cz14g03170	194.13	167.85	180.68	189.45	202.96	164.72
Cz18g05080	194.05	181.91	183.41	375.79	426.31	340.25
UNPLg00723	193.77	188.81	187.94	109.67	130.81	118.71
Cz07g28160	193.48	222.81	250.03	524.46	349.77	266.43
Cz05g23010	193.32	190.14	197.21	308.83	334.89	337.68
Cz03g37170	193.14	198.79	207.7	49.46	32.36	23.7
Cz12g24080	193.06	185.31	183.72	818.56	765.63	678.89
Cz06g07180	192.97	215.3	232.14	36.07	42.73	22.77
Cz14g05220	192.9	194.26	173.12	3.53	4.37	5.63
Cz15g01180	192.59	189.86	201.79	330.29	272.92	205.23
Cz09g27070	191.6	218.56	199.22	32.06	70.54	137.43
Cz14g20070	191.57	184.05	201	403.96	375.23	331.13
Cz09g02200	191.34	194.03	185.2	22.24	29.15	52.65
Cz06g05150	191.29	219.87	216.37	515.82	457.85	324.11
Cz14g12130	190.98	192.01	204.12	142.54	107.89	85.13
Cz15g04180	190.81	181.53	186.59	142.3	174.44	201.89
Cz07g04190	190.67	165.59	138.12	92.74	156.06	375.71
Cz06g08130	190.56	194.48	213	958.55	996.67	912.7
Cz05g15120	190.53	180.69	202.82	1175.79	1023.33	662.15
Cz01g28180	190.16	168.38	192.6	317.27	240.43	128.49
Cz08g13060	189.26	159.91	120.48	5.56	10.1	37.61
Cz01g33150	188.66	190.55	219.97	250.98	205.99	128.44
Cz06g16180	188.56	199.17	190.87	209.43	257.49	357.84
Cz02g06240	188.36	191.64	184.23	397.89	297.78	172.26
Cz01g38280	188.16	181.46	211.7	605.83	380.85	278.43
Cz07g11070	187.85	196.42	209.68	382.51	317.25	225.77
Cz08g14210	187.48	192.04	212.49	826.44	715.41	576.6
Cz02g30230	187.27	182	168.62	6.64	10.66	17.45
Cz18g13050	187.16	171.8	168.6	127.42	149.86	177.36
Cz03g05210	186.12	230.97	221.7	11.19	11.86	10.65
Cz13g08180	185.45	199.84	184.04	8.49	12.2	20.86
Cz14g18230	185.23	177	202.06	37.04	32.33	21.45
Cz09g24120	184.51	195.53	208.78	180.79	150.29	111.94
Cz02g05250	184.15	198.45	187.59	183.53	177.67	128.96
Cz10g12230	184.11	197.5	211.78	209.85	217.37	179.94
Cz01g29020	184.1	156.75	162.93	153.47	153.77	151.61
Cz16g20290	183.92	163.13	153.5	314.56	370.54	372.61
Cz11g11030	183.69	215.05	245.62	79.54	72.57	54.43
Cz03g15150	183.24	160.54	176.3	181.55	154.88	192.54
Cz09g13190	183.02	165.44	177.59	209.06	316.3	478.42
Cz13g04220	182.82	213.84	204.58	164.47	135.68	130
Cz08g07040	182.67	193.23	212.07	603.2	516.36	327.63
Cz10g12080	182.65	167.26	151.42	91.83	112.67	177.78
Cz08g23100	182.65	179.71	153.6	35.5	48.93	95.73
Cz02g28300	182.62	167.75	180.22	990.67	851.56	696.81
UNPLg00094	182.3	191.26	199.8	228.92	232.61	203.52
Cz12g03220	182.24	182.56	168.77	145.76	167.95	236.79
Cz01g28110	181.91	173.85	155.44	55.17	74.21	126.12
Cz02g07210	181.86	230.12	239.19	121.95	103.41	74.87
Cz11g27260	181.77	153.27	167.95	113.29	91.22	55.58
Cz12g20220	181.41	151.68	155.88	48.67	57.03	61.71
Cz05g30070	181.4	178.54	207.11	23.11	22.81	20.49
Cz03g18320	180.9	184.39	169.32	53.59	77.02	128.1
Cz06g34330	180.79	171.22	193.92	257.39	230.19	137.82
Cz09g07050	180.76	190.71	183.18	355.66	299.81	172.33
Cz05g16220	180.52	176.18	188.67	219.14	211.07	188.78
Cz17g02040	180.21	195.01	214.56	202.44	199.8	210.95
Cz08g03100	179.98	189.01	211.75	261.54	246.27	181.58
Cz10g21040	179.97	190.61	205.63	154.44	131.09	101.24
Cz06g09090	179.92	166.65	145.08	78.79	118.14	219.47
Cz01g14220	179.31	157.15	157.11	54.17	75.21	135.07
Cz01g13150	179.29	197.86	218.05	352.77	327.44	205.29
Cz16g07340	179.07	189.34	218.25	2188.26	2111.04	1904.96
Cz08g21120	179.05	186.45	204.44	125.11	127.22	100.82
Cz02g37090	179.02	201.12	207.11	265.45	128.46	130.61
Cz12g16160	179	177.47	181.9	212.29	226.23	216.36
Cz12g02150	178.74	179.71	176.61	103.73	113.42	96.93
Cz01g26180	178.72	181.54	178.86	233.33	208.97	177.41
Cz05g17170	178.26	207.28	235.79	264.11	266.19	185.37
UNPLg00321	178.24	188.59	210.85	223.07	182.33	155.96
Cz10g10070	177.52	192.19	172.9	12.38	7.89	6.53
Cz15g22130	177.19	182.43	225.11	529.49	380.52	271.38
Cz13g08140	176.85	183.34	158.9	120.05	172.26	293.66
Cz03g09060	176.41	172.6	149.76	55.56	88.67	183.95
Cz09g15120	176.27	189.13	195.46	473.3	481.93	450
Cz01g03110	176.25	197.2	207.57	927.48	893.81	787.67
Cz07g14015	176.16	187.99	204.39	222.34	198.89	156.75
Cz03g20130	176.14	166.69	176.87	316.95	289.09	227.62
Cz15g07030	176.03	184.85	185.97	67.06	85.54	91.37
Cz09g19130	175.84	161.9	154.77	340.28	351.79	304.86
Cz11g15150	175.65	182.4	209.21	193.68	133.07	107.95
Cz11g16060	175.56	190.14	231.22	120.05	91.88	43.36
Cz02g42030	175.46	179.52	183.74	1272.06	1147.04	826.71
Cz01g18110	175.4	188.08	182.79	106.71	104.51	91.18
Cz09g23210	175.28	195.8	162.18	52.96	78.15	165.97
Cz16g07120	175.26	180.87	204.54	175.22	154.46	105.34
Cz04g21330	175.06	190.92	206.9	193.7	132.51	109.44
Cz01g08290	174.86	133.61	158.46	212.8	228.23	217.95
Cz04g22200	174.76	200.02	200.59	28.91	49.75	130.5
Cz07g19200	174.45	173.55	175.78	374.23	374.31	278.25
Cz07g29010	174.17	171.52	182.47	2.12	0.22	0.18
Cz16g12270	174.16	197.75	171.68	60.11	102.42	210.55
Cz06g09100	174.03	148.4	131.15	26.63	54.49	206.85
Cz15g13230	173.95	179.99	190.44	196.88	188.13	182.73
Cz10g14130	173.5	196.85	218.07	1012.14	888.94	571.33
Cz04g33200	173.25	185.48	183.4	134.55	161.9	162.72
Cz05g05160	173.21	164.22	154.34	824.39	986.19	1171.26
Cz12g05170	173.17	170.37	171.77	121.41	97.69	77.24
Cz04g02040	173.14	174.53	190.07	28.23	27.16	19.49
Cz09g32080	173.13	195.66	198.65	95.52	76.27	59.86
Cz03g02090	172.62	187.78	187.58	47.7	57.04	57.78
Cz05g15280	172.6	196.52	187.76	97.4	122.46	143.33
Cz05g22020	172.23	155.17	153.3	107.24	137.49	214.09
Cz07g27260	172.21	164.91	154.08	98.27	103.87	119.93
Cz07g14020	171.75	190.89	205.68	235.51	214.7	162.37
Cz09g09150	171.44	167.18	165.88	241.12	157.41	112.9
Cz07g20240	171.32	168.26	192.35	434.54	376.69	302.92
Cz18g11130	171.02	159.94	164.92	327.25	293	241.41
Cz13g00060	170.93	159.68	139.52	15.71	23.64	53.51
Cz10g25020	170.88	156.23	169.22	63.25	72.32	69.58
Cz04g38260	170.86	161.32	169.62	784.63	883.4	895.25
Cz03g08030	170.14	149.56	162.37	44.78	39.16	30.67
Cz10g29170	169.99	152.81	150.56	19.16	26.6	50.25
Cz03g20100	169.69	173.51	184.64	400.47	298.31	155.05
Cz02g18150	169.62	169.8	148.07	48.29	73.87	136.19
Cz09g25180	169.5	184.48	184.16	196.63	176.16	139.92
Cz05g05110	169.16	164.03	177.36	184.8	166.26	122.55
Cz06g28210	168.93	174.94	187.91	194.21	181.85	139.91
Cz01g45010	168.82	186.78	182.02	129.8	108.58	91.58
Cz09g24200	168.79	138.65	176.98	291.17	204.61	85.13
Cz08g17010	168.49	169.61	188.14	449.11	355.6	218.75
Cz09g29100	168.45	138.34	95.99	8.72	20.75	80.49
Cz04g24230	168.2	152.51	163.17	157.83	172.66	202.56
Cz05g02030	168.16	154.77	134.25	90.43	128.05	258.42
Cz04g18010	168.09	162.96	177.82	369.04	320.09	229.93
Cz05g02040	167.93	138.53	129.95	177.59	208.59	258.07
Cz07g30110	167.91	158.3	164.04	883.24	771.43	577.64
Cz03g15060	167.77	152.74	157.05	545.07	531.56	386.37
Cz19g02090	167.69	166.4	150.26	182.04	173.92	149.35
Cz01g30020	167.15	158.79	154.72	350.97	418.61	447.58
Cz02g39040	167.14	170.61	172.34	93.27	88	61.56
Cz05g36040	167.02	160.42	151.34	45.49	50.55	62.42
Cz06g12200	166.64	185.73	202.23	63.46	72.1	66.58
Cz04g22090	166.62	173.58	172.28	156.74	186.82	217.63
Cz10g28190	166.58	150.94	144.06	104.58	114.34	124.17
Cz04g39270	166.54	150.37	146.94	470.39	515.66	620.63
Cz17g15200	166.44	138.75	140.87	249.2	301.02	406.38
Cz01g39190	166.43	186.24	200.51	94.76	83.81	56.69
Cz10g13200	165.85	186.71	181.37	32.38	36.33	35.04
UNPLg00184	165.74	164.53	209.95	248.03	195.9	122.42
Cz06g11010	165.71	173.49	200.25	90.51	60.18	34.55
Cz04g32090	165.66	157.15	168.16	155.74	141.15	96.71
Cz06g21160	165.62	163.16	152.44	41.32	53.11	80.81
Cz06g21190	165.55	143.32	167.75	213.67	158.71	102.99
Cz11g08120	165.55	162.81	169.99	211.19	211.43	144.84
Cz02g10250	165.46	181.14	169.22	91.87	116.12	153.86
Cz06g36270	165.39	181.12	177.32	155.91	135.38	117.42
UNPLg00172	165.12	153.53	153.97	81.41	96.08	101.61
Cz01g09160	165.12	164.56	180.11	2459.45	2725.39	2218.89
Cz13g17120	165.07	166.59	175.88	63.76	70.08	70.63
Cz12g02110	164.65	159.7	155.63	58.1	88.94	146.94
Cz14g17090	164.5	161.54	126.21	12.13	13.69	38.82
Cz08g14230	164.41	153.81	140.68	37.85	59.61	90.37
Cz08g03180	164.31	176.95	187	67.43	80.49	85.58
Cz12g09070	164.3	169.59	178.63	62.34	29.1	26.03
Cz03g08090	164.27	141.98	144.06	1544.75	1921.88	1957.75
Cz09g30090	163.97	158.11	155.71	207.7	262.6	415.04
Cz08g00140	163.84	195.94	216.75	186.19	172.57	141.36
Cz09g15210	163.57	154.73	165.09	62.08	55.22	41.66
Cz15g04020	163.4	172.27	162.24	78.12	94.28	150.24
Cz10g08070	163.3	151.15	141.77	59.01	86.53	135.54
Cz01g03210	162.97	159.69	154.26	94.36	91.83	89.2
Cz05g04200	162.76	167.55	171.62	142.93	182.41	190.14
UNPLg00650	162.49	133.92	148.05	15.49	6.89	4.27
Cz07g01320	162.27	161.62	173.47	331.21	263.38	185.8
Cz16g20300	162.24	147.9	158.67	10.33	5.23	4.48
Cz01g27080	162.24	145.24	164.83	0.93	0.96	0.49
Cz15g04090	161.73	169.13	171.19	169.46	165.7	124.46
Cz07g21090	161.64	202.6	217.02	36.52	56.37	50.18
Cz12g09120	161.6	180.72	171.42	55.43	73.98	85.97
Cz08g14250	161.59	160.46	172.07	223.94	195.63	152.84
Cz06g15090	161.38	145.43	163.7	401.13	354.21	224.4
Cz05g02140	161.31	141.74	129.94	29.95	52.98	130.7
Cz04g29230	161.31	157.28	162.03	187.79	173.3	126.82
Cz04g34230	161.12	177.32	205.59	154.18	113.9	86.06
Cz14g18240	160.76	154.26	150.2	17.85	17.66	19.19
Cz10g15170	160.45	163.19	151.3	47.25	68.34	79.85
Cz10g02090	160.18	144.17	147.5	1.46	3.61	3.21
Cz04g40100	160.07	153.39	160.56	366.37	295.23	212.53
Cz07g15030	159.9	195.78	203.08	146.67	142.7	112.84
Cz02g25060	159.83	155.65	153.03	173.17	185.83	194.93
Cz09g21190	159.75	152.12	120.51	26.98	57.13	166.72
Cz10g19150	159.51	138.4	107.44	17.77	26.59	88.74
Cz17g07030	159.38	197.52	213.87	76.96	77.57	69.7
Cz07g20170	159.3	157.48	152.89	583.51	606.81	491.93
Cz02g27080	159.1	155.89	161.26	117.99	112.74	127.97
Cz09g27140	159.06	141.92	153.32	240.43	257.77	284.9
Cz05g26160	158.79	156.24	163.01	263.02	317.54	401.1
Cz12g12280	158.46	162.84	200.11	248.38	222.71	156.3
Cz19g07110	158.43	144.66	168.17	360.96	301.56	178.96
Cz19g02080	158.38	145.95	146.55	131.29	131.56	176.56
Cz10g19050	158.37	138.3	146.83	29.41	30.8	35.91
Cz13g00190	158.34	149.88	161.51	14.08	16.66	14.39
Cz14g06010	157.99	136.41	134.46	92.43	85.96	117.77
Cz02g08150	157.94	145.39	146.32	180.79	222.65	251.97
Cz04g06060	157.93	160.35	155.43	129.7	170.8	206.84
Cz09g30240	157.51	147.53	145.47	1.37	2.64	3.3
Cz16g16260	157.49	159.11	165.26	80.87	83.44	88.55
Cz01g12020	157.43	153.43	157.91	154.91	126.18	105.85
Cz17g15210	157.4	169.44	147.29	51.22	84.48	186.01
Cz14g05120	157.34	184.02	203.28	1823.1	1945.75	1287.19
Cz05g29160	157.2	130.62	114.66	18.87	28.73	98.75
Cz15g13260	157.11	143.01	157.67	239.24	172.62	112.64
Cz02g03210	157.08	158.41	170.49	121.06	144.8	141.97
Cz17g17220	157.06	162.55	169.89	231.84	220.12	173.17
Cz08g21010	157.03	146.54	172.92	141.43	125.01	111.8
Cz04g02230	157.01	154.79	136.42	20.44	34.34	77.94
Cz18g00050	156.51	165.04	180.37	71.55	91.68	65.89
Cz13g07220	156.47	177.73	186.06	589.64	490.15	423.5
Cz09g08170	156.41	180.67	200.39	194.24	137.25	112.34
Cz02g39080	156.29	156.58	154	207.91	237.45	229.29
Cz10g19180	156.07	156.81	169.4	178.89	137.94	89.66
Cz09g20230	155.91	132.01	157.33	410.89	372.53	236.29
Cz13g05080	155.77	135.17	117.7	19.9	19.15	41.46
Cz04g11170	155.53	144.19	139.75	99.14	118.85	131.41
Cz06g20040	155.41	154.15	164.96	2681.68	2779.6	2409.21
Cz05g36060	155.2	150.72	163.39	94.2	85.27	49.92
Cz09g23200	155.18	159.99	172.18	45.32	45.3	45.09
Cz11g26110	155.15	148.27	164.62	85.78	95.18	76.76
Cz09g31190	155.11	138.25	141.59	94.89	98.71	95.28
Cz17g10120	155.04	161.66	151.07	26.52	32.45	34.35
Cz06g13070	154.78	144.85	163.05	748.57	670.55	440.67
Cz04g19070	154.66	159.24	165.82	43.89	37.67	27.88
Cz08g24260	154.65	162.38	161.61	77.33	75.68	74.29
Cz06g06070	154.59	156.84	134.42	29.55	37.97	66.27
Cz07g16120	154.58	158.17	154	1139.63	1453.82	1629.5
UNPLg00200	154.37	146.54	163.98	97.34	114.73	112.54
Cz14g18120	154.36	166.55	163.73	31.26	44.55	34.75
Cz03g08220	154.29	148.57	126.58	8.35	9.34	21.06
Cz14g08280	154.18	167.57	181.88	128.07	128.55	84.07
Cz04g11060	153.96	145.97	159.52	163.76	99.32	87.85
Cz19g02220	153.78	175.92	208.09	288.6	266.37	168.81
Cz02g24230	153.53	150.14	153.68	1.91	2.96	0.78
Cz09g09260	153.07	168.75	182.79	148.52	111.97	82.94
Cz05g19210	152.96	149.56	161.9	188.22	117.75	85.45
Cz07g20010	152.8	151.02	149.9	168.89	176.48	164.75
Cz02g20230	152.75	163.62	155.68	76.68	83.1	90.9
Cz10g08020	152.68	137.31	99.36	1.85	3.04	18.66
Cz03g10040	152.59	142.8	162.54	11.79	8.06	5.87
Cz05g30060	152.44	139.88	142.94	76.75	78.41	75.01
Cz14g01160	152.09	166.46	169.37	122	125.2	121.52
Cz09g21150	151.82	150.26	158.34	262.47	227.23	155.22
Cz04g11190	151.74	138.45	148.27	329.71	279.34	214.91
Cz12g06030	151.68	153.32	166.84	86.22	96.44	86.08
Cz06g28160	151.59	147.74	139.96	0.96	2.13	1.67
Cz03g12030	151.55	158.42	155.41	358.17	405.24	455.95
Cz02g18010	151.34	151.59	163.19	281.88	245.91	192.85
Cz07g04030	151.13	140.49	145.89	120.63	119.58	93.74
Cz14g12250	150.92	147.43	159.78	178.68	158.75	100.31
Cz08g30160	150.86	143.17	86.88	5.38	11.57	63.06
Cz08g07200	150.63	138.45	142.62	52.2	52.61	41.49
Cz03g31080	150.16	172.71	190.52	132.86	140.54	122.27
Cz03g19010	149.67	144.26	156.54	110.31	120.32	93.89
Cz07g15060	149.62	147.74	155.72	124.71	91.93	63.08
Cz11g03120	149.47	137.31	163.34	176.69	121.39	85.24
Cz11g25200	149.23	146.11	150.89	195.38	157.34	136.89
Cz06g09160	149.22	165.97	194.23	218.42	248.15	188.26
Cz11g18140	148.9	160.47	160.17	6.94	10.2	12.8
Cz04g06050	148.86	148.6	135.13	58.73	93.33	185.07
Cz06g10110	148.79	125.29	128.93	58.27	66.91	95.6
Cz09g03270	148.74	166.11	155.28	12.07	18.86	20.99
Cz11g22110	148.67	156.9	148.8	75.47	92.91	127.65
Cz14g20040	148.45	127.32	141.28	288.25	304.21	275.63
Cz13g11260	148.31	139.84	142.02	115.63	101.42	91.05
Cz17g16210	148.27	149.21	163.93	118.7	110.4	70.05
Cz03g02040	148.24	170.89	184.46	179.82	128.54	88.04
Cz04g26160	148.1	144.93	157.68	89.02	75.63	60.9
Cz17g03060	148.03	124.94	72.94	5.82	15.15	80.94
Cz03g11250	147.71	128.27	129.85	43.81	67.88	107.98
Cz02g38170	147.66	132.75	141.63	0.73	1.22	0.53
UNPLg00504	147.62	144.14	145.9	46.49	78.47	90.17
Cz05g04010	147.52	155.48	130.93	234.92	188.04	153.47
Cz01g46280	147.45	149.67	149.56	6.68	7.66	3.79
Cz07g06150	147.33	209.56	205.98	24.52	34.75	37.61
Cz14g13060	147.18	138.21	159.62	298.9	264.4	161.2
Cz12g12170	147.02	152.27	147.29	39.84	46.94	65.26
Cz02g34220	146.76	156.71	160.31	158.52	152.88	141.54
Cz07g10110	146.63	133.71	149.74	221.91	224.18	147.87
Cz11g22260	146.46	139.87	139.66	74.38	91.87	86.85
Cz06g11180	146.39	160.43	148.41	66.05	67.96	90.42
Cz01g23130	146.37	163.64	174.01	191.63	168.02	119.06
Cz13g18260	146.1	171.84	182.04	106.19	102.83	80.8
Cz02g11200	145.97	129.84	121.08	48.46	70.55	147.33
Cz01g36150	145.73	146.32	137.29	39.37	52.99	78.25
Cz06g34290	145.55	140.69	147.85	90.14	98.83	88.16
Cz16g11050	145.4	126.5	118.09	3.9	5.48	6.13
Cz15g07150	145.39	147.98	138.18	54.02	77.66	154.15
Cz12g02140	145.21	150.03	142.72	29.75	46.89	74.55
Cz17g17090	144.93	136.65	109.61	24.55	39.03	99.91
Cz09g30230	144.92	158.13	150.95	5.25	5.15	4.78
Cz05g32120	144.88	139.77	161.96	170.56	153.34	118.8
Cz17g10110	144.84	143.54	124.92	13.78	14.95	26.61
Cz02g00290	144.66	144.88	143.42	79.09	60.82	51.75
Cz05g01240	144.65	150.99	149.01	34.03	48.9	80.61
Cz08g04090	144.54	153.91	148.74	141.53	160.4	166.26
Cz16g06200	144.39	150.37	160.32	61.92	60.48	67.03
Cz10g26090	144.21	140.28	138.37	132.33	148.8	157.24
Cz09g17250	143.96	130.83	133.57	70.61	85.88	112.16
Cz13g11310	143.91	168.63	172.15	181.78	133.61	83.03
Cz07g25130	143.77	143.47	147.08	143.56	163.29	180
Cz11g19170	143.73	172.42	161.26	145.52	179.45	237.62
Cz11g03250	143.7	144.41	154.81	246.5	221.23	277.43
Cz15g16030	143.55	152.2	153.79	36.56	47.91	52.86
Cz01g16230	143.5	146.13	146.12	304.54	336.99	305.68
Cz02g13250	143.45	136.17	129.41	324.97	281.43	316.43
Cz10g11260	143.19	169.19	176.73	165.89	183.51	166.92
Cz16g12070	143.05	164.43	168.54	35.86	30.62	23.73
UNPLg00604	142.8	151.93	162.66	13.69	9.52	7.53
UNPLg00699	142.51	140.13	148.4	242.46	206.64	182.53
Cz08g13110	142.43	146.26	167.8	319.57	224.65	114.53
Cz02g14200	142.43	150.36	153.14	94.3	88.93	70.37
Cz16g09290	142.31	128.77	97.96	17.32	36.09	151.76
Cz04g21220	142.22	146.54	165.01	490.99	416.4	313.18
Cz13g04210	142.11	135.48	128.16	23.62	25.11	30.01
Cz12g27250	142.06	148.42	155.97	52.23	50.28	48.24
Cz15g20160	141.96	154.13	145.93	53.8	69.41	88.09
Cz09g12180	141.88	130.38	119.33	67.66	82.48	121.22
Cz02g39120	141.81	132.83	145.29	126.76	118.02	87.56
Cz13g06250	141.66	159.67	154.5	212.94	214.99	143.04
Cz04g32240	141.62	144.5	167.85	163.6	126.83	101.55
Cz04g38300	141.61	140.43	149.26	160.55	141.07	135.4
UNPLg00703	141.56	122.42	134.57	12.18	6.38	6.15
Cz09g00350	141.54	133.58	114.62	0.19	0.5	0.95
Cz09g30020	141.53	135.82	133.72	42.02	60	82.66
Cz18g05170	141.42	137.54	128.94	35.49	49.47	87.75
Cz06g13020	141.23	166.94	170.61	175.84	192.55	135.79
Cz03g00170	141.22	141.69	150.66	681.66	593.59	451.75
Cz02g12210	141.15	133.28	137.61	429.56	496.51	456.72
Cz09g04230	141.08	164.82	172.74	47.8	63.33	79.76
Cz14g19010	141.07	138.77	162.43	203.71	173.72	124.21
Cz09g19260	140.97	154.44	135.32	70.29	64.84	60.63
Cz02g41140	140.81	164.54	182.11	108.43	81.31	52.49
Cz05g33040	140.66	132.67	147.89	118.85	123.86	124.09
Cz05g08220	140.64	154.11	172.99	92.6	91.32	83.15
Cz04g15020	140.57	133.61	158.55	49.54	79.84	48.12
Cz09g00070	140.56	130.63	129.96	215.33	319.94	536.15
Cz18g10170	140.53	144.99	136.72	13.97	13.74	15.07
Cz19g07130	140.48	141.93	148.6	73.55	60.33	57.52
Cz01g13130	140.44	136.45	154.95	324.25	259.4	168.45
Cz08g00230	140.38	120.95	126.42	155.88	174.35	167.43
Cz17g03110	140.33	134.52	99.72	23.59	48	160.92
Cz05g10020	140.32	144.28	141.71	332.81	289.38	239.14
Cz10g19060	140.22	125.87	126.47	3.78	5.86	6.54
Cz11g09280	140.05	148.86	165.13	1229.01	977.63	568.3
Cz06g11250	140.05	125.96	67.12	7.13	14.6	62.54
Cz18g04140	139.81	122.09	130.94	32.16	54.92	62.96
Cz12g11180	139.78	141.03	118.39	29.9	42.1	80.15
Cz04g17240	139.48	125.79	143.09	111.54	104.95	84.34
Cz03g26030	139.45	118.34	109.15	165.45	151.79	123.27
Cz02g19080	139.34	147.06	175.84	267.41	269.35	162.4
Cz06g01130	139.18	132.11	130.37	45.24	51.61	54.16
Cz05g04030	139.05	136.66	140.6	575.39	498.2	448.16
Cz07g08200	139	121.37	122.59	12.44	10.54	5.2
Cz09g31050	138.97	112.48	119	191.77	157.82	125.5
Cz13g16160	138.97	132.84	146.98	71.25	74.83	54.93
Cz09g05210	138.94	131.36	158.71	275.98	215.14	131.14
Cz08g04180	138.83	126.61	106.08	14.49	27.53	75.66
Cz11g08030	138.81	134.55	117.09	57.6	86.24	169.56
Cz17g15220	138.68	151.86	173.27	172.21	196.72	208.92
Cz11g05090	138.5	142.75	146.18	246.7	188.75	185.12
Cz05g23170	138.44	167.42	171.26	64.1	78.26	93.69
Cz05g20140	138.37	134.05	138.52	79.49	72.27	62.75
Cz06g23050	138.32	132.07	125.97	63.76	66.07	65.39
Cz04g30080	138.05	137.2	143.82	203.6	171.76	162.15
Cz04g31070	138.01	130.31	143.04	65.98	63.24	53.11
Cz06g32240	137.96	129.07	134.22	265.21	271.43	224.92
Cz05g31180	137.9	154.86	192.48	164.85	110.47	76.57
Cz15g09020	137.88	128.06	131.03	302.99	260.05	223.61
Cz12g11050	137.81	129.65	146.69	262.93	184	99.61
UNPLg00445	137.55	144.41	146.19	16.8	9.19	8.6
Cz13g08150	137.34	129.59	120.5	69.61	89.46	155.05
Cz04g22210	137.28	148.8	110.57	7.6	17.74	91.9
Cz03g22190	137.27	130.89	144.94	91.35	109.66	122.26
Cz06g21240	136.88	138.11	138.29	33.59	45.94	48.01
Cz12g20290	136.88	134.76	140.49	60.27	66.74	46.74
Cz12g24160	136.8	127.67	146.4	80.62	53.28	39.31
Cz03g28250	136.73	155.62	155.88	1.61	2.3	2.43
Cz11g06010	136.72	135.87	100.83	11.7	25.85	104.66
Cz17g12020	136.68	141.55	140.51	152.47	101.32	78.2
Cz09g30190	136.56	130.77	157.98	185.25	173.71	129.61
Cz04g32230	136.55	153.44	161.28	193.61	151.3	144.91
Cz03g11120	136.41	148.45	172.11	150.45	139.81	122.51
UNPLg00269	136.38	124.48	134.3	31.76	30.58	18.84
Cz12g22150	136.36	139.14	168.05	104.16	76.31	61.88
Cz17g00080	136.36	124.36	124.5	124.39	103.24	99.06
UNPLg00161	136.08	113.68	123.23	173.66	164.35	139.97
Cz13g01060	136.08	123.06	130.22	166.38	158.62	167.74
Cz13g11290	135.92	150.31	135.38	27.83	30.72	51.11
Cz13g16140	135.91	133.94	142.42	72.56	70.16	57.01
Cz15g15180	135.72	138.59	131.95	12.94	17.34	37.16
Cz16g21010	135.38	130.71	131.19	278.27	282.14	282.83
Cz09g11210	135.25	142.23	145	497.48	369.58	334.9
Cz06g20240	135	126.69	147.16	112.97	99.91	66.36
Cz02g24200	134.98	122.32	116.99	172.23	212.64	267.17
Cz03g39250	134.96	144.13	158.21	96.04	87.76	65.72
Cz02g19100	134.81	124.69	131.84	34.32	36.09	48.31
Cz07g00150	134.76	135.65	143.93	287.24	246.04	191.59
Cz07g06190	134.71	154.96	155.2	176.8	169.98	152.87
Cz14g05100	134.71	145.37	158.4	319.34	408.92	287.45
Cz07g08190	134.69	137.61	119.54	5.94	4.82	4.8
Cz03g08130	134.37	147.67	164.51	135.16	128.66	82.44
Cz07g25300	134.3	172.46	173.52	108.71	84.18	55
Cz03g12120	134.18	132.14	128.68	130.82	128.21	126.22
Cz05g13030	133.98	122.84	168.59	300.95	177.95	91.65
Cz17g17080	133.85	110.82	118.95	75.89	66.05	44.47
Cz01g02300	133.69	128.53	132.01	166.37	157.58	148.58
Cz03g35120	133.68	121.37	132.52	268.56	209.98	113.02
Cz16g07130	133.64	126.66	125.88	59.31	63.6	72.34
Cz07g01040	133.57	141.11	152.18	41.44	32.19	19.5
Cz01g37230	133.46	133.51	138.74	2138.03	2364.69	2010.49
Cz16g18160	133.44	137.83	153.05	510.04	346.44	226.22
Cz18g05150	132.96	138.22	146.32	99.63	106.23	105.65
Cz10g18010	132.91	136.67	145.55	197.16	195.93	159.15
Cz10g21020	132.87	136.3	164.45	10.38	14.95	6.09
Cz15g21180	132.81	129.75	142.29	153.63	130.28	92.45
Cz08g01250	132.66	136.71	136.92	164.09	165.1	148.14
Cz04g11050	132.63	127.27	141.74	86.31	87.58	71.17
Cz16g08110	132.63	136.21	147.75	193.64	130.29	145.42
Cz01g04040	132.57	118.15	130.55	62.15	47.45	44.99
Cz04g14200	132.43	127.34	128.13	65.6	77.58	84.54
Cz02g24150	132.42	146.72	156.79	91.89	71.17	55.82
Cz13g06290	132.31	129.32	137.72	231.49	217	198.12
Cz07g32200	132.3	115.83	126.98	170.72	194.71	158.56
Cz12g08230	132.11	133.14	132.95	299.54	326.29	228.7
Cz16g09300	132.07	121.71	100.29	16.11	28.99	94.89
Cz03g18130	131.94	153.33	164.54	91.55	87.51	67.5
Cz14g14060	131.57	136.9	138.85	108.19	103.45	72.03
Cz06g35210	131.56	134.65	145.28	7.78	8.68	5.25
Cz09g00230	131.51	134.28	140.78	2.97	3.87	2.63
Cz15g15170	131.4	131.45	107.77	16.95	27.53	65.18
Cz03g35210	131.34	131.65	129.72	7.02	4.41	3.69
Cz16g19250	131.05	129.49	148.99	286.27	261.19	173.25
Cz05g28130	130.8	131.99	132.55	2126.11	2367.52	2305.97
Cz05g13190	130.79	135.58	128.28	20.44	16.03	14.09
Cz12g03030	130.75	118.4	129.66	12.92	15.74	9.47
Cz04g06070	130.5	122.81	145.04	206.5	174.75	96.68
Cz03g11130	130.41	113.71	109.67	39.63	52.54	81.59
Cz02g13240	130.38	135.65	134.71	385.73	371.03	456.4
Cz01g22210	130.38	138.01	149.22	338.09	263.11	187.97
Cz13g16210	130.28	127.15	136.99	245.12	166.34	126.88
Cz01g27010	130.26	119.01	125.17	5.87	8.89	8.87
Cz18g10140	130.24	137.54	145.76	208.64	186.94	147.77
Cz07g22040	130.17	110.42	117.3	158.42	165.12	158.04
Cz11g25250	130.16	130.69	122.71	135.22	127.72	128.83
UNPLg00221	129.96	131.98	159.84	211.91	177.86	125.9
Cz08g26180	129.94	149.09	143.96	187.01	196.23	165.74
Cz04g12080	129.65	131.1	146.84	61.67	51.86	35.84
Cz04g07030	129.57	153.46	142.78	37.35	30.27	30.51
Cz08g20130	129.31	129.04	143.53	89.2	63.59	43.4
Cz12g21180	129.27	117.03	125.86	352.09	300.56	204.88
Cz09g16200	129.18	119.7	145.58	262.24	239.22	159.68
Cz02g03130	129.09	142.65	147.29	117.44	111.89	73.19
Cz02g08070	128.9	119.86	117.68	53.34	49.51	53.85
Cz03g23110	128.78	122.29	115.84	10.65	13.4	14.05
Cz15g14020	128.6	152.57	148.07	90.24	104.24	121.38
Cz13g07150	128.58	134.46	148.14	621.28	570.98	432.88
Cz01g17070	128.55	127.07	138.24	171.26	166.13	143.14
Cz08g09120	128.41	122.56	119.1	18.94	17.51	19.2
Cz17g16110	128.4	132.62	120.62	65.45	86.42	110.27
Cz14g26070	128.39	130.39	122.28	18.04	21.42	31.39
Cz12g17100	128.14	117.23	118.92	254.95	188.85	122.36
Cz17g16120	128.07	136.53	114.84	79.42	88.79	110.77
UNPLg00663	128.03	109	125.65	6.67	3.17	0.68
Cz11g07190	127.74	101.57	109.02	83.5	81.13	78.34
Cz02g40240	127.54	123.07	136.17	250.82	216.78	130.49
Cz01g40240	127.28	132.11	123.17	9.04	9	8.07
Cz04g36070	127.23	115.29	118.27	85.49	87.61	74.03
Cz18g13010	127.18	130.32	112.97	35.86	59.43	112.36
Cz06g27130	127.12	117.4	138.4	187.57	176.01	154.5
Cz06g09060	126.98	132.24	141.73	71.89	72.89	57.76
Cz01g21020	126.68	135.35	138.47	90.77	60.82	47.02
Cz02g20130	126.67	128.58	160.15	466.36	355.4	238.94
UNPLg00202	126.57	109.81	115.01	62.8	78.19	135.52
Cz09g00080	126.56	112.69	122.07	461.87	570.47	517.86
Cz13g14060	126.5	131.53	135.57	194.61	215.06	209.09
Cz02g36040	126.39	129.51	115.89	561.36	549.88	671.11
Cz16g16250	126.37	122.75	91.48	4.21	9.7	43.77
Cz14g19020	126.34	127.76	117.35	86.11	90.77	115.5
Cz09g29020	126.11	114.31	121.59	153.17	150.76	126.19
Cz05g32010	125.94	141.91	146.98	570.14	478.28	321.58
Cz02g34090	125.85	109.92	76.43	5.62	12.32	70.26
Cz01g35010	125.83	118.13	100.83	34.31	47.46	83.03
Cz04g30100	125.78	133.15	133.43	51.2	41.45	40.1
Cz09g09230	125.77	115.81	116.62	40.12	32.32	27.33
Cz06g30060	125.61	116.46	117.24	182.19	138.73	95.66
Cz02g25300	125.54	127.06	122.81	44.88	54.02	66.41
Cz13g11090	125.46	142.39	137.1	355.2	286.31	215.28
Cz12g23180	125.45	134.21	147.17	108.54	94.91	54.84
Cz11g28180	125.44	123.22	131.08	265.22	280.85	214.63
Cz09g14120	125.33	128.99	136.68	131.18	122.8	112.18
Cz02g41120	125.32	115.91	108.49	81.91	114.4	206.97
Cz13g07190	125.1	128.32	133.46	175.55	207.27	198.14
Cz10g12010	125.05	125.31	108.03	34.05	56.96	84.81
Cz05g24050	124.81	116.68	108.53	10.98	18.1	30.8
Cz02g23130	124.73	128.33	146.97	126.1	110.6	75.74
Cz03g20040	124.72	113.88	121.95	176.94	149.86	138.57
Cz05g21160	124.66	122.26	123.19	52.42	37.42	30.49
Cz06g13010	124.59	146.76	136.77	57.69	74.36	113.06
Cz07g20070	124.48	119.82	131.56	199.81	164.93	123.64
Cz05g23140	124.43	123.61	106	16.75	29.14	45.55
Cz08g24230	124.37	129.51	135.63	149.41	118.21	86.2
Cz16g07140	124.23	128.06	123.23	28.6	39.56	63.25
Cz02g22090	124.19	141.98	153.11	338.33	293.48	231.02
Cz03g08020	124.1	122.09	119.43	77.76	68.81	60.56
UNPLg00450	124.07	118.67	130.34	1938.31	1935.49	1416.45
Cz08g14160	124.01	133.93	130.24	58.82	49.12	45.56
UNPLg00461	123.9	128.31	152.46	111.22	131.96	135.18
Cz06g24010	123.86	121.42	129.81	383.28	280.97	178.95
Cz05g14010	123.83	116.34	121.79	114.81	112.19	98.37
Cz08g10150	123.67	122.96	120.43	292.01	256.03	178.94
Cz05g34190	123.67	117.79	117.66	164.11	169.28	174.75
Cz01g24030	123.48	130.12	98.17	5.31	6.6	10.76
Cz10g08040	123.4	118.35	134.47	47.79	38.97	21.4
Cz14g10050	123.31	99.49	116.88	19.39	24.82	11.75
Cz10g29090	123.31	124.1	144.82	53.71	34.83	28.24
UNPLg00717	123.21	113.96	132.05	172.32	150.06	103.43
Cz05g11170	123.15	115.19	115.5	4.94	2.96	2.9
Cz14g05250	122.8	125.65	135.56	151.04	129.28	112.37
Cz09g17330	122.8	124.93	139.33	259.84	207.91	136.36
Cz08g31170	122.71	114.16	131.31	80.98	91.07	82.9
Cz07g08110	122.65	104.65	118.57	155.88	135.31	126.54
Cz06g17060	122.55	127.76	135.36	149.85	133.04	102.77
Cz08g10090	122.23	134.16	153.75	67.78	51.71	39.28
UNPLg00346	122.18	119.88	123.28	115.13	102.32	93.89
Cz08g07050	122.09	135.62	142.59	54.88	43.49	42.37
UNPLg00649	122.05	119.82	147.62	302.49	232.08	130.66
Cz08g32050	121.96	124.91	107.44	13.91	15.12	21.06
Cz15g01080	121.92	105.35	74.83	11.98	21.87	84.01
Cz10g25220	121.76	114.94	105.32	67.51	78.51	109.02
Cz15g06100	121.76	123.66	116.04	311.6	409.67	504.77
Cz05g02190	121.68	125.52	129.39	212.43	198.42	148.51
Cz04g37030	121.53	125.19	134.96	407.04	380.84	392.9
Cz01g10240	121.4	111.4	116.76	291.99	272.34	217.82
UNPLg00828	121.09	123.52	132.52	29.79	26.39	22.05
Cz01g26130	120.76	124.76	132.83	119.78	114.84	99.99
Cz12g00080	120.67	150.75	110.76	5.12	14.21	82.88
Cz01g22070	120.58	130.78	158.59	199.92	161.67	124.54
Cz15g12060	120.52	114.54	81.56	10.14	20.16	111.37
Cz03g23070	120.42	112.72	130.3	413.61	341.58	212.07
Cz08g24270	120.33	118.13	99.58	48.84	66.18	127.8
Cz01g26270	120.28	109.2	125.21	87.97	101.57	117.53
Cz09g28180	120.23	112.28	83.56	13.62	25.24	76.79
Cz08g12210	120.23	130.85	150.91	235.55	171.81	141.15
Cz08g10110	120.19	123.54	121.77	417.53	421.61	296.46
Cz07g22230	120.17	112.89	109.13	90.11	100.31	126.21
Cz14g04220	120.15	113.13	92.79	24.06	45.17	148.85
Cz14g24120	120.1	105.46	104.85	105.37	136.38	200.8
UNPLg00449	119.9	119.51	132.7	200.89	288.59	279.53
Cz04g33070	119.82	116.78	95.36	39.17	57.39	126
Cz07g06230	119.64	128.57	127.34	90.6	96.36	103.96
Cz04g14150	119.61	124.22	129.67	175.81	217.05	208.28
Cz01g08240	119.53	101.96	115.33	136.47	123.13	87.41
Cz05g09090	119.51	111.34	116.38	8.41	8.78	7.73
Cz12g11070	119.33	113.82	106.02	23.28	42.83	91.82
Cz01g02290	119.26	128.21	133.54	14.47	16.06	9.93
Cz06g09170	119.17	129.86	128.24	43.69	66.65	117.58
Cz01g34360	119	116.06	112.2	95.83	111.87	113.33
Cz12g15040	118.97	119.66	106.2	3.11	4.19	10.81
Cz03g29200	118.95	123.8	127.04	42.12	71.97	73.39
Cz04g26100	118.91	124.49	123.31	8.97	13.36	16.67
Cz09g28170	118.79	117.14	118.26	99.76	107.3	96.7
Cz05g26040	118.77	128.12	130.48	81.98	95.62	93.62
Cz01g33140	118.77	134.52	128.79	110.05	125.55	128.08
Cz03g08140	118.65	122.31	120.03	41.81	47.86	55.14
Cz08g04110	118.52	109.09	109.6	817.56	1073.03	1223.68
Cz07g13250	118.46	114.36	109.49	147.23	196.49	295.63
Cz04g14290	118.35	119.99	132.76	200.66	153.25	109.77
Cz06g11040	118.17	125.38	119.04	132.41	103.74	75.48
Cz03g25010	118.07	122.67	143.04	338.79	305.64	191.66
UNPLg00347	118.01	120.23	130.79	179.61	148.95	87.75
Cz01g44140	117.85	109.29	120.66	310.67	351.5	320.79
Cz03g11040	117.79	138.29	149.38	153.03	138.01	102.16
UNPLg00734	117.76	122.42	123.64	147.69	111.97	74.55
Cz18g08180	117.65	116.57	120.88	207.47	185.48	155.86
Cz16g10120	117.64	109.69	111.86	63.77	73.09	90.15
Cz03g34100	117.53	114.96	99.8	0.98	2.01	4.5
Cz04g30180	117.46	135.23	119.98	35.93	56.49	78.01
Cz02g26240	117.27	108.48	106.59	178.92	150.05	140.48
Cz13g18090	117.26	128.95	135.76	400.79	340.48	227.7
Cz10g13090	117.24	108.83	122.37	88.91	84.79	86.92
UNPLg00584	117.17	122.65	119.57	72.01	83.3	96.2
Cz12g03080	117.16	118.48	132.42	27.64	32.11	27.11
Cz04g18200	116.98	118.36	111.56	47.55	69.78	141.52
Cz02g12160	116.78	118.84	110.67	38.04	55.16	93.68
Cz16g14110	116.69	124.41	129.96	38.28	37.03	29.91
UNPLg00081	116.64	138.61	127.41	116.41	132.49	96.3
Cz10g15090	116.61	105.89	82.45	4.43	4.78	20.69
Cz07g29210	116.6	112.39	103.42	112.12	117.03	99.67
Cz10g24140	116.57	119.15	133.73	528.96	513.96	471.54
Cz01g18050	116.57	124.2	129.81	133.29	92.34	69.89
Cz05g23180	116.56	126.44	127.92	20.07	33.35	63.17
Cz09g07060	116.48	111.8	122.03	22.08	12.53	8.39
Cz08g13130	116.35	134.18	143.56	115.17	79.53	60.7
Cz02g03180	116.22	112.04	101.6	124.41	111.89	163.44
Cz01g09010	116.16	105.24	107.07	623.66	661.86	729.85
Cz05g32130	116.05	104.08	99.64	43.16	62.53	94.54
Cz01g46160	115.97	126.72	140.74	124.3	101.26	75.19
Cz11g25190	115.94	105.26	105.02	80.37	84.67	98.02
Cz03g09120	115.84	114.95	117.67	34.69	51.03	81.17
Cz04g27030	115.82	109.8	101.38	41.47	53.71	77.01
Cz01g44270	115.75	124.6	113.91	18.49	23.33	32.12
Cz05g24150	115.72	114.11	109.96	281.08	283.16	310.45
Cz05g35130	115.68	110.56	114.75	70.54	70.24	49.77
Cz05g25090	115.5	121.72	134.3	414.41	375.9	257.84
Cz11g15090	115.46	113.96	116.98	121.61	124.29	123.75
Cz10g28130	115.38	118.17	114.83	29.27	29.54	42.52
Cz12g23090	115.38	111.93	109.6	134.75	130.34	109.83
Cz13g00180	115.25	107.75	79.36	4.11	8.02	34.02
Cz08g21180	115.1	106.33	103.34	7.06	10.95	15.33
Cz18g05160	115.09	114.12	125.31	47.22	58.52	71.06
Cz06g26170	115.01	124.37	125.77	119.63	95.56	90.28
Cz06g21250	114.98	108.42	106.09	6.51	17.66	37
Cz05g10060	114.87	123.3	134.63	342.83	296.98	211.35
Cz13g10110	114.84	103.65	107.67	1459.88	1881.35	2055.95
Cz01g15100	114.83	109.01	101.12	35.03	48	57.79
Cz08g25130	114.73	129.52	130.21	1.07	0.19	0.16
Cz04g10250	114.69	110.89	112.15	75.13	47.51	35.54
Cz04g37120	114.63	106.11	112.96	206.34	173.72	167.1
Cz06g10280	114.63	87.99	123.14	85.82	62.73	19.29
Cz15g00090	114.59	120.45	108.8	21.49	30.6	63.73
Cz08g19140	114.57	116.87	140.95	102.01	89.52	73.14
Cz12g21020	114.43	119.98	112.96	164.9	157.71	182.17
Cz04g34010	114.39	136.8	136.75	126.16	112.98	88.68
Cz19g10190	114.33	107.1	94.22	8.12	11	19.34
Cz04g14250	114.19	103.47	96.02	1080.96	1285.78	1690.3
Cz12g21140	114.18	112.87	101.99	69.78	94.64	169.31
Cz02g08270	114.07	91.69	93.98	299.14	433.62	746.61
Cz04g21300	114.06	117.5	121.75	167.27	141.88	118.25
Cz16g01200	114.04	111.69	115.16	47.01	49.82	73.22
Cz05g37110	114.03	132.97	134.33	119.97	118.7	84.59
Cz03g35170	114.02	111.38	110.01	88.94	80.61	93.85
Cz12g10220	113.93	111.91	116.44	46.82	42.66	35.86
Cz02g11010	113.85	100.05	94.94	164.05	184.88	173.3
Cz01g33170	113.8	114.79	127.19	297.31	246.98	171.92
Cz02g03100	113.72	117.33	117.64	181.05	183.85	186.2
Cz07g13100	113.67	101.98	99.04	88.79	106.65	121.05
Cz16g12010	113.64	116.09	116.27	220.88	155.75	117.97
Cz08g12170	113.41	111.62	110	23.66	30.88	31.51
Cz08g15160	113.41	113.9	124.43	233.42	183.78	112.8
Cz06g02070	113.3	110.14	119.42	47.19	40.58	35.46
Cz05g05120	113.26	85.32	105.63	213.59	165.55	70.25
Cz07g01200	113.24	103.86	121.58	84.2	74.36	60.53
Cz13g10100	113.21	98.89	93.02	6.77	9.95	16.99
Cz06g33050	113.19	110.16	129.19	281.91	205.69	153.41
Cz01g06160	113.13	103.41	106.18	2.63	3.31	6.4
Cz01g04170	113.04	111.92	95.09	5.97	8.98	27.66
Cz09g28230	112.93	119.61	113.59	62.1	83.8	96.09
Cz03g23150	112.87	112.92	108.6	46.31	58.3	75
Cz09g00090	112.63	111.86	126.53	1022.16	1030.78	551.38
Cz01g06200	112.59	113.74	119.79	73.69	78.99	85.49
UNPLg00677	112.52	111.63	119.07	150.91	138.15	104.62
Cz15g08030	112.52	108.35	109.8	23.15	18.41	19.08
Cz09g22250	112.48	116.83	126.4	68.19	58.17	41.78
Cz10g19190	112.47	107.94	112.75	87.02	77.89	63.78
Cz02g23060	112.39	93.99	100.6	95.99	110.9	120.47
Cz14g15070	112.39	103.25	103.46	7.71	7.77	9.92
Cz13g14020	112.32	121.07	141.54	214.89	173.53	116.83
Cz02g42010	112.21	112.79	117.33	70.59	64.45	59.53
Cz06g26130	112.2	133.92	145.62	201.73	191.66	118.12
Cz02g05150	112.17	110.91	108.64	36.73	46.17	78.2
Cz06g34280	112.15	117.2	115.31	42.95	56.34	78.17
Cz02g11100	112.12	118.98	108.88	31.8	36.28	36.96
Cz15g12180	112.09	96.73	103.35	284.85	234.3	146.07
Cz17g03050	112.06	93.6	56.81	3.8	8.22	67.65
Cz04g17120	111.89	107.51	116.19	141.47	118.67	108.94
Cz14g23050	111.68	109.97	134.68	5.99	6.46	2.34
Cz05g12020	111.64	112.32	114.3	110.48	113.16	97.99
Cz06g30070	111.56	94.41	103.11	62.25	67.12	55.65
UNPLg00340	111.49	113.36	95.66	17.6	25.9	45.07
UNPLg00270	111.42	119.21	121.11	15.73	17.54	15.92
Cz16g15110	111.38	116.84	119.12	116.08	115.1	91.66
Cz16g16060	111.37	118.29	142.26	106.15	103.54	104
Cz12g00050	111.35	146.44	185.21	227.37	185.48	112.74
UNPLg00499	111.35	97.07	69.57	4.61	10.71	44.3
Cz11g07220	111.34	95.96	103.5	240.26	225.87	204.67
Cz12g15050	111.23	114.34	97.13	3.49	4.39	10.15
Cz15g05190	111.17	130.49	127.59	14.22	21.41	33.88
Cz09g20170	111.05	100.54	104.76	38.3	43.1	42.5
Cz13g08020	111.05	101.83	104.12	228.02	274.51	303.18
Cz05g23190	110.98	127.7	110.46	10.97	17.39	61.64
Cz13g04230	110.96	121.38	132.31	85.74	64.4	32.72
Cz08g13200	110.89	99.84	96.3	14.71	18.79	25.95
Cz10g09100	110.81	111.57	122.52	260.07	217.84	137.91
Cz03g32080	110.55	116.13	110.93	135.82	161.11	153.74
Cz07g32150	110.51	108.6	115.01	66.57	79.85	73.77
Cz06g36250	110.48	123.26	130.9	220	201.58	132.42
Cz13g17210	110.45	124.32	114.87	23.72	30.61	54.66
Cz12g12210	110.43	123.33	128.38	53.32	49.09	35.44
Cz03g16140	110.36	114.51	119.24	69.7	78.68	61.15
Cz08g28200	110.27	108.13	119.22	84.12	84.53	87.02
Cz05g17220	110.22	104.69	126.61	184.95	181.86	138.44
Cz18g13200	110.2	108.49	115.81	267.71	258.91	215.37
Cz02g40250	110.09	95.8	85.36	45.47	63.93	81.34
Cz01g12200	109.93	113.43	129.36	275.48	187.72	132.1
UNPLg00082	109.81	99.03	108.29	95.26	101.2	110.67
Cz16g05180	109.63	102.4	95.47	106.19	111.89	111.47
Cz01g04010	109.63	100.43	102.05	105.15	102.18	94.59
Cz13g15040	109.63	110.86	104.59	161.27	197.01	279.64
Cz15g02020	109.6	111.91	108.4	75.82	84.54	85.61
Cz16g03110	109.52	108.86	119.82	166.91	146.25	117.05
Cz03g10060	109.48	123.4	129.79	193.74	189.66	144.85
Cz01g35020	109.45	102.68	73.06	7.13	14.88	55.86
Cz17g17100	109.11	112.96	104.65	53.42	69.29	111.18
Cz14g19030	109.11	106.68	86.25	18.62	38.73	41.19
Cz11g01210	109.11	105.22	95.38	28.32	41.11	58.34
Cz05g37130	109.08	93.11	107	401.88	322.36	191.54
Cz07g19190	109.03	103.78	105.32	119.61	122.31	106.05
Cz04g26070	108.94	99.98	103.02	164.39	151.55	131.23
Cz13g02190	108.9	101.05	85.55	12.72	20.34	45.17
Cz03g40080	108.89	100.13	112.71	213.12	203.38	145.28
Cz08g25050	108.64	92.32	79.88	23.67	30.4	68.45
Cz01g35160	108.63	92.13	52.82	3.07	7.86	60.5
Cz13g19130	108.59	104.65	110.09	250.55	229.89	136.13
Cz02g24010	108.45	128.17	123.14	56.98	61.45	66.89
Cz07g13190	108.44	110.32	110.13	31.8	41.61	70.61
Cz10g14040	108.31	108.12	122.11	157.38	138.22	103.25
Cz02g02050	108.31	119.88	124.43	62.48	52.99	29.65
Cz08g24240	108.25	146.01	166.52	205.01	160.15	102.13
Cz09g16100	108.09	98.32	75.34	13.39	30.83	126.45
Cz11g26100	108.09	119.9	106.43	29.68	36.78	46.83
Cz01g11110	107.87	105.85	109.29	206.99	221.09	206.51
Cz17g12030	107.86	104.25	116.7	73.01	61.7	55.95
Cz01g24040	107.79	116.19	96.05	1.94	4.68	9.89
Cz19g08150	107.74	102.4	103.72	23.55	30.91	30.28
Cz08g03050	107.62	105.25	106.04	1.06	1.27	0
Cz09g22110	107.57	102.59	75.14	1.57	1.95	6.77
Cz13g19190	107.57	121	128.88	42.25	44.91	42.93
Cz11g20040	107.52	103.71	110.51	1487.11	1764.63	1648.6
Cz05g13120	107.45	115.75	122.44	220.14	192.33	108.53
Cz10g11130	107.26	111.63	113.6	166.83	132.23	97.59
Cz01g07040	107.23	108.61	113.42	2308.06	2240.17	1605
Cz04g01240	106.98	92.04	97.47	330.33	321.55	264.78
Cz03g30110	106.87	105.05	86.49	22.64	36.87	70.54
Cz04g20240	106.84	99.53	107.52	114.17	101.59	78.09
Cz02g30240	106.82	103.98	112.51	51	42.28	31.91
Cz07g07280	106.79	105.73	107.71	27.92	20.1	14.6
Cz12g25160	106.77	96.61	104.97	262.27	292.58	255.28
Cz03g24030	106.73	102.56	104.49	110.56	104.71	89.33
Cz06g33070	106.72	105.99	102.43	5.38	7.2	9.2
Cz11g10100	106.51	112.44	122.97	134.63	67.55	55.69
Cz02g36300	106.35	109.34	117.46	131.85	151.01	175
Cz04g15230	106.34	107.19	107.19	79.92	80.56	79.56
Cz15g00120	106.2	101.69	102.62	320.68	348.61	279.21
Cz05g29200	106.15	109.58	121.04	60.2	74.85	100.76
Cz01g33120	106.04	104.98	98.8	65.74	75.46	88.99
Cz13g05230	106.04	90.46	85.36	170.93	248.5	352.12
Cz05g19270	106.01	106.94	105.43	104	110.78	130.54
Cz06g12180	106.01	97.17	94.24	74.84	75.12	70.19
Cz12g06020	105.92	97.97	109.28	113.18	103.32	81.43
Cz02g29050	105.91	108.04	112.42	57.48	57.5	39.46
Cz03g14180	105.85	104.49	85.79	24.06	42.02	109.15
Cz14g14040	105.83	102.5	117.15	119.34	90.15	68.3
Cz01g09290	105.71	109.17	119.88	151.37	148.05	109.75
Cz06g00190	105.66	103.25	90.54	29.04	42.62	83.39
Cz02g00070	105.55	102.96	110.5	120.7	123.25	96.66
Cz03g02110	105.53	97.93	86.61	71.09	85.48	108.9
Cz02g11020	105.52	98.46	101.7	75.66	77.33	76.51
Cz14g01060	105.51	83.88	85.34	0.5	0.64	0.68
Cz03g32090	105.42	109.65	118.93	353.43	277.12	152.3
Cz08g22040	105.41	99.13	98.4	78.04	96.44	116.62
Cz03g40230	105.37	110.45	109.04	137.02	127.8	100.68
Cz02g14160	105.33	95.54	102.43	4808.08	5009.57	3869.29
Cz03g09130	105.23	112	110.06	264.79	355.34	430.07
Cz11g22170	105.2	109.33	112.54	125.64	118.38	101.15
Cz15g06010	105.16	108.56	117.26	38.27	40.21	32.95
Cz05g13060	105.15	106.88	98.13	32.75	40.87	54.63
Cz07g05230	105.11	121.77	137.3	137.77	113.65	81.8
Cz06g08170	105.1	90.02	115.24	136.26	124.49	104.42
Cz06g08080	105.09	117.09	111.38	145.02	209.39	232.84
Cz03g01030	105.04	113.11	118.61	326.85	251.91	214.89
Cz03g11160	104.99	99.41	101.82	118.09	111.81	102.28
Cz07g25280	104.97	104.06	111.34	106.9	85.7	60.76
Cz03g22120	104.97	92.77	96.15	101.94	142.06	169.33
Cz02g21410	104.89	99.89	111.32	77.22	75.73	57.05
Cz03g14220	104.87	116.98	112.63	4.05	5.9	6.29
Cz03g18040	104.87	107.27	111.49	156.09	132.69	120.34
Cz11g10240	104.81	95.36	99.42	21.32	24.83	30.11
Cz14g08220	104.74	105.61	115.98	98.39	89.6	73.97
Cz10g24250	104.73	97.99	122.33	155.01	125.92	68.61
Cz08g03120	104.68	103.94	105.08	144.84	130.7	100.51
Cz15g22010	104.6	117.24	104.04	24.05	36.07	79.06
Cz15g07190	104.55	93.34	96.58	8.96	14.51	10.25
UNPLg00751	104.52	75.58	71.67	0	5.77	25.08
Cz02g40170	104.51	96.4	58.08	9.26	20.12	110
Cz14g21090	104.45	94.53	95.78	116.32	144.32	193.7
Cz02g37220	104.39	111.06	115.39	407.51	385.77	260.37
Cz03g39140	104.39	94.79	99.41	199.62	181.89	166.54
Cz10g23090	104.37	118.91	136.21	67.97	65.96	48.07
Cz04g40030	104.34	108.05	118.64	185.05	200.06	141.04
Cz06g08020	104.23	122.19	140.37	231.93	175.42	98.8
Cz10g18280	104.1	105.57	101.04	41.35	42.12	29.85
Cz12g03020	103.94	87.07	100.83	4.89	7.7	8.07
Cz02g30210	103.92	105.11	117.18	77.82	65.37	40.84
Cz14g01180	103.91	102.12	102.49	22.98	34.54	47.06
UNPLg00021	103.87	94.47	98.33	382.45	480.44	442.78
Cz15g05140	103.87	111.5	102.16	52.25	65.15	66.73
Cz11g25090	103.75	113.96	118.41	7.16	4.33	3.2
Cz19g04140	103.72	104.81	110.56	210.85	236.15	250.89
Cz01g21220	103.7	105.31	119.04	346	291.6	165.09
Cz02g37160	103.7	88.95	96.87	117.66	163.09	186.69
Cz12g19100	103.66	98.88	96.37	347.38	334.58	251.67
Cz11g03200	103.65	105.7	120.47	172.33	124.9	84.95
Cz16g09200	103.62	112.74	115.72	76.68	75.12	55.87
Cz08g21200	103.61	133.44	166.5	1004.51	930.91	566.79
UNPLg00513	103.59	102.17	111.41	125.76	89.42	49.69
Cz17g09100	103.54	88.02	81.25	10.38	13.53	19.72
Cz07g24170	103.52	100.5	94.66	50.84	71.38	118.36
UNPLg00508	103.48	91.02	98.05	98.81	82.96	59.09
Cz09g04250	103.48	98.61	95.54	45.12	55.76	53.73
Cz02g32090	103.4	93.45	96.2	34.39	41.14	47.01
Cz12g03130	103.39	98.33	85.37	13.7	20.13	21.03
Cz01g35220	103.33	92.64	95.95	58.28	73.65	83.69
Cz07g33060	103.3	90.13	94.1	34.75	37.53	58.1
Cz01g42230	103.19	97.64	95.96	81.17	92.3	88.75
Cz19g10020	103.17	95.91	71.55	3.8	8.69	34.2
Cz06g14220	103.1	126.69	134.63	114.5	107.74	94.05
Cz12g08020	103.08	113.44	113.41	38.01	35.88	29.05
Cz04g02270	103	108.25	119.24	35.1	29.56	19.01
UNPLg00203	103	85.75	74.53	13.39	26.67	89.57
Cz12g24120	102.94	86.06	84.44	88.1	117.91	132.69
Cz06g24230	102.85	98.36	104.08	27.71	29.83	36.81
UNPLg00705	102.83	93.37	92.21	6.39	1.07	3.78
Cz05g11090	102.72	110.1	118.77	152.86	111.4	92.72
Cz12g19140	102.65	100.18	109.91	242.81	197.4	146.97
Cz04g21260	102.65	95.46	114.65	5.2	9.59	5.21
Cz02g36070	102.62	110.44	115.26	102.75	68.14	53.34
Cz02g17060	102.58	97.85	104.01	922.62	1160.92	1274.59
Cz01g05250	102.54	93.37	102.03	341.02	273.73	201.46
Cz15g05090	102.47	94.42	92.56	44.24	45.49	60.16
Cz11g20170	102.23	103.43	104.58	33.32	28.31	24.02
Cz05g06060	102.2	110.39	117.81	204.35	187.73	140.61
Cz15g12210	102.17	106.89	106.81	273.68	298.61	218.74
Cz09g14140	102.14	95.94	113.95	100.15	92.69	52.79
Cz10g25030	102.13	96.39	90.19	29.07	28.71	43.24
Cz04g13070	102.12	102.48	106.04	45.34	60.6	61.28
Cz13g06100	102.06	82.34	77.29	53.09	40.58	57.93
Cz05g36230	102.04	97.75	92.82	57.19	68.73	99.62
Cz13g13230	101.96	95.81	62.71	1.6	3.6	16.1
Cz12g09090	101.95	94.17	96.7	71.76	88.13	68.88
Cz09g12120	101.87	93.74	102.44	391.17	396.95	288.67
Cz07g05020	101.77	98.32	110.78	37.58	36.07	42.16
Cz09g10110	101.67	109.67	105.58	103.5	88.18	81.67
Cz05g08110	101.57	107.46	105.75	90.61	84.15	61.11
Cz03g27070	101.55	97.49	101.47	36.54	38.19	42.6
Cz06g19120	101.54	88.06	112.04	163.1	197.77	206.32
Cz15g10280	101.54	105.23	119.64	194.78	164.09	121.88
Cz08g12120	101.5	106.07	105.45	109.18	106.09	86.7
Cz12g06180	101.5	121.78	109.69	120.15	138.62	149.21
Cz10g19230	101.44	102.29	94.15	7.09	5.97	5.67
Cz14g04150	101.27	92.42	89.17	123.95	159.41	257.69
Cz12g27200	101.26	99.32	102.39	110.6	141.03	146.31
Cz03g36130	101.15	99.13	101.14	33.49	34.88	32.13
UNPLg00767	101.08	100.09	99.87	32.9	34.08	39.82
Cz08g27120	101.05	111.06	110.8	51.64	44.81	44.11
Cz14g08060	101	112.76	117.91	276.33	321.21	312.3
Cz01g35210	100.92	94.91	90.78	33.2	53.83	73.64
Cz09g18290	100.91	102.56	106.1	39.93	51.91	58.73
Cz04g03040	100.87	90.48	106.06	84.43	91.57	86.75
Cz04g33100	100.85	97.3	113.36	201.69	172.14	112.03
Cz05g26100	100.85	114.6	131.05	144.4	151.28	109.89
Cz01g14140	100.8	105.12	88.37	16.37	29.27	69.16
Cz17g17170	100.64	95.33	107.72	88.5	81.63	59.96
Cz01g23250	100.6	98.63	80.89	0.09	0.1	0.28
Cz04g33010	100.38	94.95	94.03	122.92	111.19	83.2
Cz19g01110	100.35	107.35	118.91	405.15	305.39	208.21
Cz13g16070	100.2	123.15	131.08	91.64	91.93	63.69
Cz09g00170	100.19	99.06	95.39	43.54	56.06	81.29
Cz12g05040	100.16	140.21	125.15	72.07	70.28	75.02
Cz07g00180	100.13	112.43	101.73	41.62	51.46	77.53
Cz10g04150	100.12	94.07	90.56	34.35	53.93	92.17
UNPLg00555	100.05	106.87	123.91	240.74	192.13	80.27
Cz03g40060	100.04	93.8	103.56	125.23	119.13	98.26
Cz07g15160	100.04	104.44	109.72	26.37	23.3	22.7
Cz14g19080	100.01	79.44	94.16	8.03	5.63	6.06
UNPLg00523	99.94	101.45	120.22	438.81	333.82	209.94
Cz09g03050	99.92	105.94	109.39	99.34	76.94	48.82
Cz02g41070	99.91	106.78	104.08	107.42	97.8	83.28
Cz15g20230	99.9	91.57	102.43	193.69	189.42	135.22
Cz09g24260	99.86	105.53	121.09	91.12	84.66	86.77
Cz02g10030	99.85	96.25	81.45	29.42	53.51	115.7
Cz10g15110	99.84	117.61	115.03	6.09	8.69	6.69
Cz16g18190	99.79	97.51	93.01	157.75	180.13	174.75
Cz04g08060	99.72	85.83	66.6	14.81	31.32	120.25
Cz11g04040	99.71	110.35	112.96	14.87	15.67	16.53
Cz12g03250	99.7	97.75	93.79	165.19	162.95	160.61
Cz16g08090	99.68	104.76	121.31	134.85	97.3	80.93
Cz12g23130	99.6	117.07	128.51	8.51	7.39	3.5
Cz03g08010	99.46	92.72	99.27	107.87	84.83	54.2
Cz11g26180	99.45	82.5	69.17	6.79	12.37	43.48
Cz10g29030	99.45	92.91	86.58	1.49	1.4	1.2
Cz03g19130	99.42	102.7	96.47	78.58	101.07	120.48
Cz15g20150	99.38	98.01	101.56	28.82	23.42	19.32
Cz08g05030	99.36	91.14	89.79	50.14	46.94	66.07
Cz07g13230	99.36	101.94	103.78	12.26	19.22	25.32
Cz02g31050	99.32	110.07	105.37	261.65	243.45	195.71
Cz16g02060	99.31	84.69	84.01	213.12	279.49	375.39
UNPLg00662	99.29	81.96	111.29	11.73	5.56	0.45
Cz14g23060	99.18	97.74	102.52	2.05	3.78	2.03
Cz06g17100	99.16	98.08	92.12	112.23	124.29	132.62
Cz10g28080	99.12	105.63	103.24	132.12	130.98	119.93
Cz14g24260	98.98	104.62	102.9	0	0.22	0.18
Cz11g16070	98.93	94.54	108.22	32.09	29.89	21.37
Cz02g07150	98.93	100.9	107.71	150.52	131.76	98.89
Cz17g10070	98.91	116.82	114.31	46.21	59.81	73.38
UNPLg00368	98.91	99.51	87.65	34.79	39.99	50.11
Cz07g22060	98.89	107.45	101.06	5.31	8.29	6.41
Cz06g14140	98.89	99.09	101.81	232.07	208.96	180.59
Cz06g12080	98.82	99.52	96.43	124.19	169.05	202.75
Cz06g22120	98.81	103.94	129.78	201.93	144.35	107.78
Cz07g24210	98.78	86.37	74.14	0.51	0.71	1.14
Cz15g18160	98.77	105.4	112.1	53.66	52.56	42.21
Cz05g27170	98.66	82.84	95.81	150.1	151.09	121.78
Cz09g01150	98.59	99.67	104.04	5.44	4.55	2.13
Cz01g28120	98.53	99.37	92.49	82.91	100.83	115.95
Cz06g17240	98.5	118.04	124.52	24.29	23.92	18.64
Cz02g01080	98.44	99.78	109.02	32.63	42.89	52.64
Cz17g10090	98.43	106.76	100.55	57.35	83.08	102.76
Cz04g37020	98.19	110.5	114.53	131.64	135.71	128.85
Cz12g07130	98.18	99.82	86.48	50.82	74.86	115.89
Cz04g23200	98.05	90.28	97.35	466.19	349.49	240.44
Cz03g10160	98.02	93.05	103.06	133.71	125.5	82.44
Cz12g16260	97.99	92.96	103.46	125.85	119.57	108.05
Cz09g29140	97.98	94.48	96.58	144.69	128.41	108.91
Cz01g32340	97.97	90.26	90.18	86.14	87.52	63.51
Cz02g06170	97.88	103.24	97.13	7.06	3.18	5.18
Cz08g26210	97.71	94.09	98.91	186.24	148.93	89.27
Cz04g07040	97.66	118.89	129.87	125.14	117.41	95.39
Cz02g40010	97.56	91.6	91.96	34.9	33.51	38.74
Cz05g03170	97.53	105.36	110.82	49.73	40.64	27.63
Cz02g26180	97.47	101.23	96.65	40.65	45.76	53.98
Cz08g26170	97.45	98.99	102.21	48.06	47.52	42.13
Cz05g09050	97.43	106.84	108.48	54.4	61.15	74.58
Cz09g24280	97.37	91.17	108.23	736.68	565.72	378.45
Cz04g19060	97.32	96.03	111.03	72.68	48.68	22.16
Cz02g22020	97.26	100.42	114.47	381.5	291.83	167.15
Cz02g12030	97.24	92.05	87.09	463.81	696.89	940.83
Cz04g33030	97.21	105.06	103.77	369.19	307.53	197.59
Cz17g10100	97.19	87.8	93.81	42.11	48.77	36.01
UNPLg00700	97.1	95.02	85.51	148.48	142.26	124.71
Cz01g01060	97.1	90.57	100.33	104.59	125.09	129.33
Cz05g03010	97.07	96.31	99.62	146.32	133.53	122.54
Cz06g33180	97.06	92.94	98.07	109.41	109.86	109.01
Cz10g11160	97.04	117.66	129.37	104.49	98.55	57.62
Cz04g15300	97.03	119.72	128.7	322.14	246.02	168.16
Cz01g35070	96.96	90.2	91.37	33.93	26.62	23.71
Cz03g02230	96.95	96.13	86.12	19.71	32.91	65.86
Cz05g15140	96.85	90.18	94.59	65.7	62.44	43.68
Cz01g23220	96.81	87.87	91.67	553.46	507.04	363.05
Cz09g00050	96.79	108.73	110.89	171.39	153.57	106.79
Cz10g23170	96.67	110.99	114.88	31.7	27.86	21.08
Cz05g24180	96.62	94.22	81.49	77.38	123.41	247.92
Cz14g05080	96.57	86.72	85.72	138.16	202.75	301.48
Cz12g05020	96.4	73.15	70.34	20.99	28.02	36.62
Cz02g22120	96.39	91.46	97.95	84.98	95.83	118.75
Cz07g12060	96.31	91.61	75.13	13.14	23.28	57.6
Cz09g30050	96.31	94	97.3	192.17	276.56	403.12
Cz07g26020	96.23	108.75	94.88	12.65	21.51	55.47
Cz01g46220	96.22	91.65	94.28	73.26	66.55	43.79
Cz03g06230	96.21	102.78	109.71	11.07	7.71	3.72
Cz05g19250	96.15	92.1	104.92	144.01	128.73	113.47
Cz06g33140	96.12	99.94	114.18	144.29	127.51	84.34
Cz10g19140	96.09	78.86	75.86	125.88	186.69	251.83
Cz10g17100	96.04	92.85	84.45	21.96	28.63	44.77
Cz18g11010	95.94	82.09	100.63	319.38	272.69	257.93
Cz05g34270	95.93	95.47	100.71	176.19	165.64	134.28
Cz10g14300	95.91	91.89	88.35	78.4	94.31	118.62
Cz15g11020	95.86	93.77	95.88	84.16	85.6	91.38
UNPLg00737	95.82	91.61	95.82	55.4	58.59	55.22
Cz12g04060	95.78	93.75	90.22	191.19	162.63	159.53
Cz09g20140	95.72	87.38	88.9	47.02	37.49	45.47
Cz04g18090	95.71	90.53	97.52	60.77	62.18	49.17
Cz11g26130	95.68	94.01	97.63	71.15	61.94	53.72
Cz07g04160	95.63	74.09	85.49	71.1	63.08	75.06
Cz01g12220	95.62	101.61	99.27	2840.05	2140.85	2278.38
Cz01g07150	95.61	96.6	103.39	109.46	107.6	77.92
Cz03g10230	95.59	94.88	95.85	44.46	38.15	37.08
Cz07g12010	95.55	99.66	107.95	31.1	22.93	10.11
Cz08g26110	95.52	106.1	114.17	303.62	243.14	131.36
Cz06g29130	95.51	94.43	99.83	326.82	333.9	330.15
Cz01g08280	95.49	81.72	113.21	4948.64	3345.29	1417.03
Cz05g23070	95.48	101.53	103.56	161.01	166.23	113.9
Cz09g02170	95.41	115.76	122.1	307	283.81	151.77
Cz16g00260	95.37	99.53	102.59	132.51	137.25	116.2
Cz07g06140	95.35	94.61	98.78	7.77	13.04	22.29
Cz15g04010	95.3	79.35	68.79	21.77	40.45	126.01
Cz14g11240	95.3	93.61	85.35	8.06	7.45	10.48
Cz03g32210	95.28	86.65	83.14	24.79	44.21	73.01
Cz04g36150	95.25	97.24	87.21	2.43	4.02	5.69
Cz08g09010	95.22	89.1	74.35	3.02	2.51	5.11
Cz07g15220	95.16	88.43	84.51	81.3	78.95	94.19
Cz14g24250	95.01	105.28	108.57	5.02	6.61	3.42
Cz02g26040	95.01	91.94	98.09	51.48	55.85	37.95
Cz12g24090	94.91	95.97	100.67	172.58	175.83	222.22
Cz03g39020	94.9	86.99	89.58	98.19	92.94	70.79
Cz02g02190	94.78	94.34	104.99	283.48	269.61	162.74
Cz09g25120	94.77	93.03	84.88	63.98	101.95	149.4
Cz14g21130	94.57	117.92	126.37	94.25	102.27	91.05
Cz08g26240	94.49	86.29	81.78	116.95	129.08	102.28
Cz04g22080	94.49	101.23	105.14	116.89	118.24	72.58
Cz07g16080	94.44	94.83	104.29	64.25	72.21	59.92
UNPLg00510	94.41	93.25	99.97	221.47	193.58	132.31
Cz07g30250	94.23	105.99	102.8	3.9	0.5	7.75
Cz04g24090	94.22	93.86	89.6	92.87	70.28	57.88
Cz07g00040	94.21	89.42	86.88	29.29	29.26	14.73
Cz12g11190	94.18	102.7	109.86	196.32	194.21	132.11
Cz08g08250	94.14	96.71	94.67	2.68	2.94	4.42
Cz11g17160	94.12	93.94	86.52	51.66	80.24	142.67
UNPLg00882	94.09	77.34	77.11	10.36	14.16	22.78
Cz12g12040	94.08	90.83	91.59	45.26	52.23	73.56
UNPLg00323	94	112.75	125.92	104.93	82.57	63.78
Cz06g31180	94	106.27	100.14	103.2	90.21	52.71
Cz12g15130	93.94	82.3	101.51	285.92	234.84	121.93
Cz15g21050	93.91	93.09	88.52	44.53	58.68	68.82
Cz16g10130	93.87	96.11	105.83	638.49	500.94	437.25
Cz10g28110	93.82	90.57	97.97	179.8	160.21	103.64
Cz03g27230	93.77	88.04	95.66	56.05	68.38	62.17
Cz01g34370	93.71	95.35	107.23	2955.14	3233.42	2578.98
Cz01g04100	93.71	94.05	82.63	25.53	46.26	88.67
Cz09g17240	93.71	90.67	89.41	95.12	95.31	90.42
Cz06g16260	93.65	95.13	109.49	3.09	3.26	1.72
Cz04g39120	93.65	101.48	102.43	398.14	569.51	542.97
Cz12g06080	93.6	94.26	89.25	12.25	16.17	18.3
Cz10g10220	93.57	94.01	103.05	27.88	25.31	24.67
UNPLg00280	93.47	83.25	76.27	18.64	28.37	71.79
UNPLg00293	93.47	83.25	76.27	18.64	28.37	71.79
Cz09g32110	93.39	98.9	104.04	174.09	198.03	184.1
Cz12g12070	93.37	84.01	95.52	58.99	53.57	58.61
Cz03g12050	93.26	99.22	97.18	48.09	55.65	54.73
Cz12g03090	93.19	90.36	89.8	18.96	20.6	26.76
Cz15g13060	93.18	98.04	127.57	477.7	316.66	192.85
Cz08g17090	93.18	91.92	72.19	4.8	10.27	34.16
Cz01g31150	93.1	97.13	98.32	70.42	79.72	65.05
Cz16g21350	93.03	95.26	91.78	106.09	128.59	169.99
UNPLg00811	92.99	108.83	80.38	2.75	5.76	23.84
Cz08g32070	92.92	96.34	94.81	130.92	127.63	143.05
Cz04g25170	92.91	94.34	104.99	172.65	112.59	95.04
Cz03g04180	92.9	97.32	107.41	53.84	49.44	38.81
Cz14g11030	92.83	92.63	88.78	57.62	57.28	58.55
Cz13g20060	92.78	97.47	84.5	25.37	34.65	36.34
Cz09g20030	92.77	92.4	99.82	88.09	93.72	78.74
Cz13g09280	92.75	90.64	86.9	25	32.6	40.37
UNPLg00026	92.61	98.24	103.8	149.63	142.8	113.42
Cz09g20180	92.55	80.15	72.93	4.71	11.23	33.82
Cz15g21170	92.53	94.22	81.12	44.26	85.44	174.72
Cz16g04020	92.48	76.82	93.14	79.03	63.68	40.97
Cz03g23170	92.47	87.19	88.84	101.69	109.6	107.23
Cz01g15170	92.44	85.38	90.18	204.79	217.7	221.17
Cz12g10200	92.39	100.82	92.15	66.44	86.33	117.59
Cz09g03180	92.36	92.72	98.29	3.17	2.14	1.29
Cz19g05010	92.34	106.73	111.77	17.35	24.59	60.88
Cz07g18290	92.32	91.12	105.55	274.64	272.49	215.62
Cz14g11170	92.31	90.44	113.62	136.3	116.18	65.76
Cz01g45230	92.28	82.72	74.08	47.67	74.82	188.55
Cz02g17210	92.24	94.83	98.77	76.78	71.75	56
Cz09g12010	92.22	85.96	73.67	20.02	35.28	83.71
Cz05g06070	92.22	84.25	89.24	160.22	148.41	126.29
Cz14g26060	92.21	97	95.45	80.76	75.5	64.88
Cz08g27180	92.16	89.02	92.17	101.88	102.54	91.99
Cz11g22230	92.15	90.17	100.25	306.64	245.48	151.16
Cz07g17190	92.1	105.56	108.65	39.61	43.25	40.96
Cz04g21050	92.1	91.2	88.5	209.1	226.28	190.62
Cz05g19010	92.09	98.54	89.93	66.99	53.13	54.27
UNPLg00199	92.09	106.81	113.89	268.86	197.86	122.43
Cz02g19200	92.07	93.39	98.49	81.29	97.48	97.88
Cz19g05290	92.02	92.93	99.6	10.32	8.05	6.33
Cz06g10230	91.99	103.4	108.22	81.48	71.54	60.06
Cz05g34010	91.93	85.37	93.84	114.38	110.73	88
Cz17g10060	91.92	94.53	86.59	80.59	98.62	166.9
Cz13g02130	91.92	102.78	120.61	76.98	65.42	49.93
Cz04g06200	91.91	83.06	89.67	109.93	112.2	119.55
Cz02g14280	91.91	98.11	98	48.99	51.91	40.22
UNPLg00462	91.91	94.97	104.02	53.47	64.04	81.89
Cz14g22170	91.84	95.6	101.15	207.34	197.24	167.54
Cz01g32030	91.81	88.72	85.52	1.61	2.55	5.02
Cz09g15060	91.68	87.18	78	99.47	139.59	198.8
Cz04g03100	91.66	89.7	110.22	537.05	464.71	314.36
Cz12g19180	91.61	82.42	83.44	37.98	39.02	42.91
Cz14g22120	91.6	97.02	91.85	87.02	106.66	118.2
Cz09g12020	91.6	99.25	96.31	46.04	65.74	81.52
Cz04g29200	91.54	87.67	84.53	125.32	154.01	227.77
Cz07g03180	91.52	78.61	86.85	466.89	556.22	576.71
Cz14g23010	91.51	90.88	109.07	120.03	122.18	105.48
Cz02g02200	91.49	78.8	79.96	161.47	168.75	149.91
Cz03g17060	91.39	71	73.62	59.91	52.39	51.59
Cz05g17130	91.38	87.38	86.38	311.91	342.34	482.88
Cz03g27080	91.29	82.72	79.7	27.66	33.84	50.23
Cz08g28190	91.28	78.98	76.39	84.07	77.08	51.59
Cz03g20150	91.23	102.37	94.25	550.75	575.26	475.45
Cz04g17090	91.22	85.83	95.75	488.87	506.15	428.64
Cz03g24020	91.14	94.68	95.06	35.57	44.45	48.06
Cz16g03150	91.08	85.5	73.48	13.09	23.98	54.84
Cz11g03240	91.07	103.34	123.39	126.61	93.25	62.3
Cz16g09280	90.99	103.32	109.33	33.33	19.88	11.39
Cz01g16090	90.99	87.66	94.04	20.23	19.02	18.3
Cz09g00060	90.97	93.2	96.75	145.05	207.4	285.23
Cz03g01280	90.96	81.19	92.76	108.88	95.63	82.92
Cz01g35130	90.81	96.33	116.08	869.26	780.41	555.35
Cz11g24190	90.76	80.89	76.31	21.56	35.15	60.18
Cz01g21210	90.72	89.16	86.9	71.87	84.09	94.84
Cz09g00110	90.71	84.39	89.96	118.79	141.6	191.96
Cz12g10250	90.66	88.73	84.05	153	197.64	296.91
UNPLg00525	90.66	80.1	77.41	79.29	95.59	132.02
Cz06g36030	90.6	100.31	93.58	33.32	36.2	39.33
Cz01g44260	90.58	95.95	97.3	24.13	23.61	15.75
Cz07g32210	90.56	84.22	88.74	57.04	83.71	124.6
Cz01g21060	90.55	86.33	85.14	70.46	101.75	121.34
Cz12g25060	90.48	94.17	85.41	68.18	84.56	110.39
Cz14g00180	90.31	100.76	103.86	181.04	172.94	135.94
Cz05g18170	90.29	90.8	96.42	74.18	65.18	51.84
Cz02g02250	90.28	81.53	80.38	127.23	121.44	107.66
Cz03g06150	90.27	112.8	116.57	242.56	188.59	114.93
Cz06g31320	90.24	81.4	80.12	72.9	58.25	43
Cz08g21090	90.15	92.67	101.84	88.65	65.85	49.77
UNPLg00683	90.08	99.4	115.08	352.15	271.22	131.47
Cz06g18140	90.07	90.36	85.87	35.5	41.25	48.58
Cz01g25080	89.95	92.9	87.23	32.17	27.85	26.61
Cz05g33130	89.94	87.88	85.94	362.03	486.55	706.53
Cz15g18020	89.78	95.03	109.29	50.35	37.26	30.1
Cz02g28040	89.75	90.65	98.4	77.28	91.67	76.8
Cz06g09180	89.7	95.5	95.46	40.92	50.69	64.06
Cz10g03090	89.63	96.09	84.13	37.3	49.06	76.49
Cz10g24040	89.62	82.76	65.23	3.79	12.5	50.62
Cz11g28100	89.58	90.5	82.98	4.79	7.14	5.33
Cz08g27030	89.57	85.96	75.61	27.93	48.52	100.99
Cz01g08050	89.55	94.17	101.23	56.19	65.98	66.02
Cz11g16110	89.55	77.45	79.09	299.57	258.26	221.97
Cz01g33080	89.49	96.24	84.21	15.08	17.52	22.39
Cz03g24270	89.42	86.87	86.45	116.48	141.01	119.51
Cz13g05060	89.32	82.78	82.58	16.05	26.71	48.18
Cz12g03100	89.26	83.91	73.57	8.32	10.75	18.96
UNPLg00180	89.24	78.96	83.1	868.65	927.1	851.55
Cz01g19180	89.23	85.49	96.86	59.06	64.64	74.31
Cz02g15010	89.18	85.2	99.77	75.88	73.77	44
Cz12g05220	89.11	94.89	97.59	23.62	36.98	41
Cz03g10080	89.07	97.64	102.18	137.21	145.7	103.76
Cz01g28160	89.07	89.27	93.64	119.54	104.49	72.7
Cz01g10090	89.04	85.98	94.3	111.46	75.23	48.58
Cz05g34170	89	86.05	89.52	29.37	25.33	30.85
Cz07g00090	88.96	81.39	83.23	86.27	69.55	53.88
Cz13g05150	88.96	84.28	88.31	2050.09	2177.57	1819.41
Cz08g24130	88.94	84.01	93.62	205.97	207.47	154.3
Cz05g12030	88.91	106.23	92.45	20.16	16.69	18.97
Cz03g02050	88.85	91.27	96.17	39.22	43.91	51.39
Cz12g23190	88.85	86.49	81.99	62.76	69.36	78.37
Cz10g02040	88.83	103.84	110.81	69.69	65.13	47.63
Cz05g02160	88.74	80.42	53.31	4.38	8.95	34.67
Cz05g32280	88.73	94.81	96.5	38.2	27.12	18.25
Cz06g20080	88.72	88.67	84.87	119.95	117.33	99.85
Cz17g03160	88.7	101.74	109.89	85.05	78.34	70.22
Cz04g10230	88.66	86.79	75.95	2.68	5.73	3.81
Cz06g12250	88.64	85.21	93.1	95.04	77.2	59.95
Cz05g17120	88.62	91.42	94.73	26.17	32.45	28.47
Cz09g28070	88.54	87.66	99.6	9.19	7.45	6.18
Cz02g34110	88.52	83.74	93.62	82.43	81.87	68.74
Cz19g03180	88.5	86.3	89.82	176.03	146.71	91.68
Cz14g16200	88.49	94.6	97.64	103.32	102.66	82.39
Cz03g19140	88.39	87.74	83.27	65.13	79.96	100.7
Cz04g03190	88.35	96.88	98.84	27.14	24.89	19.84
Cz17g09110	88.27	96.25	105.64	31.98	27.72	22.74
Cz11g19210	88.24	88.28	94.19	42.33	43.08	45.81
Cz05g34100	88.23	86.41	96.54	70.05	77.57	67.14
UNPLg00105	88.21	74.37	73.99	82.64	86.42	83
Cz03g37230	88.21	83.43	107.57	105.04	95.56	65.58
Cz05g19230	88.19	88.89	89.35	80.3	74.84	46.63
Cz01g05260	88.18	86.02	91.78	0.21	0.56	0.15
Cz13g09270	88.18	68.02	60.6	9.7	10.67	37.13
Cz04g12220	88.18	91.81	96.09	72.04	73.62	67.16
Cz09g10100	88.17	92.24	101.57	189.72	200.9	157.34
Cz09g32010	87.99	105.34	112.05	343.91	263.43	155.39
Cz13g14220	87.94	81.27	80.56	150.11	146.14	133.83
Cz11g11140	87.9	88.08	85.05	53.12	84.46	141.72
Cz02g15060	87.89	79.56	95.22	408.37	402.06	318.93
Cz17g17070	87.89	94.42	83.62	23.8	25.21	28.49
Cz14g05190	87.81	82.81	76.99	41.2	45.91	58.15
Cz02g12100	87.79	90.33	90.6	309.08	457	456.54
Cz06g18170	87.78	92.28	104.26	119.34	95.79	67.18
Cz11g18260	87.76	86.87	89.02	262.59	240.66	246.96
Cz05g07110	87.75	80.57	85.98	56.74	87.34	91
Cz13g11190	87.73	84.08	86.95	53.06	43.26	35.25
Cz08g00220	87.69	86	95.07	85.88	65.72	68.6
Cz13g11300	87.69	107.15	111.9	62.75	56.15	41.77
Cz13g02080	87.68	105.86	106.25	32.81	36.58	41.15
Cz08g25220	87.58	87.65	80.67	209.02	248.94	303.64
Cz12g14130	87.49	92.43	90.48	0.4	0.18	0
Cz12g21060	87.48	100.55	103.18	93.86	87.87	61.65
Cz15g15130	87.37	79.12	73.74	53.46	64.38	78.69
Cz16g18240	87.36	88.05	84.53	120.56	123.69	119.81
Cz04g40040	87.26	77.71	92.95	282.21	241.09	116.51
Cz15g20030	87.23	86.47	89.38	8.17	6	3.59
Cz07g29280	87.19	111.64	117.15	2796.83	2362.95	2401.23
Cz03g18050	87.14	85.86	93.85	327.22	248.31	191.82
Cz06g21060	87.1	95.18	99.52	27.76	28.26	25.92
Cz07g03120	87.07	79.15	90.45	85.38	67.41	28.6
Cz08g09020	87.07	91.51	103.5	98.11	81.45	58.37
Cz15g21040	87	90.83	87.66	98.66	89.79	70.54
Cz05g37150	87	87.6	87.1	89.67	86.01	76.02
Cz08g19070	86.96	84.24	94.76	18.62	19.64	18.47
Cz10g20240	86.96	82.64	82.41	61.81	88.45	135.51
Cz11g06120	86.95	78.46	81.1	36.82	44.67	62.89
Cz09g18020	86.94	108.56	95.98	174.44	150.82	117.91
Cz18g00090	86.93	75.24	79.28	18.41	17.93	11.92
Cz14g12140	86.92	80.26	64.5	13.01	28.2	82.2
Cz06g26070	86.9	85.87	83.99	66.77	68.73	70.78
Cz08g26200	86.89	89.15	81.38	60.03	67.09	70.15
Cz04g10050	86.84	69.86	69.28	3	2.84	6.29
Cz05g16240	86.83	82.44	84.58	15.32	10.87	6.61
Cz09g31090	86.79	79.47	67.99	10.9	11.33	10.47
Cz04g23060	86.76	98.09	108.39	763.01	614.14	359.63
Cz03g39120	86.73	85.72	101.24	138.66	125.28	88.21
Cz11g12120	86.71	88.83	109.59	748.68	837.3	798.81
Cz11g01150	86.7	88.99	88.82	18.4	19.09	6.81
Cz09g06060	86.67	85.14	79.24	13.97	16.16	26.08
Cz12g20230	86.59	89.07	95.09	114.83	96.18	66.39
Cz05g21230	86.58	83.54	83.12	1.74	2.55	3.09
Cz06g03250	86.56	87.05	85.28	30.01	49.72	87.73
Cz08g29120	86.5	95.86	97.47	14.14	8.69	3.62
Cz12g02040	86.5	79.32	87.48	33.21	30.2	18.06
Cz05g18290	86.47	79.78	90.45	293.25	296.55	214.39
Cz03g19070	86.47	83.75	88.46	58.89	65.99	64.93
Cz05g19120	86.42	87.81	95.54	115.6	99.2	65.4
Cz13g19120	86.36	81.46	76.04	87.56	107	109.34
Cz01g19130	86.03	79.31	74.99	66.18	117.41	253.3
Cz06g12020	85.99	84.1	86.33	128.77	150.99	129.57
Cz09g05010	85.97	97.91	104.79	67.08	65.93	49.94
Cz09g18300	85.95	84.09	94.71	59.38	58.86	52.7
Cz03g29240	85.93	80.15	79.56	3.14	5.77	5.33
Cz16g11260	85.93	87.5	86.03	41.11	43.95	41.38
Cz04g10190	85.9	74.83	73.78	49.89	44.67	52.15
Cz13g11330	85.8	80.57	82.86	115.31	134.12	108.15
Cz07g06250	85.77	84	84.47	50.82	45.45	39.69
Cz08g10220	85.76	84.68	86.41	38.99	37.14	23.53
Cz13g02090	85.75	78.48	79.6	5.78	8.51	5.2
Cz06g31130	85.74	84.22	91.47	22.85	14.13	15.18
Cz02g36200	85.71	95.17	99.52	323.26	309.51	308.68
Cz01g16260	85.67	85.49	80.88	40.23	61.75	106.6
Cz07g22140	85.64	85.09	107.38	530.23	371.07	222.31
Cz02g31210	85.6	88.72	85.83	76.91	79.68	101.45
Cz12g21150	85.59	92.74	79.36	74	106.73	195.34
Cz10g09240	85.58	78.69	88.96	70.09	80.3	82.16
Cz06g12230	85.56	82.95	79.95	59.33	64.49	58.54
Cz07g28100	85.52	87.72	99.06	99.11	97.58	68.57
Cz12g02030	85.5	88.38	86.32	563.41	575.96	440.53
Cz12g11090	85.43	83.54	80.38	77.78	80.08	73.93
Cz06g24110	85.41	82.61	106.48	325.14	479.32	688.78
UNPLg00509	85.36	86.33	78.47	16.8	23.85	43.68
UNPLg00027	85.36	82.53	83.91	63.96	82.2	99.49
Cz13g00150	85.33	82.77	80.98	50.61	53.71	71.33
Cz06g30190	85.31	82.88	92.79	119.42	125.49	138.01
Cz09g01090	85.22	91.15	102.13	120.95	105.47	74.23
Cz10g09210	85.21	74.09	76.86	40.31	57.04	68.65
Cz06g21270	85.18	88.32	94.45	84.55	74.92	62.24
Cz16g05240	85.13	87.23	94.55	18.53	15.04	9.05
Cz14g21140	85.11	88.32	93.24	41.74	53.64	59.84
Cz04g06020	85.01	80.44	80.83	24.92	50.29	84.69
Cz05g05240	85	75.31	71.98	31.1	42.62	73.37
Cz03g14040	84.99	76.91	78.19	23.14	30.25	42.55
Cz11g23200	84.96	82.28	80.12	102.1	108.98	106.17
Cz15g20130	84.94	96.91	90.21	23.85	27.42	39.14
Cz15g00110	84.89	88.93	100.33	146.75	134.06	114.34
Cz03g19090	84.88	77.76	62.25	7.39	16.5	52.13
Cz12g06070	84.85	94.89	103.17	3.97	4.65	4.4
Cz19g01130	84.83	89.73	91.15	147.32	150.77	164.01
Cz15g22150	84.82	82.23	63.76	13.06	34.11	121.75
Cz06g27200	84.72	71.95	66.89	36.49	52.45	53.97
Cz06g34360	84.67	94.19	100.43	96.19	91.28	68.29
Cz10g24190	84.64	88.86	76.34	72.01	83.45	114.07
Cz13g01120	84.6	69.07	80.96	25.25	32.84	42
Cz04g25010	84.59	89.69	100.39	284.53	249.81	139.41
UNPLg00521	84.57	91.79	96.23	30.22	26.97	16.93
Cz11g20120	84.56	68.99	63.8	82.33	128.85	233.82
Cz01g44120	84.48	83.72	76.4	43.71	52.75	58.44
Cz16g09060	84.35	79.86	83.63	615.3	521.12	410.4
Cz12g05080	84.33	94.88	102.66	20.18	19.82	16.57
Cz01g07050	84.32	72.99	79.16	154.75	132.56	85.58
Cz03g37130	84.22	81.6	82.39	3.35	5.57	7.24
Cz14g14250	84.21	97.05	98.76	180.72	146.52	97.29
Cz04g37010	84.2	91.35	95.45	155.46	148.27	116.17
Cz10g09260	84.16	86.15	80.85	4.13	4.71	4.48
Cz12g03230	84.16	86.11	84.25	215.72	238.17	166.05
Cz14g09140	84.14	80	76.66	69.67	81.96	85.66
Cz06g03010	84.1	86.09	78.72	61.09	53.83	44.85
Cz03g21240	84.09	100.51	96.06	65.94	67.26	67.11
Cz11g01240	84.07	81.73	72.56	13.6	20.99	40.09
Cz11g13070	84.01	78.27	78.86	49.16	53.85	62.47
Cz11g20190	83.96	66.46	79.63	99.66	105.01	116.07
Cz08g25150	83.95	80.72	84.08	71.75	69.16	64.59
Cz17g09230	83.95	79.52	79.66	209.43	197.68	228.36
Cz12g20110	83.91	88.73	88.75	26.41	36.58	32.97
Cz09g15100	83.9	80.47	83.4	394.16	402.45	398.62
Cz01g16210	83.89	81.59	82.62	26.82	22.02	21.26
Cz14g11250	83.85	100.67	104.43	6.85	5.57	3.35
Cz12g05090	83.82	85.21	76.76	32.51	38.34	45.19
Cz10g15120	83.81	78.88	93.95	35.41	35.06	25.13
Cz11g04240	83.8	77.53	87.37	410.78	352.77	225.1
Cz05g29190	83.78	96.14	107.8	124.59	119.2	94.39
Cz06g22220	83.78	86.99	84.5	74.26	95.8	124.57
Cz15g04030	83.76	76.98	74.53	156.08	193.02	283.39
Cz06g35150	83.63	86.22	88.22	69.86	64.81	58.95
Cz09g12190	83.61	97.04	102.07	163.86	152.87	125.59
Cz02g02060	83.59	95.04	96.36	71.4	79.75	73.26
Cz07g04170	83.51	85.43	99.76	139.86	146.2	134.93
Cz09g06130	83.44	83.27	92.19	14.97	12.17	11.5
Cz05g25180	83.42	84.59	89.43	1.43	1.63	1.23
Cz09g19220	83.38	93.52	98.39	109.7	94.12	79.32
Cz16g21260	83.35	77.39	80.51	120.63	109.45	98.94
Cz04g23070	83.27	76.25	78.97	304.05	316.13	256.84
UNPLg00106	83.26	90.15	97.15	167.05	142.73	90.22
Cz04g20090	83.24	83.5	102.97	93.55	88.9	39.43
UNPLg00281	83.2	68.77	57.68	2.84	0	0
Cz03g31260	83.18	96.34	112.09	94.78	78.99	49.75
Cz02g14070	83.13	101.33	92.21	24.42	20.32	35.07
Cz08g19180	83.06	93.87	99.16	90.64	90.43	62.65
Cz13g02010	83.06	80.66	78.27	167.62	226.91	289.78
Cz15g09220	83.03	99.01	111.66	2.15	4.51	3.85
Cz07g30270	83.01	80.39	81.41	104.15	115.52	110.03
Cz01g45170	83	84.4	82.65	65.7	61.26	60.2
Cz02g27090	82.91	79.88	92.82	198.97	205.33	149.85
UNPLg00176	82.88	76.68	77.64	49.66	50.73	42.03
Cz01g41140	82.87	74.19	72.7	124.07	152.9	184.59
Cz02g24280	82.82	79.22	80.36	40.53	43.98	40.5
Cz07g06240	82.8	83.21	84.89	66.59	68.99	63.36
Cz11g16270	82.8	72.25	77.67	65.19	70.18	60.05
Cz06g22040	82.75	77.79	82.61	16.18	16.54	21.14
Cz01g28220	82.7	80.57	86.39	63.74	59.64	51.99
Cz02g30190	82.69	87.03	90.35	19.57	17.02	12.19
Cz08g26230	82.66	73.98	80.81	211.1	159.4	99.21
Cz01g03090	82.66	84.56	85.33	156.5	175.63	173.81
Cz10g14070	82.65	76.57	82.98	32.72	28.75	23.74
Cz06g34350	82.59	74.08	78.66	77.57	78.59	83.34
Cz04g00140	82.53	81.11	76.97	43.49	47.75	56.32
Cz10g12050	82.52	83.29	79.02	29.44	42.39	68.48
Cz04g01040	82.52	83.35	76.99	101.83	108.05	134.5
Cz03g00260	82.5	76.92	76.22	41.97	62.16	165.73
Cz10g21010	82.49	83.21	81.94	106.88	103.99	80.97
Cz16g03140	82.49	79.97	64.04	9.56	17.52	47.04
Cz08g30140	82.44	75.81	91.66	83.48	79.09	60.42
Cz11g06140	82.44	85.84	82.61	21.21	21.03	17.24
Cz01g43110	82.4	75.08	75.03	47.87	34.05	22.03
Cz12g05030	82.21	99.14	120.03	93.38	83.3	57.73
Cz09g01170	82.15	78.77	73.87	75.56	91.56	129.06
Cz02g24190	82.14	84.72	91.21	41.97	41.64	37.21
Cz18g05260	82.13	81.63	82.41	42.87	37.55	34.79
Cz08g18010	82.11	75.15	84.5	128.52	120.13	96.76
Cz12g24180	82.1	90.9	86.55	8.02	8.45	14.83
UNPLg00516	82.08	59.93	72.46	75.1	64.77	50.01
Cz09g25080	82.08	63.59	76.86	217.34	186.51	139.84
Cz01g14170	82.03	71.02	79.12	14.66	14.94	13.15
Cz07g18120	82	81.73	75.25	61.03	60.42	69.46
Cz12g05070	82	91.21	76.86	3.25	7.95	11.25
Cz06g06100	81.94	82.76	85.45	177.83	165.68	176.1
Cz07g16060	81.93	74.81	64.52	30.27	39.19	70.33
Cz04g18030	81.9	71.74	46.31	1.84	4.73	35.04
Cz02g00020	81.72	87.19	88.72	88.51	101.52	87.77
Cz05g19240	81.69	79.58	96.26	168.55	141.03	92.13
[truncated: 13,225 more rows]
