# Supplementary material for: Novel insights into salinity-induced lipogenesis and carotenogenesis in the oleaginous astaxanthin-producing alga Chromochloris zofingiensis: a multi-omics study
Source: Biotechnol Biofuels. 2020 Apr 16;13:73. doi: 10.1186/s13068-020-01714-y (PMC7161124; doi:10.1186/s13068-020-01714-y)
Supplement: Supplementary file 5 — Additional file 5: Data S3. List of 6473 DEGs. [file 13068_2020_1714_MOESM5_ESM.xlsx]

## Sheet: Sheet1
Gene ID	SS0-1	SS0-2	SS0-3	SS6-1	SS6-2	SS6-3	Log2FC	FDR adjusted p-value	p-value	Type		SS0 and SS6: 0 h and 6 h upon salinity stress (200 mM NaCl)
Cz09g09250	0	0	0.4	252.52	250.08	154.37	9.61349	1.12041e-27	1.1307e-28	Up		DEGs: 6473; cut off: at least the average FPKM value under one condition is more than 1, a 2-fold change and FDR adjusted p-value is less than 0.05
Cz09g09240	0.29	0.9	0.31	175.87	230.81	301.78	8.75322	2.34385e-45	1.28567e-46	Up
Cz07g07130	0.72	0.52	1.45	241.16	231.78	189.13	8.157	5.44804e-128	3.59044e-130	Up
Cz08g16090	9.15	9.05	8.09	2085.2	1741.82	1671.07	7.98152	0	0	Up
Cz03g33220	5.06	4.48	4.98	741.85	1080.1	1203.68	7.94615	2.87595e-199	7.08362e-202	Up
Cz15g09090	0.12	0	0.13	39.4	23.22	20.05	7.85082	4.01542e-21	5.31932e-22	Up
Cz08g10070	0.96	0.6	0.67	97.27	141.84	210.47	7.81799	4.16028e-84	7.69909e-86	Up
Cz13g08120	16.87	23.15	35.66	5960.96	5269.74	3488.18	7.81632	1.72689e-112	1.57492e-114	Up
Cz12g02190	0.15	0.31	0.48	43.84	41.1	56.89	7.36179	1.3182e-57	4.92287e-59	Up
Cz01g32260	0.21	0.53	0.33	34.63	59.12	50.65	7.16084	4.44863e-44	2.532e-45	Up
Cz19g07200	18.41	16.81	16.7	1099.75	1807.63	3750.4	7.15355	1.11695e-60	3.84412e-62	Up
Cz09g28090	1.02	0.81	0.33	61.35	87.98	123.5	7.12555	5.13855e-61	1.74455e-62	Up
Cz04g07210	0.24	0.5	0.2	28.17	42.9	46.43	7.11253	2.30712e-61	7.72783e-63	Up
Cz03g06020	0.4	0.46	4.47	280.01	277.91	138.37	7.02982	4.59528e-25	5.12388e-26	Up
Cz04g35190	17.82	16.13	16.39	1722.1	1451.01	1105.96	6.67932	4.30464e-176	1.40412e-178	Up
Cz05g28140	23.87	28.12	29.17	2733.6	2121.28	981.99	6.37923	2.60318e-56	1.02415e-57	Up
Cz03g06010	0.55	0.84	3.48	71.76	130.16	184.65	6.34913	3.29257e-25	3.65598e-26	Up
Cz14g19270	0	0	0	7.95	3.24	0.5	6.21432	3.25083e-06	1.13872e-06	Up
Cz06g35020	0.16	0.17	0	5.53	8.22	8.22	6.06426	1.58919e-22	1.97088e-23	Up
Cz01g09270	0	0	0	3.87	2.65	1.76	6.04484	2.83028e-06	9.83493e-07	Up
Cz07g33120	12.42	11.06	13.2	727.64	610.47	560.25	5.98344	9.36305e-230	1.49589e-232	Up
Cz03g33170	12.42	11.06	13.2	727.64	610.47	560.25	5.98344	9.36305e-230	1.49589e-232	Up
Cz16g10010	0.38	0	0.4	23.87	21.95	16.33	5.9807	6.16884e-12	1.35064e-12	Up
Cz04g11130	10.53	10.24	9.97	367.62	525.5	678.85	5.93675	7.08825e-116	5.89822e-118	Up
Cz03g29110	0.87	1.63	0.92	83.21	62.1	41.11	5.935	1.1987e-37	8.52221e-39	Up
Cz02g15140	0.91	1.4	2.16	40.67	67.37	126.8	5.84581	2.06381e-29	1.95363e-30	Up
Cz14g01090	7.14	7.82	10.12	523.31	407.33	254.99	5.80731	2.19203e-67	6.4935e-69	Up
Cz02g14160	105.33	95.54	102.43	4808.08	5009.57	3869.29	5.78811	1.67582e-281	1.67337e-284	Up
Cz12g09220	20.98	23.51	29.71	882.58	1219.52	1194.37	5.75259	1.68443e-160	7.17638e-163	Up
Cz09g28100	0.59	0.97	0.62	7.56	20.69	94.02	5.67244	1.25829e-12	2.62513e-13	Up
Cz07g13040	10.76	11.95	10.49	370.01	459.92	532.87	5.64065	1.56007e-179	4.88105e-182	Up
Cz06g24100	1.98	2.35	2.77	55.79	99.55	168.01	5.63538	4.08971e-26	4.38319e-27	Up
Cz03g34210	0.41	0.47	0.76	15.1	24.46	28.63	5.61752	1.05085e-37	7.4291e-39	Up
Cz05g27160	3.01	2.57	2.9	97.52	110.27	121.28	5.56382	4.05006e-188	1.15932e-190	Up
Cz03g32050	0.14	0	0.15	7.31	6.74	3.12	5.43707	6.89054e-09	1.86552e-09	Up
Cz02g30140	0.5	0.59	0.79	27.49	19.67	16.7	5.43619	8.8435e-22	1.13443e-22	Up
Cz05g21300	1.41	2.44	3.42	58.02	96.33	100.4	5.35437	7.79446e-44	4.46228e-45	Up
Cz03g34090	0	0.25	0	3.77	5.55	8.04	5.34122	8.07597e-07	2.63966e-07	Up
Cz18g12040	0.65	0.6	0.37	9.95	15.5	35.38	5.3253	1.06651e-20	1.43484e-21	Up
Cz01g30210	13.44	16.08	18.52	566.47	504.23	492.32	5.31699	4.33098e-196	1.12441e-198	Up
Cz06g11070	33.44	31.69	33.47	1128.3	1141.66	846.59	5.27187	3.21405e-179	1.02699e-181	Up
Cz01g08280	95.49	81.72	113.21	4948.64	3345.29	1417.03	5.26311	1.40384e-31	1.21114e-32	Up
Cz04g17050	22.74	24.1	27.03	674.34	801.92	751.84	5.21211	0	0	Up
Cz01g34370	93.71	95.35	107.23	2955.14	3233.42	2578.98	5.18371	5.10329e-269	5.77526e-272	Up
Cz15g10090	72.73	75.73	83.94	2822.05	2344.49	1420.35	5.09003	3.79521e-67	1.13184e-68	Up
Cz09g19140	6.5	8.09	8.35	151.74	252.83	223.42	5.04369	4.31678e-85	7.73009e-87	Up
Cz06g29150	1.66	1.2	1.02	31.54	38.47	35.5	5.02809	4.05273e-75	9.63137e-77	Up
UNPLg00452	223.64	228.56	246.96	8082.5	6044.35	4347.12	4.99782	1.309e-75	3.09342e-77	Up
Cz04g31120	0.28	0.35	0.66	12.57	11.13	11.01	4.97129	5.73645e-33	4.70464e-34	Up
Cz01g12220	95.62	101.61	99.27	2840.05	2140.85	2278.38	4.90774	2.68818e-168	9.48433e-171	Up
Cz13g01160	12.44	15.89	16.77	254.64	368.81	496.86	4.89465	4.45014e-63	1.4427e-64	Up
Cz05g02120	5.1	6.57	4.33	74.47	149.01	181.26	4.88358	2.16803e-37	1.55581e-38	Up
Cz07g29280	87.19	111.64	117.15	2796.83	2362.95	2401.23	4.87442	7.96522e-158	3.44654e-160	Up
Cz12g08110	43.64	45	43.04	943.28	1054.5	1065.14	4.84055	0	0	Up
Cz17g17020	0	0	0	0.03	0.87	3.44	4.83531	0.00119574	0.000574785	Up
UNPLg00451	202.82	235.19	246.58	6230.93	5318.1	4393.29	4.8321	2.9334e-129	1.87463e-131	Up
Cz04g09170	5.69	4.7	5.64	100.72	135.13	139.88	4.83129	3.28524e-105	3.52099e-107	Up
Cz13g05150	88.96	84.28	88.31	2050.09	2177.57	1819.41	4.83055	0	0	Up
Cz16g00040	43.01	44	44.61	891.33	1049.84	1050.39	4.80606	0	0	Up
Cz02g01050	2.92	3.02	2.87	41.6	64.48	102.29	4.79651	6.84674e-40	4.45754e-41	Up
Cz07g00120	17.37	16.25	16.71	311.91	389.12	430.85	4.78111	2.01789e-163	7.79109e-166	Up
Cz04g17040	18.61	19.39	20.7	267.04	410.66	685.94	4.7712	2.07076e-38	1.41846e-39	Up
Cz01g44090	0	0	0.32	1.3	4.66	6.01	4.73346	1.01798e-05	3.76914e-06	Up
Cz07g11010	9.77	7.46	9.2	180.19	216.4	163.03	4.68286	3.48249e-89	5.77246e-91	Up
Cz04g29190	0.44	0.89	0.69	20.66	16.37	10.85	4.67662	1.84435e-14	3.41196e-15	Up
Cz14g01080	3.05	3.7	4.64	77.28	79	72.88	4.62287	5.08309e-118	4.06051e-120	Up
Cz10g18120	42.16	44.96	47.58	943.04	968.99	726.37	4.58571	6.81132e-147	3.30999e-149	Up
Cz04g09090	56.81	50.39	51.72	735.06	1099.22	1281.58	4.56777	2.89051e-79	6.23436e-81	Up
Cz09g31110	1.04	0.82	1.46	21.18	26.39	18.03	4.54156	4.73275e-32	4.0012e-33	Up
Cz02g07070	20.96	23.23	23.85	446.07	439.71	400.78	4.54009	7.10868e-219	1.41965e-221	Up
Cz01g07040	107.23	108.61	113.42	2308.06	2240.17	1605	4.5148	1.28716e-114	1.12247e-116	Up
Cz06g28130	9.48	11.86	11.51	155.51	198.62	265.38	4.51218	3.51977e-71	9.25516e-73	Up
Cz06g01110	81.67	80.48	85.59	1413.86	1733.11	1449.28	4.51204	5.82425e-252	7.7543e-255	Up
Cz09g30220	500.41	552.65	592.58	10957.2	10794.3	8641.24	4.50365	1.08844e-162	4.34738e-165	Up
Cz09g11130	339.04	352.57	341.93	6289.16	6652.8	6019.55	4.50071	0	0	Up
Cz02g14150	0.13	0.32	0.2	2.5	4.41	6.6	4.47552	5.76692e-12	1.25919e-12	Up
Cz08g30210	49.67	47.31	48.16	736.12	840.95	1044.87	4.46587	4.30711e-140	2.23642e-142	Up
CzCPg00310	0	0.2	0	4.07	2.44	1.19	4.46478	0.000180722	7.76086e-05	Up
Cz19g01250	5.61	5.98	5.08	78.66	138.38	89.52	4.46014	7.03145e-49	3.46845e-50	Up
Cz09g26030	0.7	0.35	0.37	9.35	11.95	10.1	4.43912	9.27572e-09	2.54215e-09	Up
Cz15g21080	0.21	0	0.11	2.48	2.37	2.57	4.42913	2.59309e-07	8.0786e-08	Up
Cz14g23290	28.6	25.48	27.45	482.31	511.15	433.59	4.42851	2.51053e-229	4.17809e-232	Up
Cz04g32170	1.9	2.98	2.31	53.95	42.58	33.78	4.42774	1.29989e-35	9.89068e-37	Up
Cz04g29220	205.76	192.91	197.18	3321.01	3742.7	3318.1	4.4244	0	0	Up
Cz05g28130	130.8	131.99	132.55	2126.11	2367.52	2305.97	4.40776	0	0	Up
Cz09g25040	28.91	36.59	38.3	555.09	626.91	581.44	4.38666	3.35305e-168	1.20533e-170	Up
Cz08g26050	0.21	0.55	0.23	6.05	7.49	5.1	4.36799	1.7999e-13	3.53941e-14	Up
Cz06g20040	155.41	154.15	164.96	2681.68	2779.6	2409.21	4.35405	1.50059e-302	1.29861e-305	Up
Cz13g10110	114.84	103.65	107.67	1459.88	1881.35	2055.95	4.33964	1.82653e-138	9.84881e-141	Up
Cz14g07090	12.65	11.75	14.96	248.76	223.67	174.62	4.32697	6.41873e-84	1.19641e-85	Up
Cz15g21200	15.66	7.52	11.18	141.9	238.53	190.4	4.31366	6.97757e-36	5.2766e-37	Up
Cz19g08110	35.87	31.86	33.47	585.55	573.41	477.77	4.31257	1.81306e-166	6.75883e-169	Up
Cz01g37230	133.46	133.51	138.74	2138.03	2364.69	2010.49	4.30648	1.63588e-301	1.52459e-304	Up
Cz07g33160	0	0	0	1.56	1.91	0	4.29418	0.00502827	0.00266911	Up
Cz04g31110	0	0.35	0	2.95	3.54	4.69	4.2714	0.000270697	0.000119347	Up
Cz19g01240	2.16	2.47	3.97	30.5	60.36	50.57	4.25894	3.19401e-22	4.02281e-23	Up
Cz06g08010	1.16	1.54	1.42	21.76	22.94	19.32	4.24189	4.98506e-85	8.95998e-87	Up
Cz07g28210	0.28	0.31	0.59	2.03	6.97	11.09	4.23696	1.73508e-10	4.18118e-11	Up
Cz11g20040	107.52	103.71	110.51	1487.11	1764.63	1648.6	4.23015	0	0	Up
Cz11g13060	2.4	2.11	2.33	16.9	34.61	59.85	4.22726	5.83934e-20	8.08147e-21	Up
Cz09g19070	3.97	4.78	4.56	93.82	77.75	37.93	4.20609	2.35617e-23	2.81386e-24	Up
Cz13g08090	2.26	2.36	2.12	31.81	36.91	32.41	4.19307	8.78834e-87	1.51523e-88	Up
Cz15g02150	22.81	19.54	19.13	234.04	299.42	381.72	4.17578	7.09142e-73	1.7797e-74	Up
Cz01g34240	0	0	0	7.11	0.94	0.86	4.17318	0.00611714	0.00329557	Up
Cz01g09160	165.12	164.56	180.11	2459.45	2725.39	2218.89	4.16043	1.10397e-208	2.35169e-211	Up
UNPLg00257	24.15	22.71	21.95	235.27	345.31	432.76	4.15417	1.19958e-58	4.36009e-60	Up
Cz12g27130	0.51	0.72	0.21	6.17	7.49	8.95	4.14514	9.28787e-16	1.58528e-16	Up
Cz19g00080	38.08	41.22	42.2	407.34	619.4	742.3	4.13866	1.83741e-57	6.91079e-59	Up
Cz11g29030	30.57	30.16	29.01	424.41	509.39	354.57	4.13365	1.65233e-99	2.03489e-101	Up
Cz02g23030	49.14	43.77	47.77	598.31	663.04	741.59	4.12985	5.92202e-198	1.49805e-200	Up
Cz17g17040	0	0.47	0	0.87	4.65	4.02	4.12238	0.000171483	7.34811e-05	Up
UNPLg00450	124.07	118.67	130.34	1938.31	1935.49	1416.45	4.11976	5.75468e-107	6.12934e-109	Up
Cz01g19100	33.42	39.82	39.2	750.59	585.17	290.8	4.11153	5.70148e-27	5.8867e-28	Up
Cz15g08270	3.68	4.4	6.23	75.04	87.63	44.06	4.10111	1.57402e-27	1.59686e-28	Up
Cz08g25270	617.84	594.4	667.04	11402.6	9369.46	5779.89	4.0963	1.17827e-45	6.40038e-47	Up
Cz11g29130	16	18.73	16.57	186.92	240.81	292.88	4.09583	1.90431e-76	4.41152e-78	Up
UNPLg00160	12.32	13.24	14.23	170.38	191.65	186.97	4.08829	4.31854e-249	6.0371e-252	Up
Cz03g40220	3.96	4.62	4.77	44.87	72.41	59.8	4.00776	1.44843e-56	5.65024e-58	Up
Cz07g11200	1.45	2.33	2.18	19.81	22.04	38.82	3.9958	5.48767e-23	6.64862e-24	Up
Cz04g14250	114.19	103.47	96.02	1080.96	1285.78	1690.3	3.97717	1.97066e-74	4.78824e-76	Up
Cz07g11020	9.47	8.49	9.6	91.17	118.09	147.06	3.97309	1.50919e-58	5.51413e-60	Up
Cz14g14210	20.92	20.72	18.92	186.02	245.26	354.1	3.96962	3.98768e-49	1.94314e-50	Up
Cz15g01230	7.83	5.98	8.79	118.29	93.99	78.97	3.96453	6.26577e-44	3.57877e-45	Up
Cz02g28140	67.21	59.81	75.55	1042.43	963.95	595.48	3.96238	3.89609e-47	2.02819e-48	Up
Cz15g21190	11.96	15.35	17.11	122.98	212.87	239.78	3.96208	4.05132e-38	2.82368e-39	Up
Cz08g30200	24.26	19.95	20.35	146.87	260.71	452.07	3.96038	4.91761e-21	6.53412e-22	Up
Cz03g40140	1.34	2.23	0.92	24.37	23.55	10.43	3.93632	2.34361e-15	4.10467e-16	Up
Cz14g21040	10.48	11.88	9.78	160.69	136.4	105.17	3.92536	2.14957e-51	9.87356e-53	Up
Cz14g09220	1.63	1.73	2.07	27.09	22.9	17.82	3.91653	4.02844e-38	2.80237e-39	Up
UNPLg00179	10.84	7.79	8.27	154.86	102.06	82.49	3.9163	1.5695e-29	1.47526e-30	Up
Cz06g15230	3.33	3.24	3.42	53.47	38.12	32.67	3.91141	2.054e-41	1.27982e-42	Up
Cz17g00090	228.65	249.78	252.69	3661.6	2882.14	2393.11	3.90434	1.66864e-73	4.13217e-75	Up
UNPLg00114	6.88	6.65	8.44	81.22	97.06	88.57	3.89743	5.76149e-103	6.52013e-105	Up
Cz01g32270	0	0	0	0.6	1.61	3.06	3.88882	0.0110821	0.00626696	Up
Cz03g08090	164.27	141.98	144.06	1544.75	1921.88	1957.75	3.88551	1.22704e-136	6.94306e-139	Up
Cz16g11220	4.65	6.81	8.66	126.65	84.16	41.57	3.8703	5.10647e-16	8.56291e-17	Up
Cz18g03070	33.55	33.98	38.46	412.04	466.89	379.83	3.86928	1.30618e-148	6.17351e-151	Up
Cz19g00070	27.33	29.06	27.14	174.14	307.3	553.53	3.86137	9.36363e-21	1.25663e-21	Up
Cz16g00170	11.33	9.72	10.9	110.95	107.86	158.32	3.84804	1.19833e-67	3.50995e-69	Up
UNPLg00802	0	0	0	7.49	6.75	0	3.84687	0.0141796	0.00818001	Up
Cz05g02130	4.85	4.37	3.5	12.48	37.35	121.16	3.84424	1.78341e-08	5.00878e-09	Up
Cz12g01050	6.44	7.47	6.44	24.61	67.39	170.22	3.83339	1.80357e-10	4.35344e-11	Up
Cz09g09130	22.27	22.68	19.03	304.66	249.1	195.02	3.8322	3.34516e-53	1.44745e-54	Up
Cz01g08270	346.87	344.95	342.11	3871.78	3924.58	4031	3.8211	0	0	Up
UNPLg00177	15.36	13.72	14.63	166.45	149.3	185.87	3.81872	1.47562e-131	8.939e-134	Up
Cz06g29140	44.69	42.64	44.6	467.72	619.99	416.88	3.80198	1.82249e-81	3.62751e-83	Up
Cz03g36230	20.19	19.12	22.03	267.49	244.17	185.3	3.79973	5.70427e-77	1.30626e-78	Up
Cz09g19050	6.35	5.99	5.86	76.11	70.05	61.56	3.79696	1.74453e-61	5.80659e-63	Up
Cz05g12170	275.17	265.3	279.01	2941.27	3352.67	2937.86	3.79635	2.10972e-266	2.52796e-269	Up
Cz07g16020	280.26	263.99	294.97	3858.06	3444.99	2211.6	3.78795	2.52729e-49	1.22142e-50	Up
Cz10g23260	290.51	248.54	312.54	3249.44	3292.64	2876.73	3.76713	3.77131e-136	2.15905e-138	Up
Cz03g15250	10.91	12.54	13.61	146.17	133.68	130.53	3.76552	3.83498e-96	5.10582e-98	Up
Cz02g17060	102.58	97.85	104.01	922.62	1160.92	1274.59	3.75852	2.37147e-118	1.86283e-120	Up
Cz19g10100	24.83	24.23	28.92	269.07	309.84	274.5	3.75219	3.0805e-150	1.41495e-152	Up
Cz14g09090	10.71	10.8	10.27	151.82	114.47	85.29	3.74935	2.66374e-43	1.54802e-44	Up
UNPLg00113	3.43	3.9	5.09	32.77	42.56	64.54	3.74382	1.63172e-22	2.0258e-23	Up
Cz16g18080	4.74	4.14	5.7	68.37	48.17	46.25	3.73709	2.20781e-24	2.52644e-25	Up
Cz17g17140	1.35	2.41	1.42	30.6	18.92	12.61	3.73423	6.61563e-10	1.66161e-10	Up
Cz03g28270	210.97	175.88	175.68	1754.55	2143.85	2175.04	3.72697	3.98141e-115	3.41899e-117	Up
Cz10g19170	29.6	25.5	28.6	370.79	308.78	226.07	3.72265	5.15409e-52	2.31251e-53	Up
Cz16g07340	179.07	189.34	218.25	2188.26	2111.04	1904.96	3.7046	3.75562e-149	1.75005e-151	Up
Cz14g03020	34.77	31.27	39.28	365.11	461.91	300.14	3.70414	1.58854e-52	7.00048e-54	Up
UNPLg00180	89.24	78.96	83.1	868.65	927.1	851.55	3.69919	3.03463e-231	4.44428e-234	Up
Cz09g21240	69.05	75.86	76.31	814.82	904.61	624.18	3.69908	2.12065e-81	4.24921e-83	Up
Cz08g18100	13.56	12.78	14.45	134.38	161.5	135.08	3.69854	4.12739e-116	3.40698e-118	Up
Cz09g24180	5.92	5.16	4.56	55.9	64.31	44.43	3.68927	8.33574e-47	4.40037e-48	Up
Cz14g15220	0.76	0.57	0.22	8.42	8.07	2.66	3.6891	2.75603e-06	9.56043e-07	Up
Cz18g04260	42.49	45.13	45.67	450.68	482.27	455.85	3.6855	0	0	Up
Cz01g24190	0.15	0.15	0.16	3	1.74	1.73	3.67275	9.78792e-05	4.0821e-05	Up
Cz02g35120	12.5	12.96	12.61	146.48	120.41	127.71	3.67236	3.2538e-115	2.77251e-117	Up
Cz02g11080	3.44	3.08	4.28	29.47	43.34	40.28	3.66659	2.42806e-40	1.55491e-41	Up
Cz16g00050	3.16	3.21	1.66	12.57	31.49	45.13	3.6576	7.8155e-12	1.7247e-12	Up
Cz06g36300	10.55	9.08	12.43	129.98	118.32	83.78	3.65279	1.40137e-39	9.2448e-41	Up
Cz08g19280	27.94	27.22	31.51	463.16	339.91	124.9	3.65191	7.22449e-15	1.29898e-15	Up
Cz06g26140	11.34	11.37	12.35	96.03	116.07	146.08	3.64255	7.19369e-70	1.94424e-71	Up
Cz03g13070	37.23	39.79	46.59	447.05	468.71	337.84	3.63648	4.52152e-73	1.12571e-74	Up
Cz02g30150	18.11	16.89	19.28	229.54	168.96	151.06	3.63303	6.27262e-55	2.58053e-56	Up
Cz14g12050	41.28	37.89	43.78	367.25	437.16	427.84	3.62548	2.74242e-163	1.0771e-165	Up
Cz08g31040	8.09	9.68	13.06	133.42	116.92	65.55	3.62242	9.37377e-25	1.05581e-25	Up
Cz04g09040	16.79	15.63	16.32	133.41	145.13	212.67	3.6188	3.06041e-56	1.20607e-57	Up
Cz04g07130	14.71	16.3	20.41	124.27	193.55	201.65	3.61686	3.09256e-43	1.80547e-44	Up
Cz04g20200	43.1	45.55	49.5	479.56	501.66	390.89	3.61098	5.07159e-108	5.26673e-110	Up
Cz05g34050	0.47	0	0.25	2.33	4.79	2.68	3.60883	0.000239209	0.000104731	Up
Cz03g40120	0	0.28	0	0	0.39	6.92	3.60759	0.0167101	0.00977552	Up
Cz12g02180	0	0.43	1.33	5.96	4.82	11.79	3.60256	0.000157015	6.69369e-05	Up
Cz13g08080	2.12	2.65	2.59	15.35	23.01	36.36	3.59388	1.52002e-20	2.05509e-21	Up
UNPLg00178	6.1	5.32	4.27	57.94	46.34	50.88	3.58981	1.95978e-51	8.97567e-53	Up
Cz05g34160	241.1	264.6	258.61	2207.3	2536.81	2670.39	3.57925	1.99645e-191	5.31606e-194	Up
Cz08g16080	69	73.79	85.12	839.96	802.32	578.1	3.57761	1.05249e-62	3.4471e-64	Up
UNPLg00820	0	1.78	16.64	91.63	103.43	146.69	3.57383	0.00673337	0.00365663	Up
Cz09g17340	34.63	36.48	39.68	463.7	390.16	228.88	3.56521	2.75909e-31	2.41343e-32	Up
Cz03g24080	15.91	18.02	17.61	123.72	158.64	219.92	3.56467	8.28135e-43	4.90641e-44	Up
Cz02g40220	29.42	25.77	33.26	379.29	304.48	180.51	3.56183	2.71665e-28	2.69097e-29	Up
CzCPg01210	2.85	0	3	38.22	21.72	13.27	3.54473	0.000194413	8.38377e-05	Up
Cz07g11030	3.97	6.06	6.72	27.38	52.63	88.49	3.54419	7.20953e-13	1.47579e-13	Up
Cz19g02170	329.59	294.35	333.2	3182.86	3041.29	2824.94	3.54396	1.74389e-175	5.80444e-178	Up
Cz01g28270	4.23	5.67	6.74	82.14	59.71	22.04	3.53931	2.17723e-11	4.95537e-12	Up
Cz01g24020	26.96	26.94	26.28	252.99	265.55	234.6	3.53431	1.17954e-206	2.59119e-209	Up
Cz17g16240	1.62	1.65	0.95	4.4	10.38	30.47	3.53296	2.50868e-07	7.80559e-08	Up
Cz07g01010	0	0.44	0.44	9.18	2.1	1.75	3.52979	0.00354928	0.00183654	Up
Cz03g32150	37.61	32.81	35.76	342.73	358.26	295.2	3.5287	1.36556e-115	1.15448e-117	Up
Cz06g25080	29.31	29.63	29.08	229.05	294.08	299.98	3.52172	1.0365e-112	9.38385e-115	Up
Cz15g09100	28.53	28.66	28.22	210.12	270.45	317.48	3.51525	5.00769e-75	1.19675e-76	Up
Cz15g01120	27.59	26.89	28.39	392.96	281.91	121.9	3.50579	1.86905e-15	3.24739e-16	Up
Cz07g14070	6.51	4.45	6.13	44.59	67.88	47.86	3.50576	3.14215e-36	2.33852e-37	Up
Cz14g05120	157.34	184.02	203.28	1823.1	1945.75	1287.19	3.50576	2.53623e-54	1.06703e-55	Up
Cz16g11250	55.66	54.26	51.52	555.77	506.99	430.01	3.50492	2.25901e-86	3.92492e-88	Up
Cz08g04110	118.52	109.09	109.6	817.56	1073.03	1223.68	3.4981	9.04346e-75	2.17929e-76	Up
Cz01g42110	220.57	214.5	211.69	2054.92	1856.97	2000.49	3.49616	1.38794e-215	2.86421e-218	Up
UNPLg00825	25.39	17.95	3.41	127.29	181.41	159.68	3.49485	1.69915e-08	4.76196e-09	Up
Cz08g23060	43.36	36.81	41.13	408.36	381.37	317.43	3.48683	4.07226e-83	7.78018e-85	Up
Cz07g16120	154.58	158.17	154	1139.63	1453.82	1629.5	3.47188	2.50248e-91	3.86484e-93	Up
Cz08g24150	4.62	3.65	5.7	42.33	45.87	38.28	3.46773	1.32248e-51	6.03047e-53	Up
Cz02g28160	15.35	16.06	17.13	150.06	150.51	131.27	3.45492	5.87098e-137	3.24385e-139	Up
Cz01g32280	4.17	6.53	3.37	35.3	48.04	45.44	3.45063	2.1349e-21	2.7912e-22	Up
Cz09g19080	3.42	3.48	4.71	37.83	37.9	28.24	3.45041	3.94436e-43	2.31064e-44	Up
Cz02g28130	40.65	44.42	49.29	345.21	457.92	390.27	3.44612	4.31625e-79	9.36691e-81	Up
Cz18g13110	20.8	23.67	23.06	163.72	212.44	219.73	3.43628	8.18306e-83	1.57429e-84	Up
Cz07g05160	1.53	1.55	2.41	25.33	17.45	10.27	3.4335	3.47929e-08	1.00427e-08	Up
Cz11g01130	65.95	54.92	69.34	636.82	612.1	426.29	3.42836	5.84869e-48	2.95899e-49	Up
UNPLg00159	1.2	2.04	2.11	22.64	15.78	12.44	3.42491	6.0658e-09	1.63779e-09	Up
Cz10g17070	61.84	59.96	70.55	676.2	643.42	378.01	3.42432	1.59721e-34	1.26101e-35	Up
Cz15g08260	3.93	4.34	4.48	25.09	42.34	43.74	3.39862	2.49156e-30	2.26234e-31	Up
Cz14g10150	2.02	3.27	2.25	32.55	27.32	9.22	3.39736	4.48146e-10	1.11186e-10	Up
Cz06g02100	26.36	23.23	26.86	223.81	252.67	179.86	3.39655	7.59092e-70	2.05665e-71	Up
Cz04g12240	1.83	2.48	2.56	24.58	25.55	12.77	3.39501	6.04871e-11	1.41534e-11	Up
Cz12g00030	0.45	0.5	0.5	2.36	4.47	5.95	3.39416	7.93881e-16	1.34974e-16	Up
Cz16g05020	0	0	0	32.97	13.64	0	3.39329	0.0390936	0.0246814	Up
Cz13g03170	13.22	17.44	16.25	143.25	149.45	110.39	3.39265	3.84046e-49	1.86628e-50	Up
UNPLg00092	18.57	16.34	13.91	74.99	118.29	242.66	3.39095	8.57567e-15	1.54935e-15	Up
Cz02g28010	15.32	14.05	15.21	134.1	139.76	106.43	3.38967	5.3733e-82	1.06236e-83	Up
Cz03g13180	1.9	2.02	3.47	20.84	23.67	18.95	3.38308	9.19752e-29	8.90853e-30	Up
Cz04g20030	71.39	72.09	82.15	675.17	671.63	559.91	3.38041	2.22508e-111	2.11813e-113	Up
Cz14g22240	11.89	12	12.73	120.29	115.5	75.97	3.3753	7.54185e-40	4.92515e-41	Up
Cz05g36190	19.68	19.12	18.79	193.5	174.08	121.83	3.37272	1.48021e-40	9.40034e-42	Up
Cz06g22160	24.79	24.26	26.62	283.16	188.51	169.47	3.37062	1.2541e-37	8.94116e-39	Up
Cz11g02040	0.76	0.84	1	7.58	8.5	6.21	3.36778	1.22783e-21	1.59057e-22	Up
Cz11g12120	86.71	88.83	109.59	748.68	837.3	798.81	3.36557	1.36831e-122	1.0475e-124	Up
Cz17g17050	1.57	2.23	4.2	18.25	25.5	24.18	3.35558	9.67839e-18	1.48571e-18	Up
Cz19g09030	24.84	29.13	28.72	201.74	240.78	244.54	3.35496	8.81307e-116	7.39214e-118	Up
Cz12g14070	1.85	1.51	1.56	22.46	15.51	7.66	3.35184	4.56161e-07	1.45368e-07	Up
Cz03g10120	3.57	6.54	7	60.79	51.66	33.72	3.35058	3.17844e-17	5.04209e-18	Up
Cz03g01250	50.75	49.84	50.47	599.38	316.54	349.68	3.34783	2.24083e-28	2.20324e-29	Up
UNPLg00682	77.64	77.62	76.98	676.09	668.14	557.27	3.33506	7.76879e-125	5.63705e-127	Up
Cz16g11150	25.67	25.74	29.58	235.41	248.26	179.46	3.3287	1.97118e-63	6.33789e-65	Up
Cz11g03190	80.31	82.95	70.02	467.31	665.27	792.67	3.3277	2.38924e-43	1.38691e-44	Up
CzCPg00375	0	0	0	1.51	2.04	0.55	3.30397	0.038499	0.0242522	Up
Cz02g27250	19.02	17.59	17.47	114.09	143.86	177.29	3.29789	2.1872e-54	9.15824e-56	Up
Cz14g01120	211.13	191.46	205.54	1985.17	1622.98	1265.78	3.29624	7.90156e-50	3.7609e-51	Up
Cz04g18180	12.47	14.06	14.24	132.96	109.32	83.44	3.28887	3.8642e-42	2.35114e-43	Up
Cz14g20200	15.25	14.43	14.6	100.83	109.9	140.36	3.28171	3.61595e-71	9.53212e-73	Up
Cz06g20030	13.83	18.78	18.56	175.57	152.49	84.42	3.2813	1.76061e-21	2.29131e-22	Up
Cz02g09140	4.76	6.14	4.66	18.19	33.08	78.54	3.26968	1.59963e-10	3.84733e-11	Up
Cz07g10020	0.4	0.41	0.24	0.59	1.64	7.51	3.26552	7.63416e-05	3.13558e-05	Up
Cz09g15170	11.08	9.58	10.59	107.4	83.61	57.17	3.26454	5.33671e-25	5.96126e-26	Up
CzCPg00030	0.34	1.72	0.36	10.52	4.3	7.71	3.25464	0.000108587	4.55613e-05	Up
Cz16g11160	3.4	2.85	2.77	10.68	19.49	43.7	3.24502	1.3738e-10	3.28864e-11	Up
Cz08g15060	45.67	45.38	52.08	466.18	402.91	243.87	3.24154	1.10752e-28	1.07567e-29	Up
Cz01g18120	31.74	33.67	32.94	250.79	261.02	241.11	3.24081	1.1277e-219	2.17703e-222	Up
Cz02g11060	59.38	57.5	68.95	558.63	531.71	345.72	3.23734	7.28447e-36	5.51839e-37	Up
Cz17g15010	7.87	9.37	8.11	58.43	62.76	73.28	3.23538	8.05284e-68	2.34262e-69	Up
Cz16g11110	1.11	0.25	0.52	7.86	3.77	4.35	3.22528	1.42468e-06	4.77897e-07	Up
Cz04g29090	8.15	7.56	8.17	53.21	58.5	69.6	3.22158	2.41214e-78	5.315e-80	Up
Cz07g16050	31.66	28.79	33.59	310.97	260	151.55	3.21654	5.70619e-23	6.91717e-24	Up
Cz05g06160	305.44	312.17	304.05	2290.71	2427.95	2212.56	3.21554	4.24425e-265	5.36817e-268	Up
Cz14g21160	47.14	45.7	45.97	367.42	379.04	299.1	3.21288	4.95181e-94	7.12016e-96	Up
Cz09g00100	67.34	44.65	55.06	611.66	476.49	204.28	3.20342	2.10329e-13	4.16261e-14	Up
Cz02g12030	97.24	92.05	87.09	463.81	696.89	940.83	3.20213	1.15007e-29	1.07489e-30	Up
Cz04g20060	34.52	33.54	34.15	253.28	246.76	259.31	3.19776	2.78375e-221	5.18873e-224	Up
Cz19g09020	20.02	20.72	21.06	140.05	145.76	173.8	3.19766	6.78487e-103	7.72343e-105	Up
Cz19g03110	18.67	17.78	18.18	152.41	151.14	104.89	3.19525	1.16593e-49	5.57274e-51	Up
Cz13g05140	38.44	34.28	39.61	155.07	261.49	446.58	3.19338	1.5202e-16	2.49149e-17	Up
Cz03g09250	38.98	35.02	37.72	348.67	287.29	200.14	3.19102	8.48427e-34	6.8509e-35	Up
Cz10g16050	35.16	35.22	31.8	198.3	241.72	322.93	3.18801	4.813e-46	2.5856e-47	Up
Cz01g19090	35.14	32.68	30.27	150.04	220.85	369.74	3.17737	8.93415e-20	1.24538e-20	Up
Cz09g00090	112.63	111.86	126.53	1022.16	1030.78	551.38	3.17451	1.03599e-26	1.0793e-27	Up
Cz02g18110	21.76	20.64	20.84	132.27	161.21	167.43	3.1638	2.08535e-94	2.94298e-96	Up
Cz01g35130	90.81	96.33	116.08	869.26	780.41	555.35	3.15456	3.37297e-39	2.25209e-40	Up
Cz02g09240	7.29	4.18	10.27	81.17	68.33	19.04	3.15296	4.94099e-07	1.58143e-07	Up
CzCPg00100	0.38	0	0	3.71	1.43	0.78	3.14844	0.0221518	0.0132613	Up
Cz14g03010	31.12	31.36	29.44	168.4	253.1	245.11	3.14835	5.46469e-52	2.45551e-53	Up
Cz10g00010	17.35	20.01	20.99	86.46	158.48	181.5	3.14286	1.47182e-24	1.67345e-25	Up
UNPLg00454	256.75	233.42	237.34	2374.52	1534.08	1289.29	3.12362	3.86216e-28	3.84108e-29	Up
UNPLg00011	5.59	5.07	6.83	47.97	48.72	28.75	3.11528	3.91787e-21	5.17966e-22	Up
Cz02g29190	80.18	75.35	86.12	762.77	558.59	389.4	3.10844	2.05617e-26	2.17362e-27	Up
Cz12g13250	1.35	1.57	1.93	11.9	11.66	10.54	3.10682	5.38199e-12	1.17406e-12	Up
Cz03g36150	27.96	26.9	31.02	271.72	213.07	125.85	3.10635	6.35118e-21	8.46007e-22	Up
Cz02g17170	35.04	35.15	39.6	277.59	279.38	211.58	3.10587	2.8602e-65	8.85363e-67	Up
Cz06g32200	1.87	1.92	2.76	19.1	19.3	8.52	3.10434	8.04998e-15	1.45009e-15	Up
Cz16g02080	43.77	41.22	42.38	339.08	319.43	232.43	3.10138	1.84312e-50	8.64999e-52	Up
Cz05g05050	43.63	44.97	48.4	357.87	313.45	282.15	3.10033	3.99815e-81	8.14428e-83	Up
Cz07g27150	0.51	0.26	0.81	1.59	5.78	4.86	3.08912	9.01439e-06	3.32444e-06	Up
UNPLg00512	20.97	19.79	22.42	159.27	167.44	110.6	3.08378	1.89897e-43	1.09853e-44	Up
Cz03g17150	17.68	21.4	18.89	107.03	126.59	167.08	3.07845	3.09736e-42	1.87425e-43	Up
Cz07g10050	12.73	12.96	14.92	112.58	101.28	66.4	3.07384	3.21651e-30	2.94415e-31	Up
Cz06g31300	12.22	10.94	10.03	60.37	80.32	85.99	3.06269	2.13541e-51	9.79427e-53	Up
Cz02g27020	36.7	31.45	36.35	177.58	264.02	271.16	3.0594	1.68862e-45	9.19513e-47	Up
Cz05g02020	21.95	24.68	24.41	149.11	174.45	155.52	3.05566	1.90201e-123	1.41809e-125	Up
Cz03g40210	3.43	3.07	3.73	9.26	22.45	41.53	3.0521	6.31032e-09	1.70591e-09	Up
Cz03g28140	0.43	0.7	0	2.58	1.91	4.55	3.04428	0.000736728	0.000343646	Up
Cz07g21200	21.08	19.76	24.21	155.69	150.35	129.57	3.04243	4.49958e-66	1.37785e-67	Up
Cz08g15050	46.82	40.44	33.25	302.87	280.57	227.06	3.03892	7.65412e-40	5.00356e-41	Up
Cz07g25100	4.26	3.88	5.19	40.32	29.34	20.81	3.03833	1.69234e-19	2.39284e-20	Up
UNPLg00756	0	8.71	0	20.14	9.32	67.77	3.03622	0.017904	0.0105491	Up
Cz08g30050	15.26	16.43	13.97	96.58	109.69	97.42	3.03361	2.92217e-103	3.26804e-105	Up
Cz02g19090	64.7	67.87	69.83	396.83	513.23	434.69	3.03202	1.2734e-98	1.60214e-100	Up
Cz07g04110	0.14	0.21	0	0.49	0.44	2.28	3.03086	0.00572449	0.00307031	Up
Cz17g17010	1.54	1.59	1.99	3.07	10.18	23.69	3.02891	7.08432e-06	2.58152e-06	Up
Cz03g10130	0	0.36	0.06	1.25	0.83	1.41	3.02836	0.00128831	0.000622799	Up
Cz01g17030	7.87	7.05	7.88	55.18	53.26	43.1	3.02544	3.75045e-47	1.94738e-48	Up
Cz12g08160	29.9	38.98	43.78	390.59	254.84	122.32	3.02025	1.8333e-11	4.15062e-12	Up
Cz07g16030	197.23	197.08	186.15	1037.1	1307.72	1489.06	3.01864	1.28705e-66	3.90689e-68	Up
Cz09g10220	34.93	30.2	37.44	188.94	257.83	229.51	3.01699	3.5865e-62	1.18659e-63	Up
Cz04g38250	58.54	50.03	60.08	391.61	392.14	326.69	3.01696	4.36053e-64	1.38462e-65	Up
Cz17g13050	36.04	34.25	37.07	292.24	257.85	161.77	3.01686	5.3697e-29	5.14021e-30	Up
Cz05g18140	0.17	0.17	0	1.66	1.28	0.52	3.01654	0.0109739	0.00620139	Up
Cz09g11110	32.99	35.64	39.36	314.57	238.44	158.95	3.00555	9.73535e-24	1.14126e-24	Up
Cz05g06200	21.79	20.15	19.05	101.93	109.63	190.45	2.99815	5.59222e-25	6.25784e-26	Up
Cz10g26210	50.25	45.76	53.21	431.08	371.14	183.92	2.99739	1.43132e-17	2.22197e-18	Up
Cz06g14130	33.76	27.39	37.3	377.84	219.76	75.53	2.9925	5.90112e-08	1.74221e-08	Up
Cz01g38020	14.85	14.68	12.25	47.24	84.59	148.7	2.99223	7.61397e-13	1.5601e-13	Up
Cz14g21230	61.03	53.91	58.2	402.87	405.25	307.09	2.98533	5.10021e-61	1.72814e-62	Up
Cz04g26230	1.12	1.71	0.59	5.13	8.52	10.41	2.98154	6.129e-06	2.213e-06	Up
Cz07g06030	1.71	1.89	1.92	7.6	10.89	17.76	2.98074	1.25098e-17	1.93618e-18	Up
Cz11g27140	15.46	17.78	19.13	89.13	124.33	123.51	2.97796	2.12612e-41	1.32758e-42	Up
Cz01g10200	1.17	0.63	0.49	6.6	5.44	3.55	2.97755	7.21729e-09	1.95831e-09	Up
Cz19g05060	16.38	17.63	18.26	100.98	112.98	119.34	2.97489	5.28729e-109	5.34994e-111	Up
Cz04g25050	46.14	47.56	52.29	343.89	360.54	231.7	2.9725	2.48291e-36	1.83962e-37	Up
Cz03g11200	6.71	7.24	7.33	54.54	48.72	33.73	2.96915	2.5105e-25	2.77422e-26	Up
Cz04g11180	29.6	30.06	30.35	175.05	199.05	196.33	2.96699	1.07932e-146	5.31687e-149	Up
Cz01g19200	3.62	3.84	4.13	23.03	22.25	28.75	2.96073	1.68287e-25	1.8462e-26	Up
Cz11g01120	61.75	64.27	74.84	385.79	448.37	432.92	2.95935	1.14214e-98	1.4248e-100	Up
Cz07g20080	21.98	22.69	24.21	176.56	155.24	105.12	2.95588	1.16879e-31	1.00446e-32	Up
Cz19g10090	14.12	15.09	14.12	77.57	95.86	99.17	2.95153	3.11143e-70	8.32641e-72	Up
Cz04g34210	5.63	5.88	4.31	16.5	23.5	65.79	2.95055	3.82018e-08	1.10648e-08	Up
UNPLg00453	241.94	226.31	199.77	1609.59	1264.69	1313.42	2.94638	6.30332e-57	2.41273e-58	Up
Cz10g09280	16.04	17.35	16.86	119.1	110.02	84.54	2.9392	5.94213e-50	2.82036e-51	Up
Cz08g19270	67.59	78.84	85.24	505.03	541.69	397.71	2.93838	1.47001e-52	6.46837e-54	Up
Cz07g03180	91.52	78.61	86.85	466.89	556.22	576.71	2.93788	7.29724e-93	1.0687e-94	Up
Cz16g09060	84.35	79.86	83.63	615.3	521.12	410.4	2.9364	1.76717e-40	1.12815e-41	Up
CzCPg00320	0.31	0	0.32	2.16	1.17	1.58	2.93383	0.00258291	0.00130504	Up
Cz02g28180	291.84	303.8	297.56	1845.29	1890.48	1780.49	2.93199	8.26021e-229	1.42967e-231	Up
Cz06g15130	13.29	13.98	14.38	99.7	88.64	70.1	2.93103	6.38163e-48	3.24137e-49	Up
Cz10g07040	18.76	18.29	20.34	133.68	120.36	101.14	2.93037	8.22717e-58	3.0615e-59	Up
Cz03g09090	18.75	20.51	29.27	190.83	156.73	84.71	2.93013	1.47888e-14	2.71223e-15	Up
Cz03g37180	2.96	2.38	2.57	9.62	15.43	25.36	2.92679	1.07443e-13	2.08349e-14	Up
Cz19g06150	55.1	48.24	61.43	326.04	368.21	318.59	2.92101	3.88815e-82	7.66138e-84	Up
Cz09g15070	43.09	39.19	37.42	167.6	239.9	341.2	2.92077	1.2426e-22	1.52781e-23	Up
Cz01g09010	116.16	105.24	107.07	623.66	661.86	729.85	2.91928	2.32517e-125	1.65619e-127	Up
Cz05g18050	25.43	24.58	32.43	182.96	183.94	139.97	2.91639	1.53459e-42	9.19406e-44	Up
Cz08g21200	103.61	133.44	166.5	1004.51	930.91	566.79	2.9163	2.75432e-21	3.61571e-22	Up
Cz12g02030	85.5	88.38	86.32	563.41	575.96	440.53	2.90236	4.54919e-69	1.27797e-70	Up
Cz16g18090	5.2	8.41	6.11	39.73	32.83	48.59	2.90044	1.29547e-21	1.67906e-22	Up
Cz14g01130	26.39	28.1	24.42	111.72	167.25	204.04	2.89653	5.82533e-29	5.58801e-30	Up
Cz05g05160	173.21	164.22	154.34	824.39	986.19	1171.26	2.89542	2.00296e-59	7.13342e-61	Up
Cz11g09280	140.05	148.86	165.13	1229.01	977.63	568.3	2.89325	2.01646e-19	2.86187e-20	Up
Cz03g37090	6.57	4.3	9.72	66.42	44.5	20.12	2.89292	2.39433e-07	7.43705e-08	Up
Cz08g31050	8.2	10.93	9.56	53.06	57.39	62.96	2.89104	3.77108e-44	2.13633e-45	Up
Cz02g42030	175.46	179.52	183.74	1272.06	1147.04	826.71	2.88728	3.64175e-41	2.28367e-42	Up
UNPLg00627	76.76	77.14	87.93	563.64	491.24	399.18	2.88722	1.37637e-49	6.5969e-51	Up
Cz04g04150	71.82	65.46	70.02	473.74	437.95	331.97	2.88262	7.48838e-49	3.69883e-50	Up
Cz01g25170	52.71	49.46	39.5	177.6	246.8	448.14	2.88126	1.32141e-14	2.41464e-15	Up
Cz19g02180	11.69	8.5	10.53	77.31	60.65	49.06	2.88072	5.3777e-19	7.77909e-20	Up
Cz07g30010	35.02	34.86	31.34	217.49	183.92	203.07	2.8791	2.3918e-77	5.39755e-79	Up
Cz06g21120	39.89	44.47	46.48	285.76	271.86	223.23	2.8783	3.75646e-65	1.1678e-66	Up
Cz11g18040	10.09	10.8	11.36	61.38	62.63	68.03	2.87739	4.86568e-102	5.76549e-104	Up
Cz02g09100	8.9	10.25	8.13	68.78	59.64	36.35	2.87122	6.29847e-19	9.15714e-20	Up
Cz11g26140	25.77	25.25	28.45	171.74	170.76	129.38	2.86887	2.28362e-54	9.59235e-56	Up
Cz16g11130	37.67	36.54	40.38	231.19	255.74	192.13	2.86654	2.75995e-64	8.72705e-66	Up
Cz02g27120	26.83	25.77	28.21	170.02	177.53	130.56	2.86268	3.42189e-53	1.48293e-54	Up
Cz07g10170	7.56	6.68	6.89	46.91	47.57	31.28	2.85761	6.12135e-26	6.60953e-27	Up
Cz05g00180	3.82	4.53	5.08	30.21	27.31	21.78	2.85696	3.43227e-36	2.55672e-37	Up
Cz04g07300	0.86	3.42	4.3	10.35	19.33	23.26	2.85571	3.48763e-06	1.22701e-06	Up
Cz06g15200	17.62	17.94	23.3	133.45	139.38	77.91	2.85411	4.01217e-19	5.77975e-20	Up
Cz12g28180	18.79	17.53	16.64	64.67	100.15	152.09	2.84977	1.4375e-17	2.23252e-18	Up
Cz03g27090	11.93	9.15	12.1	69.18	68.12	57.68	2.84842	2.68326e-40	1.72013e-41	Up
Cz04g23060	86.76	98.09	108.39	763.01	614.14	359.63	2.84797	1.2091e-18	1.7796e-19	Up
Cz06g31290	11.36	9.89	11.31	58.65	71.13	60.47	2.84612	9.60506e-74	2.35938e-75	Up
Cz01g37260	7.42	8.52	9.63	59.86	51.26	39.06	2.846	1.56721e-29	1.47207e-30	Up
Cz09g30100	0.65	1.65	1.02	10.55	8.25	3.36	2.84245	0.000256719	0.000112876	Up
Cz05g00080	12.19	14.6	15.26	105.01	94.7	49.7	2.84156	9.90168e-16	1.69334e-16	Up
Cz06g24140	54.39	55.91	58.06	299.85	313.16	365.32	2.84126	7.56764e-104	8.36259e-106	Up
Cz05g33130	89.94	87.88	85.94	362.03	486.55	706.53	2.84098	2.57772e-25	2.85193e-26	Up
Cz19g07150	9.41	12.23	15.15	98.06	85.17	37.28	2.83983	7.23475e-11	1.70201e-11	Up
Cz14g10160	28.15	22.54	25.88	148.56	168.51	128.95	2.83964	2.79818e-55	1.13999e-56	Up
Cz01g33100	33.61	34.05	31.89	135.13	200.06	250.06	2.83903	2.4606e-28	2.42587e-29	Up
Cz07g26220	2.82	2.01	3.02	16.7	17.46	11.95	2.83697	5.24379e-22	6.66382e-23	Up
Cz14g05130	2.8	2.46	2.98	7.54	13.64	29.01	2.83593	7.63389e-09	2.07744e-09	Up
Cz08g19210	59.04	57.18	60.37	456.59	291.73	281.03	2.83495	3.68064e-27	3.78305e-28	Up
Cz17g07070	267.52	259.76	279.96	1294.84	1488.14	1901.43	2.83269	3.43757e-53	1.49201e-54	Up
Cz15g01110	37.4	38.09	37.41	240.11	226.73	182.75	2.82422	5.69072e-60	1.99262e-61	Up
Cz11g08200	25.85	22.54	23.42	135.52	136.59	140.03	2.82323	5.11114e-113	4.59329e-115	Up
Cz06g22250	0.42	1.47	0.82	3.56	2.19	11.03	2.82313	8.08062e-05	3.32918e-05	Up
Cz02g27070	13.41	12.01	12.37	100.29	65	53.37	2.82056	1.70552e-20	2.31043e-21	Up
Cz03g13130	12.91	11.89	11.36	56.81	68.87	82.13	2.81674	6.21942e-47	3.26662e-48	Up
Cz05g19220	3.22	3.4	3.02	18.25	20.03	16.8	2.811	8.52895e-57	3.276e-58	Up
Cz10g28180	13.1	13.34	11.7	51.08	71.58	97.32	2.80593	7.89618e-22	1.01186e-22	Up
Cz06g18150	0.27	0.32	0.2	0.93	1.23	2.69	2.80516	9.48278e-06	3.50223e-06	Up
Cz02g11050	6.61	7.14	6.64	33.49	43.82	37.92	2.79381	2.05409e-30	1.85691e-31	Up
Cz01g05070	25.73	26.72	31.95	150.53	162.4	161.07	2.79293	3.23742e-89	5.3447e-91	Up
Cz06g15260	39.11	37.9	38.23	210.69	225.06	210.51	2.78996	2.29946e-110	2.21956e-112	Up
Cz09g24280	97.37	91.17	108.23	736.68	565.72	378.45	2.78871	3.99779e-21	5.29065e-22	Up
Cz10g12180	6.5	4.94	6.94	40.6	36.58	26.73	2.78813	2.8188e-26	3.00044e-27	Up
UNPLg00656	58.6	47.18	52.98	221.4	295.96	381.16	2.78707	1.21982e-29	1.14252e-30	Up
Cz14g05110	50.93	57.85	55.4	280.43	323.48	313.91	2.78572	2.90019e-114	2.56773e-116	Up
Cz13g02240	18.92	17.46	25.98	138.91	124.51	88.23	2.78478	1.16014e-23	1.36232e-24	Up
Cz05g06140	19.79	17.45	20.23	113.73	108.42	98.12	2.78041	1.54691e-77	3.47029e-79	Up
Cz03g20150	91.23	102.37	94.25	550.75	575.26	475.45	2.7781	2.96015e-84	5.419e-86	Up
Cz01g11040	17.17	17.62	20.25	129.48	106.02	73.38	2.7762	7.31819e-23	8.92486e-24	Up
Cz15g11080	12.33	7.49	13.65	101.13	64.32	28.89	2.7737	8.12371e-08	2.43246e-08	Up
Cz05g31230	9.3	10.48	10.32	51.77	54.76	59.66	2.76766	2.07459e-92	3.07971e-94	Up
Cz01g03190	75.36	71.15	73.89	401.34	455.36	358.99	2.7645	9.11109e-78	2.03789e-79	Up
Cz05g20100	6.75	6.13	6.1	38.75	38.78	27.57	2.75925	9.07674e-31	8.06043e-32	Up
Cz11g15020	55.48	47.89	56.24	351.42	332.35	197.42	2.75198	1.89297e-22	2.35644e-23	Up
Cz02g22010	15.57	16.02	17.59	80.67	91.5	96.65	2.75116	8.72401e-57	3.35673e-58	Up
Cz11g21130	9.72	9.19	9.59	64.83	56.82	35.92	2.75055	1.24814e-20	1.68335e-21	Up
Cz01g10040	26.96	26.07	26.39	139.83	142.65	149.88	2.74862	1.53352e-126	1.03106e-128	Up
Cz03g00230	24.88	25.11	24.43	106.02	143.35	157.24	2.74355	9.73149e-42	6.01173e-43	Up
Cz06g01030	4.71	4.7	4.66	24.62	26.04	25.71	2.74026	3.86282e-69	1.07486e-70	Up
Cz04g13130	32.67	34.99	34.6	191.76	204.47	158.26	2.73958	6.4007e-65	2.00261e-66	Up
Cz10g21220	67.53	71.53	68.36	360.29	425.47	333.69	2.73288	1.32625e-76	3.04591e-78	Up
Cz13g08220	17.31	19.53	18.99	112.24	110.67	79.18	2.72802	2.11743e-31	1.8438e-32	Up
Cz06g06120	8.39	10.62	9.42	45.99	49.21	57.51	2.72361	4.51443e-52	2.0195e-53	Up
Cz12g01160	55.9	50.75	56.32	306.76	307.5	257.33	2.72167	2.78821e-79	5.99515e-81	Up
Cz06g24110	85.41	82.61	106.48	325.14	479.32	688.78	2.72113	1.65872e-18	2.46107e-19	Up
Cz14g20250	68.21	63.55	64.83	293.08	347.81	413.53	2.72027	3.02357e-57	1.14325e-58	Up
Cz03g20200	5.7	6.32	6.19	34.85	39.47	23.73	2.71558	4.10353e-24	4.73127e-25	Up
Cz16g10130	93.87	96.11	105.83	638.49	500.94	437.25	2.71362	1.03479e-39	6.78517e-41	Up
Cz06g10120	50.68	46.05	44	137.01	209.64	424.44	2.70473	1.29448e-10	3.09445e-11	Up
Cz03g18030	2.74	2.79	5.12	18.47	21.25	17.95	2.70144	6.89166e-11	1.61854e-11	Up
Cz16g14040	15.85	16.38	18.45	95.24	89.98	81.6	2.70013	7.3221e-78	1.628e-79	Up
Cz05g12090	26.08	28.37	33.37	160.56	157.23	140.85	2.68757	9.75672e-65	3.07211e-66	Up
Cz04g17090	91.22	85.83	95.75	488.87	506.15	428.64	2.6872	3.70105e-91	5.76518e-93	Up
Cz14g21010	8.48	7.77	10.19	53.81	51.34	33.61	2.68094	2.72781e-23	3.26495e-24	Up
Cz01g17020	11.9	12.22	14.06	74.17	73.28	52.18	2.68034	9.0679e-31	8.04654e-32	Up
Cz13g11020	55.44	59.68	57.8	253.36	313.47	333.75	2.6802	9.38801e-67	2.83728e-68	Up
Cz06g13120	18.95	17.39	17.16	110.47	98.19	71.26	2.67657	8.41322e-26	9.14018e-27	Up
Cz04g38230	51.72	41.21	42.3	219.4	273.23	210.06	2.67276	1.41185e-44	7.92295e-46	Up
Cz03g23190	37.21	39.29	41.03	269.13	206.91	137.4	2.67211	8.11926e-20	1.12963e-20	Up
Cz05g01060	0.43	0.44	0.87	0.61	3.48	6.12	2.67129	0.000703641	0.000327089	Up
Cz15g16090	22.85	18.1	22.93	144.36	115.22	74.52	2.67105	8.56938e-18	1.31205e-18	Up
Cz03g17180	37.98	49.46	52.43	313.35	270.41	149.46	2.66975	6.00799e-15	1.07586e-15	Up
Cz09g20100	3.61	3.8	2.71	20.79	17.66	14.35	2.66968	2.03082e-23	2.41854e-24	Up
Cz01g32370	15.69	15.17	16.56	65.59	85.58	93.61	2.66441	2.12663e-45	1.1651e-46	Up
Cz01g23220	96.81	87.87	91.67	553.46	507.04	363.05	2.66112	5.95863e-34	4.77976e-35	Up
Cz03g24040	14.33	15.2	15.39	80.19	76.66	72.53	2.65786	1.70966e-102	1.99168e-104	Up
UNPLg00119	21.02	20.31	21.78	126.52	110.42	86.81	2.65673	7.94785e-38	5.59767e-39	Up
Cz04g38260	170.86	161.32	169.62	784.63	883.4	895.25	2.65602	1.29229e-107	1.35922e-109	Up
Cz15g16150	38.57	38.43	40.31	244.83	216.01	142.62	2.65463	1.10326e-24	1.24707e-25	Up
Cz16g18060	10.16	10.22	10.24	58.07	53.08	45.13	2.6524	7.75598e-56	3.0772e-57	Up
Cz01g26020	42.63	44.12	45.55	183.31	238.35	254.72	2.65157	6.05986e-50	2.88027e-51	Up
UNPLg00398	2.87	3.12	3.82	11.34	11.9	27.42	2.65124	4.7681e-09	1.27281e-09	Up
Cz09g02230	19.84	20.7	22.38	133.39	110.84	77.17	2.64515	2.55076e-24	2.93077e-25	Up
Cz06g17270	69.34	67.39	64.9	267.06	353.91	406.19	2.64264	3.3545e-40	2.15936e-41	Up
Cz06g20260	7.28	5.84	9.45	26.68	38.96	50.5	2.63994	2.37257e-14	4.416e-15	Up
Cz04g39120	93.65	101.48	102.43	398.14	569.51	542.97	2.6399	6.65597e-46	3.58453e-47	Up
Cz06g26050	5.25	4.45	4.6	30.88	36.11	10.41	2.6364	1.14127e-05	4.25146e-06	Up
Cz14g09100	333.22	271.3	286.16	1906.82	1519.06	1077.33	2.62934	4.08587e-22	5.17057e-23	Up
Cz06g15020	334.48	310.7	297	1318.19	1660.3	1761.88	2.62862	2.59231e-59	9.28413e-61	Up
Cz06g11120	78.97	84.65	92.49	489.17	509.53	291.63	2.62314	1.80117e-22	2.24097e-23	Up
Cz04g01070	10	10.26	10.36	74.99	52.39	27.65	2.62011	1.32243e-09	3.39631e-10	Up
Cz02g17230	31.02	28.61	28.1	115.23	150.49	174.16	2.61963	3.13317e-38	2.1608e-39	Up
Cz02g09230	14.31	15.86	14.34	99.75	80.11	44.96	2.61529	1.91288e-14	3.54637e-15	Up
Cz04g23250	77.49	78.91	81.25	419.94	411.48	349.5	2.61524	3.1932e-69	8.84283e-71	Up
Cz05g02110	241.16	217.07	195.88	821.21	969.89	1496.64	2.6125	1.10954e-21	1.43364e-22	Up
Cz04g20210	15.86	17.89	17.24	95.31	92.55	66.09	2.61064	7.57537e-31	6.69691e-32	Up
Cz05g15120	190.53	180.69	202.82	1175.79	1023.33	662.15	2.60933	8.31055e-23	1.01517e-23	Up
Cz05g21220	37	37.34	40.89	240.37	202.69	130.98	2.60663	8.2543e-21	1.10446e-21	Up
Cz05g33110	16.5	17.55	14.87	102.94	91.11	51.22	2.60497	3.18601e-15	5.62249e-16	Up
Cz02g17260	5.36	8.28	7.57	54.77	33.55	19.69	2.60239	2.21941e-08	6.28726e-09	Up
Cz11g09250	206.6	188.86	197.14	782.1	972.73	1175.04	2.60078	3.52156e-42	2.13797e-43	Up
Cz12g02170	24.41	25.22	30.57	169.78	150.05	81.7	2.59905	2.0362e-13	4.02713e-14	Up
Cz13g07160	21.79	18.93	27.3	173.77	114.4	56.38	2.59822	1.42073e-08	3.95615e-09	Up
Cz12g16280	22.77	26.59	26.31	160.04	130.86	84.05	2.59757	5.22903e-19	7.56055e-20	Up
Cz01g46190	36.9	40.6	40.51	184.98	197.47	193.71	2.59155	2.32867e-100	2.83681e-102	Up
Cz04g33190	26.36	19.95	28.45	105.38	119.98	141.68	2.59031	7.38116e-30	6.83969e-31	Up
Cz09g21020	0.13	0.4	0.14	0.55	1.66	1.76	2.58832	0.00829109	0.00457771	Up
Cz16g15050	27.94	22.49	27.32	207.31	129.15	56.81	2.58761	1.24366e-07	3.77187e-08	Up
Cz06g00090	16.35	15.15	15.49	101.49	82.7	48.17	2.58536	1.39706e-14	2.55566e-15	Up
Cz14g11230	10.23	9.97	11.69	54.96	58.76	42.35	2.57952	1.58533e-23	1.87956e-24	Up
Cz11g08100	44.33	42.53	41.66	203.01	228.21	191.36	2.57869	1.20314e-88	2.02632e-90	Up
Cz05g09190	6.89	6.39	6.98	35.74	32.82	29.54	2.57633	1.02643e-56	3.96306e-58	Up
Cz09g15100	83.9	80.47	83.4	394.16	402.45	398.62	2.57605	6.31049e-203	1.5123e-205	Up
Cz13g18020	6.82	7.06	6.75	40.16	33.27	26.86	2.57459	6.30938e-28	6.31694e-29	Up
Cz07g16100	204.05	212.09	205.33	1078.65	1021.79	892.56	2.57159	5.40829e-79	1.17728e-80	Up
Cz02g08270	114.07	91.69	93.98	299.14	433.62	746.61	2.57018	8.3987e-13	1.72928e-13	Up
Cz02g06070	230.89	228.44	217.9	978.98	1157.78	1121.68	2.56903	1.6155e-111	1.51634e-113	Up
Cz04g37090	36.31	37.81	40.01	161.19	175.63	212.82	2.56819	1.47041e-54	6.10797e-56	Up
Cz06g08130	190.56	194.48	213	958.55	996.67	912.7	2.56735	2.81127e-134	1.64686e-136	Up
Cz04g15140	26.75	26.98	28.85	154.87	138.78	104.27	2.56691	1.08365e-34	8.49413e-36	Up
Cz01g28250	11.24	11.73	11.67	49.65	57.89	58.94	2.56664	9.07988e-65	2.85295e-66	Up
Cz04g17010	22.06	22.83	23.83	90.5	114.23	125.97	2.56465	9.2819e-43	5.52391e-44	Up
Cz19g03090	16.4	18.12	17.83	97.21	82.86	71.73	2.56463	2.18814e-38	1.50032e-39	Up
Cz02g36040	126.39	129.51	115.89	561.36	549.88	671.11	2.56227	4.44643e-69	1.24614e-70	Up
Cz16g11240	50.02	44.93	44.39	136.09	193.84	354.49	2.56191	4.8483e-12	1.05441e-12	Up
Cz12g07120	9.1	8.41	9.52	44.28	42.44	42.58	2.56077	4.35892e-72	1.11135e-73	Up
Cz04g17170	30.34	34.76	31.68	208.84	164.86	96.16	2.55989	3.81841e-14	7.18843e-15	Up
Cz02g28300	182.62	167.75	180.22	990.67	851.56	696.81	2.55817	5.88788e-39	3.9783e-40	Up
Cz11g29100	22.41	18.15	22.76	157.61	106.2	47.65	2.55721	4.81324e-08	1.40982e-08	Up
Cz11g10250	67.76	62.26	69.8	348.82	347.8	257.99	2.55525	1.35603e-40	8.60268e-42	Up
Cz08g03260	47.32	39.89	45.68	249.74	237.97	151.33	2.55325	3.66207e-20	5.01944e-21	Up
Cz02g13290	43.07	44.09	46.09	211.55	224.21	197	2.55151	9.0055e-102	1.07308e-103	Up
Cz05g10140	0	0	0.56	1.05	1.54	1.01	2.55078	0.0393834	0.0248696	Up
Cz05g00120	12.32	9.94	12.09	68.93	52.97	42.21	2.54668	4.9695e-21	6.60637e-22	Up
Cz07g26260	9.16	9.2	9.91	53.43	50.83	30.63	2.54216	3.31545e-19	4.75622e-20	Up
Cz05g23210	72.27	66.26	71.98	364.62	357.07	271.84	2.53883	2.59438e-44	1.46454e-45	Up
Cz05g29240	60.62	67.62	65.66	316.97	318.73	271.98	2.5306	7.36985e-78	1.64352e-79	Up
Cz04g25060	56.63	55.37	56.87	227.91	285.04	277.09	2.52709	7.015e-69	1.98e-70	Up
Cz01g18040	30.35	33.91	35.02	190.97	165.3	110.72	2.52701	2.52047e-22	3.15268e-23	Up
Cz09g21230	60.72	53.39	62.73	293.55	317.47	218.15	2.52625	5.60655e-34	4.48987e-35	Up
Cz04g33060	17.78	11.74	14.89	91.13	74.04	46.69	2.52556	7.51355e-12	1.65506e-12	Up
Cz06g15190	15.07	15.78	16.75	71.43	78.2	72.62	2.52548	1.71217e-67	5.04921e-69	Up
Cz15g02050	17.84	22.06	22.39	81.09	121.47	89.68	2.52298	1.11836e-28	1.08695e-29	Up
Cz09g28080	51.6	48.91	51.9	264.01	217.14	228.28	2.52249	8.16694e-66	2.5063e-67	Up
Cz10g21160	21.15	22.18	24.45	113.52	125.71	78.35	2.52232	1.27269e-26	1.33097e-27	Up
Cz07g33040	44.56	48.72	42.27	198.98	206.19	225.72	2.52104	1.10492e-81	2.19188e-83	Up
Cz15g11270	1.33	1.21	1.25	4.6	5.27	8.44	2.51948	7.28686e-07	2.3701e-07	Up
UNPLg00446	76.24	82.04	84.88	419.97	386.11	323.94	2.51894	1.437e-52	6.30396e-54	Up
Cz07g33210	2	2.66	5.05	15.82	15.33	14.6	2.51808	1.05285e-11	2.34723e-12	Up
Cz07g10150	5.42	6.74	5.7	34.7	29.36	19.36	2.51343	4.52376e-10	1.12296e-10	Up
Cz15g10160	12.3	15.25	12.7	67.22	66.2	53.62	2.51336	5.48213e-37	3.98515e-38	Up
Cz12g19110	19.75	16.96	17.16	93.47	92.17	65.13	2.51256	1.75233e-28	1.7136e-29	Up
Cz07g10140	17.88	22.6	25.42	130	111.27	67.35	2.51154	1.30899e-14	2.38807e-15	Up
Cz07g32010	33.94	29.88	35.69	206.68	171.11	90.38	2.50948	7.81423e-12	1.7239e-12	Up
Cz01g45180	2.05	2.84	2.39	6.21	17.01	11.47	2.50549	9.37724e-09	2.57059e-09	Up
Cz04g39110	21.95	18.82	17.76	72.09	90.54	108.4	2.5034	1.55639e-31	1.34482e-32	Up
Cz04g19220	6.96	8.04	7.16	50.01	34.15	19.31	2.50083	5.57308e-08	1.64017e-08	Up
Cz02g10180	21.76	20.78	21.51	99.83	103.71	89.74	2.49981	2.8139e-69	7.77371e-71	Up
Cz01g04260	18.34	19.95	21.67	117.52	108.11	52.74	2.49443	1.09956e-12	2.28227e-13	Up
Cz06g13140	20.86	21.77	21.68	114.37	99.47	80.42	2.49361	1.88364e-37	1.34671e-38	Up
Cz09g13120	6.17	6.29	9.11	37.32	36.67	25	2.48869	7.06914e-19	1.03105e-19	Up
Cz11g27080	9.56	9.2	10.55	46.8	48.59	38.31	2.48855	8.50883e-42	5.24509e-43	Up
Cz12g15180	4.89	4.91	4.04	18.15	19.97	25.25	2.48776	2.00304e-30	1.80943e-31	Up
Cz01g29130	14.59	14.22	14.32	49.65	66.67	81.15	2.48682	1.11495e-27	1.12445e-28	Up
Cz07g30110	167.91	158.3	164.04	883.24	771.43	577.64	2.48511	4.87306e-31	4.29174e-32	Up
Cz04g07200	13.64	15.31	13.84	62.1	77.17	55.82	2.48492	5.14339e-37	3.73206e-38	Up
Cz01g17230	51.57	49.84	56.29	238.73	246.46	227.02	2.48051	1.86994e-112	1.71782e-114	Up
Cz02g12100	87.79	90.33	90.6	309.08	457	456.54	2.48033	2.08661e-36	1.54044e-37	Up
UNPLg00002	0	0.43	0.51	2.9	0.92	0.99	2.47908	0.0357431	0.0224019	Up
Cz09g24160	1.76	1.23	1.2	3.44	5.25	10.83	2.47759	1.601e-06	5.40771e-07	Up
Cz04g05080	51.54	45.19	37.34	130.32	191.54	295.09	2.47349	3.85647e-13	7.74785e-14	Up
Cz16g18250	30.4	30.33	28.51	94.87	121.93	190.39	2.47149	5.0925e-17	8.15979e-18	Up
Cz01g03110	176.25	197.2	207.57	927.48	893.81	787.67	2.47142	1.0526e-68	2.978e-70	Up
Cz04g03100	91.66	89.7	110.22	537.05	464.71	314.36	2.46867	3.0886e-21	4.06276e-22	Up
Cz09g25090	6.51	7.03	7.36	32.56	34.15	27.31	2.46816	4.7747e-42	2.91148e-43	Up
Cz14g05170	753.11	829.89	880.69	4432.53	3621.47	3012.25	2.46784	4.5013e-33	3.68566e-34	Up
Cz08g14200	15.85	15.79	16.67	68.84	77.31	69.4	2.46139	9.18349e-92	1.39385e-93	Up
Cz02g04080	7.21	6.42	6.4	26.09	31.47	31.91	2.45905	3.49007e-52	1.55661e-53	Up
Cz07g04070	6.7	6.75	6.2	30.2	31.06	26.45	2.45816	8.0059e-54	3.40552e-55	Up
Cz09g19110	11.88	12.05	13.22	69.05	55.24	42.01	2.45753	4.08014e-23	4.91344e-24	Up
Cz02g24030	8.6	8.76	8.46	46.44	35.96	33.17	2.45281	1.0865e-22	1.33227e-23	Up
UNPLg00220	7.09	5.42	6.02	33.51	31.53	18.77	2.45278	7.09387e-13	1.45117e-13	Up
Cz07g11140	3.93	3.63	4.64	19.33	20.25	14.62	2.44906	1.25954e-28	1.22667e-29	Up
Cz08g30280	19.72	19.12	23.41	119.49	96.93	62.04	2.44875	2.10792e-15	3.67504e-16	Up
Cz01g17060	200.88	173.29	198.65	824.21	858.31	848.45	2.44803	3.36864e-104	3.70008e-106	Up
Cz05g27060	10.67	12.64	9.9	39.18	52.18	56.14	2.44363	2.50656e-27	2.56295e-28	Up
Cz15g21210	4.09	6.07	7.48	20.79	28.64	27.95	2.44268	8.79675e-16	1.49853e-16	Up
UNPLg00021	103.87	94.47	98.33	382.45	480.44	442.78	2.43904	1.17596e-71	3.03735e-73	Up
Cz14g04130	13.6	9.91	12.29	77.85	65.58	20.24	2.43858	5.2651e-06	1.8888e-06	Up
Cz03g04040	21.89	21.15	22.79	56.36	90.01	148.92	2.43411	2.88286e-11	6.60551e-12	Up
UNPLg00384	12.8	11.83	14.9	58.65	63.51	51.75	2.43302	1.82083e-29	1.71634e-30	Up
Cz03g06180	60.38	60.29	62.8	316.06	270.67	216.2	2.42985	6.01922e-34	4.83237e-35	Up
Cz06g07070	1.41	2.16	3.16	15.96	8.52	6.4	2.42949	1.80232e-05	6.85799e-06	Up
Cz13g02220	49.3	49.91	54.92	248.12	203.25	219.14	2.42537	2.16914e-49	1.04688e-50	Up
Cz13g02200	49.3	49.91	54.92	248.12	203.25	219.14	2.42537	2.16914e-49	1.04688e-50	Up
Cz19g07160	7.91	9.55	10.17	44.28	46.91	30.94	2.42425	2.56364e-14	4.78016e-15	Up
Cz14g15120	3.48	3.26	3.61	12.71	14.62	17.91	2.42411	1.18257e-26	1.23516e-27	Up
Cz02g31090	5.46	5.78	5.74	26.5	26.61	21	2.41795	2.38605e-24	2.73518e-25	Up
Cz07g18280	15.17	13.73	15.83	73.11	70.1	51.17	2.41698	1.78627e-29	1.68258e-30	Up
UNPLg00009	33.29	36.19	37.32	136.39	163.27	161.43	2.4131	1.49478e-76	3.4429e-78	Up
Cz09g19060	4.95	4.7	4.25	10.83	18.75	32.43	2.41209	4.43157e-08	1.29419e-08	Up
Cz04g25090	5.74	6.15	7.3	32.41	30.69	20.78	2.41172	3.16583e-15	5.58478e-16	Up
Cz10g24150	314.95	326.19	315.98	1116.92	1328.74	1698.99	2.41019	2.66764e-34	2.11678e-35	Up
Cz10g20090	54.5	53.02	56.69	306.66	259.53	148.44	2.40864	1.18874e-14	2.16587e-15	Up
Cz07g18220	12.7	12.09	12.75	46.92	59.33	55.57	2.40839	4.35808e-51	2.01629e-52	Up
Cz06g30200	6.27	6.11	6.59	39.73	28.12	15.73	2.40717	5.07793e-09	1.35923e-09	Up
Cz02g15060	87.89	79.56	95.22	408.37	402.06	318.93	2.40598	3.79553e-43	2.22093e-44	Up
Cz13g03010	62.47	59.7	67.77	285.4	288.42	241.29	2.40431	2.28352e-57	8.61907e-59	Up
Cz07g05150	1.44	2.66	0.82	4.79	7.13	10.4	2.40391	2.70324e-05	1.04858e-05	Up
Cz09g00080	126.56	112.69	122.07	461.87	570.47	517.86	2.40306	1.49252e-71	3.8848e-73	Up
Cz01g46180	48.5	45.9	49.31	172.82	173.49	272.98	2.39897	1.40144e-21	1.81828e-22	Up
Cz13g03160	19.15	16.35	19.2	70.71	89.99	73.62	2.39621	6.23888e-36	4.70969e-37	Up
Cz05g17130	91.38	87.38	86.38	311.91	342.34	482.88	2.3949	6.27279e-29	6.02559e-30	Up
Cz02g02260	21.83	21.5	24.55	97.27	101.97	90.01	2.39464	1.80488e-67	5.33463e-69	Up
Cz09g27290	52.85	43.67	52.69	203.68	238.04	195.21	2.39446	3.57268e-49	1.73378e-50	Up
Cz11g20020	5.58	6.46	5.54	34.42	19.51	21.67	2.38968	5.85503e-14	1.11706e-14	Up
Cz16g02090	42.42	41.46	43.12	208.01	196	136.62	2.38711	3.85286e-27	3.96264e-28	Up
Cz05g18040	22.07	22.6	23.84	82.77	96.38	110.22	2.37882	6.15243e-42	3.75977e-43	Up
Cz06g24120	9.01	11.3	11.67	36.83	57.41	41.48	2.37737	2.70884e-22	3.40093e-23	Up
Cz11g24050	50.15	49.47	49.56	189.15	196.58	242.77	2.37609	2.09498e-54	8.75815e-56	Up
Cz10g28170	4.53	6.03	3.3	13.28	15.05	32.81	2.37413	1.81375e-05	6.90511e-06	Up
Cz01g19190	6.02	7.1	7.83	36.29	29.18	23.13	2.37313	5.41809e-19	7.84473e-20	Up
Cz14g22040	11.15	11.45	10.61	47.71	47.89	43.81	2.37143	1.72568e-64	5.44516e-66	Up
UNPLg00678	18.04	16.37	13.73	34.52	61.73	112.84	2.37111	8.14911e-08	2.44115e-08	Up
Cz07g00020	20.6	18.23	21.4	83.63	90.48	78.26	2.36943	1.31257e-59	4.65717e-61	Up
Cz10g14130	173.5	196.85	218.07	1012.14	888.94	571.33	2.36486	2.94763e-18	4.42477e-19	Up
Cz05g08160	0.3	0.37	0.51	0.81	1.46	2.94	2.36452	9.66142e-05	4.02356e-05	Up
Cz08g13140	19.45	19.77	20.85	79.94	87.85	82.46	2.36349	3.85475e-116	3.15627e-118	Up
Cz16g03090	10.47	10.08	10.27	51.18	44.1	33.81	2.36288	6.19433e-26	6.69245e-27	Up
Cz19g05190	6.75	7.31	6.66	45.28	38.06	9.17	2.36113	0.00026571	0.000117042	Up
Cz13g18150	44.89	41.16	44.35	159.14	190.03	194.12	2.36051	8.14255e-59	2.94871e-60	Up
Cz05g16120	5.26	6.16	6.28	22.85	25.08	25.53	2.35714	7.05448e-52	3.18865e-53	Up
Cz07g15230	6.89	6.63	8.99	35.99	36.45	21.86	2.35473	6.7214e-13	1.37139e-13	Up
Cz04g18100	12.86	12.24	10.89	30.21	44.24	78.32	2.3536	2.32876e-10	5.66766e-11	Up
Cz06g36280	42.23	44.81	40.31	99.12	169.75	270.78	2.35082	2.84665e-10	6.98491e-11	Up
Cz03g36160	20.51	20.94	20.59	80.22	88.92	86.39	2.34646	2.22911e-92	3.32393e-94	Up
Cz13g15030	17.96	15.13	12.67	34.18	52.98	108.16	2.34582	1.09753e-07	3.31408e-08	Up
Cz12g08100	62.87	53.72	57.95	170.41	226.42	331.42	2.3455	5.04942e-17	8.08741e-18	Up
Cz15g21160	3.85	5.36	3.36	31.04	14.47	8.21	2.3419	2.85935e-05	1.11256e-05	Up
Cz10g24140	116.57	119.15	133.73	528.96	513.96	471.54	2.34093	2.26052e-79	4.83043e-81	Up
Cz01g19120	8.97	9.8	8.3	55.41	34.33	23.5	2.33997	1.05446e-09	2.69126e-10	Up
Cz10g07220	66.82	65.37	70.25	319.34	285.38	227.07	2.33992	4.62592e-35	3.5629e-36	Up
Cz09g05090	0.73	1.33	1.38	6.37	5.36	3.16	2.33941	3.94852e-05	1.5629e-05	Up
Cz03g31150	2.6	0.82	1.6	2.66	6.26	13.53	2.33818	0.000923724	0.000436589	Up
Cz08g12180	16.2	18.89	16	77.38	81.83	51.7	2.3378	1.56857e-20	2.12283e-21	Up
Cz04g33250	8.24	7.89	9.06	42.35	34.46	26.74	2.33621	5.07639e-22	6.44771e-23	Up
Cz10g07150	15.86	15.17	19.3	77.66	76.1	53.17	2.33528	1.41187e-22	1.74064e-23	Up
Cz09g16180	4.37	4.79	5.57	23.55	21.08	15.91	2.33443	2.09074e-21	2.73068e-22	Up
Cz08g20140	33.44	35.52	34.08	158.35	130.7	131.93	2.33393	4.52932e-50	2.14375e-51	Up
Cz16g22010	53.04	63.37	62.83	293.05	259.59	184.05	2.33318	4.83641e-20	6.66447e-21	Up
Cz03g09100	15.69	16.72	16.26	57.7	67.98	73.17	2.33221	5.09336e-55	2.092e-56	Up
Cz05g01210	65.31	74.06	72.56	277.49	307.85	278.2	2.33111	8.17154e-89	1.37081e-90	Up
Cz11g02080	78.5	63.5	80.01	291.54	332.12	280.92	2.32807	1.05564e-47	5.41803e-49	Up
Cz03g22150	22.05	25.68	25.56	136.45	98.78	66.41	2.32781	6.85662e-13	1.40035e-13	Up
Cz09g15250	33.54	32.47	30.88	89.67	124.85	184.41	2.32417	2.36993e-15	4.15549e-16	Up
Cz06g02210	17.9	17.85	16.35	115.03	75.15	28.46	2.32401	7.22682e-06	2.63633e-06	Up
Cz10g09250	11.43	8.48	12.22	57.15	44.78	30.61	2.32321	2.23256e-11	5.08576e-12	Up
UNPLg00731	21.71	21.91	23.23	140.25	98.11	40.16	2.31928	7.55871e-07	2.46355e-07	Up
Cz03g29210	39.16	30.34	29.3	68.52	110.77	236.19	2.31863	1.07085e-06	3.54502e-07	Up
Cz02g24110	19.91	18.85	20.01	79.38	76.38	80.96	2.31486	1.60984e-83	3.03277e-85	Up
Cz12g24080	193.06	185.31	183.72	818.56	765.63	678.89	2.31319	2.21272e-61	7.39438e-63	Up
Cz17g16170	1.68	1.42	1.76	11.44	6.03	3.76	2.31091	0.00076699	0.000358579	Up
Cz04g16010	32.18	33.04	35.91	160.93	140.71	105.89	2.30956	6.31681e-26	6.82898e-27	Up
Cz03g31030	199.5	185.41	184.58	735.7	815.67	734.35	2.30891	3.01768e-98	3.85698e-100	Up
Cz16g11090	40.65	43.81	48.1	206.85	208.58	119.14	2.30501	1.2638e-15	2.17728e-16	Up
Cz01g45160	10.06	9.56	9.87	38.82	39.69	39.83	2.3042	1.10471e-36	8.09666e-38	Up
Cz14g23130	19.64	16.02	18.72	93.89	81.69	44.93	2.30251	8.88552e-12	1.97147e-12	Up
Cz06g13070	154.78	144.85	163.05	748.57	670.55	440.67	2.30245	9.69771e-20	1.35569e-20	Up
UNPLg00625	10.7	13.13	13.83	64.35	50.73	37.53	2.30156	1.09836e-11	2.45161e-12	Up
Cz17g17130	335.39	293.87	304.15	965.12	1068.86	1732.86	2.29986	1.57926e-17	2.46003e-18	Up
Cz05g32160	10.27	10.56	11.19	34.41	46.02	47.84	2.29979	1.16036e-28	1.12853e-29	Up
Cz07g22140	85.64	85.09	107.38	530.23	371.07	222.31	2.29852	1.4765e-10	3.54136e-11	Up
Cz06g36160	27.95	33.31	44.85	185.94	157.81	84.85	2.29456	7.82544e-10	1.97798e-10	Up
Cz03g00170	141.22	141.69	150.66	681.66	593.59	451.75	2.29424	3.66414e-28	3.63926e-29	Up
Cz10g09150	63.6	58.47	63.33	242.83	270.89	223.46	2.29362	1.41149e-57	5.28063e-59	Up
Cz02g35220	9.3	5.78	10.32	43.64	40.53	19.29	2.29309	1.58753e-06	5.35694e-07	Up
Cz06g21110	34.37	40.53	36.13	118.27	145.88	178.34	2.29025	3.90822e-27	4.02477e-28	Up
Cz08g14130	5.1	4.18	4.73	19.77	16.64	19.46	2.28989	2.0508e-21	2.67579e-22	Up
Cz05g20130	11.25	13.93	15.82	67.37	58.49	37.9	2.28547	3.23671e-13	6.47687e-14	Up
Cz09g17170	43.27	40.18	40.11	158.63	159.97	168.87	2.28453	1.59517e-96	2.10255e-98	Up
Cz11g04240	83.8	77.53	87.37	410.78	352.77	225.1	2.28436	8.89122e-17	1.44182e-17	Up
Cz13g07150	128.58	134.46	148.14	621.28	570.98	432.88	2.28369	3.53417e-30	3.23962e-31	Up
Cz03g10250	35.04	43.34	44.45	204.41	165.14	118.06	2.28065	1.32174e-15	2.27974e-16	Up
Cz10g24020	14.01	13.79	14.4	48.68	60.41	57.5	2.28059	1.57896e-34	1.24555e-35	Up
Cz03g13200	241.49	245.62	268.75	1329.18	993.78	669.64	2.27764	1.07594e-14	1.95391e-15	Up
Cz11g17050	33.97	31.73	32.99	176.3	125.34	90.25	2.27751	1.98854e-13	3.93154e-14	Up
Cz08g03250	54.71	46.73	51.71	198.2	209.4	193.85	2.27657	7.81678e-68	2.26355e-69	Up
Cz02g27260	19.55	17.75	16.95	26.67	51.33	147.86	2.27552	9.96586e-05	4.16295e-05	Up
Cz06g02080	11.04	10.52	10.59	47.61	45.06	34.17	2.27548	3.97716e-25	4.42936e-26	Up
Cz09g30120	42.23	40.04	38.62	121.51	145.1	211.99	2.27479	7.1169e-20	9.85905e-21	Up
UNPLg00003	13.15	14.54	14.6	55.77	50.11	59.91	2.27474	5.25797e-51	2.44313e-52	Up
Cz10g01110	57.62	54.72	54.03	250.73	232.8	169.29	2.27106	3.18948e-27	3.27398e-28	Up
Cz01g17040	41.23	37.8	49.16	169.28	165.13	166.74	2.27065	7.32464e-48	3.73497e-49	Up
Cz01g14180	56.97	58.26	72.92	347.97	240.37	156.35	2.27049	6.57816e-11	1.54273e-11	Up
Cz05g26020	2.93	2.69	2.16	18.62	8.93	5.16	2.27007	0.000604988	0.000278773	Up
Cz10g28160	9.94	12.86	14.59	23.68	43.4	84.85	2.2698	5.47361e-06	1.96506e-06	Up
Cz01g02010	3.33	2.19	3.09	9.68	10.45	14.09	2.2636	1.25238e-11	2.80373e-12	Up
Cz18g00120	59.29	61.11	63.68	173.67	242.97	305.15	2.26241	3.98563e-21	5.2719e-22	Up
Cz09g06220	13.6	16.36	17.08	66.81	63.47	52.99	2.25916	1.48016e-25	1.62086e-26	Up
Cz16g05170	12.04	12.97	16.25	68.86	57.31	35.36	2.25746	1.71251e-12	3.60809e-13	Up
Cz08g02160	46.17	48.17	50.55	207.29	204.95	150.05	2.25723	4.86674e-32	4.11771e-33	Up
Cz02g14100	43.17	40.26	42.02	123.13	151.31	215.61	2.25642	3.98409e-20	5.46877e-21	Up
Cz10g09220	4.36	5.75	5.41	23.32	18.98	18	2.25601	4.88404e-24	5.64743e-25	Up
Cz08g25100	51.54	51.54	62.35	272.83	208.6	161.73	2.25466	1.45324e-17	2.26083e-18	Up
Cz09g04190	14.23	14.13	16.46	89.41	63.94	25.22	2.25314	3.18029e-06	1.11232e-06	Up
Cz03g20220	3.71	4.57	5.22	20.11	18.36	13.93	2.25131	1.39423e-18	2.05765e-19	Up
Cz10g18110	21.62	22.54	27.45	98.65	98.62	79.28	2.25103	4.31921e-34	3.44169e-35	Up
Cz07g19220	8.95	8.53	11.05	42.32	39.7	28.96	2.25068	5.79329e-17	9.30968e-18	Up
Cz19g01220	35.97	35.63	40.95	177.72	158.97	100.19	2.25033	3.76882e-16	6.2797e-17	Up
Cz06g37070	36.26	35.78	37.15	163.53	137.26	119.96	2.24723	6.15835e-33	5.06295e-34	Up
Cz15g21110	8.48	12.22	9.29	53.92	41.39	22.21	2.24663	4.07652e-07	1.29227e-07	Up
Cz02g35150	56.57	68	71.79	362.09	269.14	136.03	2.24522	7.96685e-09	2.17124e-09	Up
Cz07g26090	8.98	7.65	11.85	52.12	36.1	23.33	2.24517	1.63348e-08	4.56921e-09	Up
Cz12g00150	20.84	20.65	21.17	76.96	80.36	82.66	2.24384	2.07617e-84	3.78691e-86	Up
Cz13g13010	12.9	14.16	11.7	71.78	54.29	26.7	2.24375	2.05882e-07	6.35519e-08	Up
Cz03g06060	4.52	4.95	4.95	18.47	20.89	16.22	2.24364	1.06715e-29	9.9597e-31	Up
Cz01g00260	2.19	4.45	4.14	25.32	15.56	4.53	2.24208	0.00335459	0.00172732	Up
Cz02g18130	41.98	36.3	46.36	215.49	162.33	105.47	2.24194	8.12312e-12	1.79583e-12	Up
Cz11g01220	201.8	196.28	198.16	943.94	795.09	556.88	2.24157	1.0521e-19	1.47849e-20	Up
Cz16g15060	13.08	7.88	10.11	54.28	43.07	24.87	2.24133	9.15628e-08	2.752e-08	Up
Cz16g20160	63.39	64.55	69.55	304.92	236.55	214.11	2.23621	9.62776e-27	1.00238e-27	Up
Cz05g01070	16.82	13.06	16.14	70.88	65.06	41.43	2.23426	6.86282e-12	1.50715e-12	Up
Cz01g45080	50.33	43.79	46.34	177.95	178.62	178.46	2.2337	1.80057e-80	3.72771e-82	Up
Cz02g10220	4.76	3.35	7.37	16.96	18.76	24.09	2.23114	3.91655e-08	1.137e-08	Up
Cz09g30160	11.75	12.73	13.32	53.67	49.45	41.07	2.23085	4.05496e-30	3.7251e-31	Up
Cz02g28170	50.08	64.85	63.86	189.75	221.36	269	2.22502	1.19322e-25	1.30267e-26	Up
Cz10g28150	8.11	5.81	9.79	12.73	21.37	61.56	2.22296	0.000537132	0.000245481	Up
Cz19g06300	36.23	36.45	37.51	118.86	147.07	151.37	2.22279	2.30006e-56	9.03364e-58	Up
Cz11g13200	6.72	5.31	4.96	18.27	19.53	27.03	2.22261	3.20726e-18	4.8252e-19	Up
Cz14g25220	35.78	36.07	31.62	112.44	132.44	147.49	2.22232	5.41188e-43	3.18473e-44	Up
Cz04g20110	21.5	18.62	28.18	104.06	87.41	68.03	2.22022	5.51105e-16	9.25968e-17	Up
Cz03g34200	0.89	1.69	1	5.73	5.58	2.35	2.21978	0.00598543	0.00322142	Up
Cz02g37180	46.71	44.53	49.53	226.84	190.16	117.09	2.21556	3.84291e-14	7.23966e-15	Up
Cz14g23020	13.47	16.3	18.68	79.4	68.7	37.18	2.21516	1.43834e-09	3.70068e-10	Up
Cz13g08210	26.52	29.64	31.32	88.94	113.17	127.97	2.21424	8.35023e-31	7.39859e-32	Up
Cz03g23060	15.2	16.35	17.3	70.96	63.98	48.9	2.21132	3.1859e-25	3.53541e-26	Up
Cz05g28280	0.68	0.49	0.92	3.16	3.33	1.81	2.21106	0.000133772	5.66274e-05	Up
Cz15g01070	35.74	42.33	47.8	215.14	165.08	95.98	2.20921	9.18487e-10	2.33321e-10	Up
Cz09g07090	5.85	6.39	7.75	31.21	25.68	18.53	2.20822	1.47656e-14	2.707e-15	Up
Cz14g00020	988.57	1055.22	1094.15	4714.09	3761.29	3271.9	2.20673	6.35731e-29	6.11524e-30	Up
Cz03g04110	47.32	47.79	46.49	204.83	199.05	129.65	2.20532	3.16784e-17	5.01895e-18	Up
Cz15g04240	13.02	14.33	13.74	40.14	57.61	56.31	2.20447	2.00129e-24	2.28879e-25	Up
Cz03g10150	10.97	10.4	15.11	56.34	52.84	29.16	2.20347	1.18104e-09	3.02297e-10	Up
Cz10g20020	64.84	66.67	68.1	272.85	269.29	203.71	2.20326	1.27615e-34	1.00328e-35	Up
Cz05g00090	11.69	12.78	11.38	39.9	46.66	47.36	2.2028	7.37168e-45	4.10247e-46	Up
Cz04g24210	17.35	17.89	19.8	84.23	70.81	51.19	2.20173	2.36924e-18	3.54708e-19	Up
Cz10g07270	1.32	0.84	0.61	4.69	2.92	2.52	2.19657	0.0284609	0.017438	Up
Cz01g17240	28.23	25.76	26.19	112.24	104.58	81.42	2.19529	3.59226e-30	3.29765e-31	Up
CzCPg00020	0.43	0.15	0.3	1.83	1.1	0.89	2.1941	0.0179359	0.0105727	Up
Cz02g35210	30.61	31.76	31.21	95.78	124.76	127.2	2.19336	6.81971e-37	4.97564e-38	Up
Cz07g31110	4.8	5.52	7.1	27.36	21.79	16.1	2.19262	6.10638e-12	1.33574e-12	Up
Cz15g18060	13.05	12.67	12.09	42.42	45.53	51.63	2.19003	5.94849e-43	3.50843e-44	Up
Cz06g36110	20.82	22.37	23.09	89.16	88.63	67.95	2.18665	7.49961e-24	8.75671e-25	Up
Cz06g15240	1.12	1.14	1.05	4.14	4.35	3.93	2.1858	1.17729e-10	2.80646e-11	Up
Cz04g06250	10.28	10.72	10.42	40.16	38.95	36.46	2.18373	2.84845e-76	6.65561e-78	Up
Cz01g27160	13.14	13.07	15.27	62.75	52.19	38.53	2.18208	8.21905e-17	1.32954e-17	Up
Cz11g06040	13.92	12.46	16.08	63.27	55.75	38.46	2.18191	1.84008e-14	3.40284e-15	Up
Cz04g23070	83.27	76.25	78.97	304.05	316.13	256.84	2.18105	3.84162e-47	1.99728e-48	Up
Cz14g20050	30.11	28.03	31.66	116.85	120.14	93.48	2.17878	3.46693e-30	3.17567e-31	Up
Cz04g23200	98.05	90.28	97.35	466.19	349.49	240.44	2.17858	1.18855e-13	2.31348e-14	Up
Cz01g23090	22.19	27.07	27.95	107.48	99.64	76.82	2.17819	7.11343e-24	8.30105e-25	Up
Cz02g22060	62.33	63.81	72.63	341.35	264.26	133.6	2.17664	6.79476e-09	1.83914e-09	Up
Cz05g04030	139.05	136.66	140.6	575.39	498.2	448.16	2.17408	1.96935e-43	1.14186e-44	Up
Cz08g03190	0.26	0.44	0.18	1.35	1.66	0.63	2.1728	0.00718189	0.00392131	Up
Cz19g07170	54.14	52.59	48.24	185.67	200.86	178.77	2.17045	6.65888e-70	1.79526e-71	Up
Cz13g15080	31.75	29.77	34.5	122.14	123.1	104.68	2.1691	8.93205e-48	4.56651e-49	Up
Cz13g08190	34.02	29.87	42.04	163.46	145.88	80.46	2.16801	7.55972e-11	1.77947e-11	Up
Cz16g18130	12.96	20.07	14.48	62.52	72.36	40.79	2.1658	2.9586e-10	7.26552e-11	Up
Cz10g06180	5.77	5.99	5.99	19.44	20.41	24.71	2.165	7.52369e-35	5.84986e-36	Up
Cz09g15140	10.33	11.01	13.13	61.4	37.53	28.59	2.16463	2.64356e-08	7.54775e-09	Up
Cz12g12130	67.44	59.48	68.88	304.37	236.48	174.57	2.16443	6.77574e-16	1.14613e-16	Up
UNPLg00090	0.74	0.87	1.99	6.1	4.79	3.03	2.1636	0.0053429	0.00285071	Up
Cz03g22140	8.39	7.94	7.24	11.02	23.87	54.96	2.16223	7.9011e-05	3.25259e-05	Up
Cz10g18090	28.08	29.21	29.75	74.69	110.64	132.9	2.16194	1.68543e-18	2.50312e-19	Up
Cz03g12130	19.67	21.17	18.82	49.7	71.03	97.87	2.15929	1.40578e-14	2.57256e-15	Up
Cz07g08280	19.83	16.21	18.01	82.65	69.9	44.94	2.15793	1.05664e-12	2.18966e-13	Up
Cz01g22060	404.45	360.82	417.27	1759.15	1475.78	1055.69	2.15724	1.123e-18	1.65064e-19	Up
Cz04g31300	12.38	12.87	17.26	73.03	56.88	26.28	2.15439	7.7373e-07	2.52588e-07	Up
Cz03g36250	0.66	1.34	2.42	6.04	7.11	4.09	2.15432	0.00276458	0.00140456	Up
Cz11g04130	1.96	2.28	1.87	9.23	7.59	5.7	2.15404	6.07366e-09	1.64032e-09	Up
Cz09g12120	101.87	93.74	102.44	391.17	396.95	288.67	2.15397	5.18377e-30	4.77244e-31	Up
Cz08g12040	3.49	3.41	4.51	8.9	15.33	17.63	2.15331	2.0021e-08	5.64565e-09	Up
Cz12g02200	12.95	11.94	10.51	39.48	42.66	45.62	2.15215	2.67482e-42	1.61501e-43	Up
Cz06g08190	15.6	13.92	16.4	71.03	58.56	37.73	2.15197	1.06313e-11	2.37156e-12	Up
Cz06g03220	5.3	5.08	4.99	19.79	20.16	15.65	2.15128	2.68595e-27	2.74818e-28	Up
Cz15g03220	4.97	5.02	5.52	22.24	20.06	13.88	2.15088	1.08623e-16	1.7694e-17	Up
Cz06g29070	34.18	32.23	35.94	180.54	126.51	68.57	2.15033	1.32077e-07	4.0119e-08	Up
Cz17g08010	232.52	216.3	232.93	917.36	860.04	676.79	2.14997	7.16327e-33	5.9082e-34	Up
Cz09g09030	195.65	191.66	209.44	776.78	756.65	608.58	2.14759	8.02345e-42	4.92453e-43	Up
Cz09g00250	37.24	33.18	35.26	115.09	131.37	132.48	2.14565	7.19474e-71	1.90621e-72	Up
Cz13g17030	14.93	14.19	13.86	26.52	52.77	79.03	2.14557	2.36533e-07	7.34383e-08	Up
Cz13g11140	10.22	11.53	8.27	55.32	39.48	16.22	2.14527	3.74488e-05	1.47407e-05	Up
Cz07g20170	159.3	157.48	152.89	583.51	606.81	491.93	2.14416	6.77206e-52	3.05649e-53	Up
Cz19g07060	11.43	10.08	13.1	53.7	45.07	26.52	2.14402	3.95874e-11	9.15502e-12	Up
Cz08g31060	10.87	10.74	11.18	23.54	37.34	58.92	2.14386	4.89854e-09	1.3086e-09	Up
Cz13g01190	16.15	17.6	17.22	76.82	61.44	45.29	2.14376	2.12914e-16	3.51643e-17	Up
Cz02g38260	17.59	14.19	15.93	46.23	60.42	64.79	2.14156	1.58298e-23	1.87571e-24	Up
Cz08g14210	187.48	192.04	212.49	826.44	715.41	576.6	2.14134	2.38392e-27	2.43438e-28	Up
Cz14g23140	18.24	17.21	14.97	48.99	60.74	71.58	2.14024	2.3092e-18	3.45411e-19	Up
Cz01g17130	21.09	22.02	28.35	114.6	93.94	50.84	2.14012	1.34341e-08	3.73189e-09	Up
Cz01g03260	9.43	10.59	12.36	47.88	41.29	27.28	2.13987	5.94166e-14	1.13438e-14	Up
Cz08g15290	24.45	24.9	27.99	111.22	95.38	71.21	2.13963	2.72305e-17	4.29793e-18	Up
Cz17g10150	17.41	17.72	21.91	80.65	77.23	47.7	2.13771	2.59067e-12	5.52901e-13	Up
Cz02g19060	26.78	25.89	21.5	72.97	93.24	99.31	2.1359	3.38656e-28	3.36131e-29	Up
Cz08g25110	76.92	82.37	86.95	322.24	275.22	278.6	2.13547	1.09655e-45	5.94918e-47	Up
Cz01g25110	18.04	18.65	19.33	78.64	72.8	48.41	2.13173	1.69468e-18	2.51799e-19	Up
Cz04g05160	29.92	33.38	28.86	58.13	93.21	186	2.13108	1.52721e-06	5.13712e-07	Up
Cz05g04270	24.91	18.17	15.27	102.21	79.3	31.65	2.12965	1.77259e-05	6.73897e-06	Up
Cz11g08140	15.31	13.86	18.48	73.38	56.05	40.77	2.12927	8.84456e-13	1.82284e-13	Up
Cz15g10170	30.45	29.76	27.25	80.29	100.16	131.84	2.12906	1.13092e-20	1.52225e-21	Up
Cz11g21180	21.54	20.07	23.3	58.56	76.8	95.58	2.128	2.85998e-21	3.75823e-22	Up
Cz06g12290	10.03	10.4	9.33	37.4	36.37	31.75	2.12662	4.29846e-39	2.8872e-40	Up
Cz18g04090	0.64	0.94	0.91	3.11	2.58	3.3	2.12519	1.06843e-07	3.22406e-08	Up
Cz10g22050	5.28	5.77	5.93	18.39	20.83	20.64	2.12264	1.10503e-51	5.01686e-53	Up
Cz10g04180	65.54	62.6	69.97	276.69	235.67	187.42	2.12145	2.30198e-24	2.63573e-25	Up
UNPLg00388	7.57	7.32	7.23	18.24	24.25	36.42	2.11962	8.17986e-12	1.80946e-12	Up
Cz09g08190	45.5	45.56	44.73	165.35	157.98	153.47	2.11699	3.55968e-77	8.0805e-79	Up
Cz15g08100	17.5	19.67	23.46	89.92	82.34	42.94	2.11499	4.55941e-10	1.13242e-10	Up
Cz02g16110	60.97	65.9	80.04	263.3	265.64	198.27	2.11366	1.239e-23	1.4574e-24	Up
Cz05g10010	567.61	563.8	572.04	2040.93	2121.91	1801.38	2.11293	3.68844e-70	9.91965e-72	Up
Cz03g20170	57.55	58.47	49.45	151.06	196.79	236.08	2.11283	2.676e-22	3.35791e-23	Up
Cz09g09110	16.19	16.59	21.18	72.4	64.52	52.67	2.11215	5.50489e-21	7.32911e-22	Up
Cz11g11050	22.11	24.32	24.44	105.61	82.01	61.58	2.10871	4.23029e-15	7.49636e-16	Up
Cz09g11200	8.13	7.92	8.18	42.43	28.74	16.1	2.10546	9.64918e-06	3.56818e-06	Up
Cz15g19010	7.85	5.84	7.3	36.67	24.55	13.6	2.09969	2.55234e-06	8.82497e-07	Up
Cz11g03350	8.43	7.67	9.03	28.13	29.34	29.51	2.0946	4.4873e-43	2.63766e-44	Up
Cz13g13100	35	33.53	34.28	95.91	115.24	146.28	2.0946	1.56265e-24	1.77985e-25	Up
Cz04g39270	166.54	150.37	146.94	470.39	515.66	620.63	2.09267	1.21714e-36	8.92881e-38	Up
Cz05g36180	3.06	4.08	2.72	18.62	11.07	6.09	2.09089	0.000277101	0.000122281	Up
Cz05g11240	6.49	8.02	7.84	32.01	27.42	18.36	2.09021	6.70911e-13	1.36844e-13	Up
Cz08g29070	58.48	61.68	71.37	202.89	227.63	229.76	2.0898	7.63062e-47	4.02307e-48	Up
Cz11g07020	7.1	7.59	8.73	30.48	26.05	24.4	2.08958	1.77117e-25	1.94425e-26	Up
Cz03g27200	10.22	10.76	11.88	35.69	38.62	38.79	2.08868	3.36754e-59	1.2083e-60	Up
Cz02g30160	29.41	29.49	37.68	101.35	121.53	110.09	2.08778	1.3088e-33	1.06206e-34	Up
Cz05g18060	21.21	20.68	21.06	61.97	71.38	83.85	2.08752	4.22345e-34	3.36257e-35	Up
Cz02g13220	53.14	51.12	48.55	118.42	160.35	255.05	2.08686	1.92543e-11	4.3733e-12	Up
Cz06g12140	9.65	9.17	6.99	44.82	30.51	16.2	2.08682	6.78536e-06	2.46354e-06	Up
Cz11g15010	49.74	46.26	49.32	189.6	175.69	135.41	2.08637	5.50514e-28	5.50807e-29	Up
UNPLg00372	196.67	207.65	230.08	609.56	824.15	751.3	2.08487	5.6158e-37	4.08605e-38	Up
Cz01g00030	63.74	62.53	68.24	230.33	233.85	203.91	2.08462	1.73258e-56	6.7737e-58	Up
Cz04g34220	7.56	8.27	8.2	27.67	28.89	25.95	2.08313	9.31381e-56	3.72007e-57	Up
Cz14g19040	5.54	3.76	5.83	21.1	18.56	13.21	2.08276	7.14458e-09	1.93763e-09	Up
Cz07g22050	206.62	189.34	188.53	738.43	680.3	586.62	2.08193	5.84224e-40	3.79579e-41	Up
Cz02g14250	21.38	27.11	29.12	118.67	85.29	64.15	2.08178	7.74918e-12	1.70903e-12	Up
Cz06g29130	95.51	94.43	99.83	326.82	333.9	330.15	2.07951	3.55039e-92	5.34142e-94	Up
Cz10g09030	3.64	4.16	3.16	17.08	14.63	7.09	2.0765	3.66464e-05	1.44053e-05	Up
Cz10g10050	11.89	13.49	12.14	52.43	38.4	37.96	2.07556	3.32174e-18	5.00184e-19	Up
Cz06g01180	50.91	44.86	42.02	165.01	150.79	155.06	2.07449	1.49394e-40	9.50746e-42	Up
Cz01g46200	22.61	16.24	28.75	87.86	83.05	61.67	2.07433	2.74407e-12	5.86737e-13	Up
Cz07g01300	3.17	3.8	3.66	16.5	10.82	9.33	2.07165	3.36533e-10	8.30018e-11	Up
Cz11g28050	6.09	5	7.28	36.11	22.18	7.16	2.07164	0.00122944	0.000591968	Up
Cz18g03050	3.44	3.36	3.06	12.83	11.77	9.22	2.07118	7.6249e-19	1.11363e-19	Up
Cz02g23140	5.48	5.03	5.81	28.68	20.63	8.1	2.06397	0.000210435	9.11108e-05	Up
Cz02g40110	46.38	37.97	33.42	58.95	120.26	235.02	2.06205	2.55211e-05	9.86732e-06	Up
Cz19g09050	13.39	12.67	12.86	40.99	43.36	47.12	2.06069	3.86163e-69	1.07196e-70	Up
Cz15g06100	121.76	123.66	116.04	311.6	409.67	504.77	2.05664	9.5508e-22	1.22707e-22	Up
Cz11g02060	72.77	65.81	71.4	219.25	244.31	242.99	2.05512	1.50672e-78	3.30993e-80	Up
Cz01g34040	14.22	18.38	23.48	87.02	65.46	38.93	2.05393	9.89339e-08	2.98014e-08	Up
Cz02g36200	85.71	95.17	99.52	323.26	309.51	308.68	2.05361	1.28816e-70	3.42149e-72	Up
Cz04g25200	8.21	12.64	15.15	53.13	43.98	26.1	2.05357	2.93225e-07	9.17034e-08	Up
Cz06g26160	71.53	68.75	78.05	305.59	256.01	175.75	2.0531	2.16218e-15	3.7754e-16	Up
Cz19g05050	0.85	1.53	0.99	5.58	4.54	1.85	2.05278	0.000722975	0.000336702	Up
Cz07g29110	18.3	18.96	17.68	55.39	68.3	61.11	2.05222	4.25396e-47	2.22015e-48	Up
Cz01g44130	32.57	33.93	32.9	104.09	107.12	122.75	2.0522	1.80301e-48	9.04985e-50	Up
Cz02g12210	141.15	133.28	137.61	429.56	496.51	456.72	2.05113	1.26791e-82	2.45614e-84	Up
Cz06g14040	21.14	18.85	20.97	60.7	75.39	68.84	2.05044	9.20444e-35	7.19346e-36	Up
Cz02g03140	6.3	5.84	8.43	18.12	22.7	28.35	2.05041	6.13753e-14	1.173e-14	Up
Cz04g20050	15.07	21.35	21.81	80.47	75.17	42.26	2.04927	4.5782e-09	1.21967e-09	Up
Cz02g10020	28.07	28.07	30.85	152.12	106.65	41.09	2.04875	2.7361e-05	1.06242e-05	Up
Cz05g03220	211.97	191.66	187	488.41	688.57	818.26	2.0485	5.66926e-19	8.21971e-20	Up
UNPLg00524	20.69	23.15	23.75	63.49	77.59	85.78	2.04812	1.98977e-31	1.72857e-32	Up
Cz06g13210	19.32	22.27	25.77	98.07	80.48	48.94	2.04607	2.59829e-10	6.35131e-11	Up
Cz01g15070	10.41	11.69	16.6	55.74	49.69	26.74	2.04483	9.57792e-07	3.15417e-07	Up
Cz11g14090	46.3	49.53	50.14	148.3	157.83	181.67	2.04449	1.2904e-47	6.63155e-49	Up
Cz02g39060	0.31	0.31	0.32	2.01	1.29	0.32	2.04096	0.0297543	0.0183182	Up
Cz09g00260	27.86	32.29	34.5	114.92	120.15	81.95	2.04049	5.48182e-18	8.34571e-19	Up
Cz10g03070	37.26	35.6	40.66	132.88	139.06	107.26	2.04046	3.77286e-28	3.74975e-29	Up
Cz15g16060	2.5	3.54	2.99	13.91	10.66	5.85	2.04025	3.77945e-07	1.19281e-07	Up
Cz19g05160	23.79	21.58	26.15	85.95	80.61	71.94	2.04002	1.28692e-32	1.07086e-33	Up
Cz05g12080	50.64	55.06	56.25	260.55	193.33	95.04	2.03997	3.83172e-07	1.21007e-07	Up
Cz02g27230	51.03	49.76	50.51	137.33	165.98	201.37	2.03643	7.00704e-29	6.76821e-30	Up
Cz02g25280	6.48	6.07	4.68	16.04	20.02	21.4	2.03091	1.80728e-18	2.6913e-19	Up
Cz03g01130	38.37	42.12	44.72	158.07	146.61	110.49	2.03075	2.29294e-23	2.73682e-24	Up
Cz05g02180	72.09	78.34	87.24	321	286.77	182.52	2.02956	6.20975e-14	1.18846e-14	Up
Cz13g18010	6.02	8.53	7.89	29.7	25.05	19.96	2.02787	1.6981e-13	3.33583e-14	Up
Cz02g33010	6.08	7.06	7.85	25.91	25.75	18.22	2.02685	4.95599e-14	9.40259e-15	Up
Cz15g10320	30.31	30.99	32.89	92.61	124.74	94.22	2.02504	3.21298e-27	3.30024e-28	Up
Cz16g20280	25.69	21.75	18.22	19.68	46.32	167.05	2.02395	0.00319376	0.00164047	Up
Cz05g35070	11.27	10.17	10.5	38.54	39.68	27.68	2.02393	8.737e-18	1.33829e-18	Up
Cz06g09200	23.51	24.74	25.99	84.14	84.57	75.69	2.02327	2.97441e-53	1.28306e-54	Up
Cz16g17190	16.05	17.15	17.04	72.37	58.34	36.26	2.02301	7.22539e-11	1.69933e-11	Up
Cz10g16160	15.69	12.71	19.24	65.27	52.08	40.58	2.02276	3.49171e-12	7.52641e-13	Up
Cz02g01010	16.41	14.98	13.24	26.48	42.97	81.55	2.02196	1.95464e-06	6.66597e-07	Up
Cz09g04070	26.49	29.83	31.89	115.48	102.81	72.6	2.02003	5.91927e-17	9.51607e-18	Up
Cz05g32010	125.94	141.91	146.98	570.14	478.28	321.58	2.01999	5.65965e-14	1.07866e-14	Up
Cz18g04240	25.2	28.34	30.08	103.95	103.89	67.89	2.01864	6.65653e-17	1.07412e-17	Up
Cz06g20100	49.36	46.57	44.02	83.79	156.91	228.68	2.01802	5.98416e-08	1.76951e-08	Up
Cz14g10210	1.39	1.71	3.54	8.1	7.66	4.74	2.01367	0.00180497	0.000891672	Up
Cz07g23130	27.75	32.39	28.36	127.9	102.19	61.96	2.01072	7.38303e-10	1.86222e-10	Up
Cz04g26090	30.71	40.61	41.67	146.88	133.4	90.99	2.01019	6.20865e-13	1.26471e-13	Up
Cz01g18130	58.77	51.77	53.81	197.45	179.9	158.43	2.00811	4.95006e-36	3.717e-37	Up
Cz10g08050	5.05	4.78	4.97	11.25	15.44	22.09	2.00799	2.7446e-12	5.87033e-13	Up
Cz16g11230	40.38	38.09	38.81	89.69	118.56	178.04	2.00768	2.12109e-12	4.49859e-13	Up
Cz03g25300	14.43	13.2	14.25	47.83	49.39	39.78	2.00702	3.22952e-23	3.87405e-24	Up
Cz02g35180	79.97	79.35	87.59	283.58	276.03	243.49	2.0065	2.1467e-49	1.03319e-50	Up
Cz04g02220	4.61	5.84	5.61	28.63	18.31	7.82	2.00578	0.000886038	0.000417598	Up
UNPLg00354	6.26	18.34	23.75	75.55	49.01	38.1	2.00569	0.00517885	0.00275387	Up
Cz09g31060	23.85	22.83	26.59	89.77	84.51	64.54	2.00532	6.90275e-23	8.40442e-24	Up
Cz05g36120	5.45	4.79	8.59	32.52	21.71	9.48	2.00484	0.000386331	0.000173723	Up
Cz08g30270	12.62	13.69	13.12	41.18	45.81	41.32	2.00474	1.52183e-43	8.76304e-45	Up
Cz10g24240	11.43	10.96	8.82	9.7	22.27	76.87	2.00456	0.0029469	0.00150543	Up
Cz03g06070	9.14	7.98	8.93	28.12	30.69	26.1	2.00393	1.19964e-27	1.21226e-28	Up
Cz08g13220	46.14	51.52	45.08	138.28	155.99	169.87	2.00313	4.65098e-37	3.36547e-38	Up
Cz01g32140	35.54	41.24	46.11	150.3	138.67	110.66	2.00187	3.43578e-21	4.53087e-22	Up
Cz05g27130	924.4	870.58	916.14	3004.74	3096.65	2681.72	2.00117	4.51196e-65	1.40567e-66	Up
Cz14g13040	20.23	17.66	17.97	63.71	62.74	55.02	1.99901	9.24862e-30	8.60093e-31	Up
Cz01g22180	6.68	4.39	5.29	23.74	19.07	11.08	1.9977	1.84289e-07	5.66164e-08	Up
Cz11g24160	552.53	539.99	509.15	1592.6	1637.63	1949.89	1.99597	5.94935e-48	3.01784e-49	Up
Cz11g21010	29.34	29.61	33.25	108.88	106.03	83.15	1.9954	1.0209e-28	9.90178e-30	Up
Cz08g25120	0.89	1.16	0.67	3.59	2.58	3.02	1.99468	0.000337835	0.000150828	Up
UNPLg00881	6.33	6.29	6.5	19.49	21.37	21.13	1.99383	1.00434e-17	1.54375e-18	Up
Cz06g03130	73.42	78.43	75.56	206.23	257.08	269.35	1.98927	4.88908e-40	3.16674e-41	Up
Cz06g36190	9.32	7.66	6.78	25.56	28.91	22.81	1.98856	2.09458e-13	4.14398e-14	Up
Cz07g03070	8.44	8.78	9.56	28.38	29.43	28.15	1.98777	9.94226e-61	3.41513e-62	Up
Cz04g17160	32.39	38.14	37.98	112.44	125.52	110.51	1.98709	1.16831e-44	6.54851e-46	Up
Cz08g03220	32.86	29.12	32.95	100.09	103.18	102.01	1.98692	2.08712e-31	1.81591e-32	Up
Cz16g02060	99.31	84.69	84.01	213.12	279.49	375.39	1.98588	5.55398e-15	9.91227e-16	Up
Cz12g20090	60.19	63.94	58.68	177.53	198.45	210.71	1.98566	7.1523e-48	3.64233e-49	Up
Cz14g05180	29.94	27.02	24.84	102.22	92.76	68.9	1.98548	3.58419e-17	5.69528e-18	Up
Cz05g10280	22.47	22.37	22.38	86.25	77.47	52.77	1.98479	4.18841e-16	6.99834e-17	Up
Cz11g02160	16.38	15.06	13.21	55.45	49.08	39.66	1.98448	3.35261e-16	5.56833e-17	Up
Cz06g21150	35.92	36.71	35.89	103.02	115.07	129.15	1.98118	8.30626e-51	3.88164e-52	Up
Cz10g14270	14.13	11.51	12.38	55.2	46.37	22.67	1.98044	1.77921e-06	6.04518e-07	Up
Cz09g03260	23.72	22.7	24.94	96.65	81.5	51.76	1.97963	2.60452e-11	5.94869e-12	Up
Cz10g13120	15.96	15.16	16.36	49.8	48.21	53.71	1.9794	1.70266e-32	1.42021e-33	Up
Cz03g09130	105.23	112	110.06	264.79	355.34	430.07	1.97751	2.29246e-19	3.2612e-20	Up
Cz07g09170	18.32	21.1	19.83	51.4	56.67	82.02	1.97695	6.36579e-17	1.02466e-17	Up
Cz14g24170	15.74	15.79	17.44	69.07	41.85	45.91	1.97618	3.10247e-13	6.19998e-14	Up
Cz14g10190	2.49	0.92	2.38	8.96	6.44	3.28	1.97579	0.00468772	0.00247617	Up
Cz01g00230	44.54	46.04	46.89	172.35	155.06	110.69	1.97187	1.75823e-18	2.61476e-19	Up
Cz14g09010	35.29	40.31	35.79	127.18	123.11	103.88	1.97187	5.41231e-35	4.18299e-36	Up
Cz16g00210	25.57	25.91	25.42	88.66	80.92	74.74	1.97157	2.02241e-42	1.21571e-43	Up
UNPLg00167	76.38	62.43	62.22	100.75	175.55	385.04	1.97076	4.32777e-05	1.72108e-05	Up
Cz02g37220	104.39	111.06	115.39	407.51	385.77	260.37	1.9707	8.47053e-18	1.29635e-18	Up
Cz06g35100	17.02	16.67	16.7	52.34	58	49.77	1.97039	8.83836e-47	4.67159e-48	Up
Cz05g27080	4.51	4.97	5.53	26.53	14.32	8.94	1.9681	0.000604355	0.000278441	Up
Cz01g04220	17.04	18.14	18.65	39.51	57.58	75.08	1.9675	3.21814e-13	6.43756e-14	Up
Cz07g24140	26.15	29.22	35.76	142.26	103.14	48.83	1.96749	5.52083e-06	1.98312e-06	Up
Cz16g19070	23.14	25.03	32.8	110.06	88.9	59.31	1.9671	1.97455e-10	4.77536e-11	Up
Cz06g23110	27.91	31.89	33.26	104.46	108.19	82.6	1.96582	2.69438e-23	3.22314e-24	Up
Cz11g16110	89.55	77.45	79.09	299.57	258.26	221.97	1.96449	9.6402e-24	1.12946e-24	Up
Cz03g25270	1.29	0.87	1.35	5.46	3.82	3.11	1.96407	0.0187913	0.0111232	Up
Cz03g02010	9.01	10.55	10.71	37.81	34.33	24.14	1.96403	5.37921e-14	1.02342e-14	Up
Cz11g10190	24.85	28.36	26.99	132.63	80.82	44.93	1.96222	7.66699e-06	2.8066e-06	Up
Cz11g11060	46.73	44.64	46.93	151.81	153.56	130.6	1.96083	5.43352e-49	2.66576e-50	Up
Cz09g14040	12.65	13.39	13.75	43.34	44.41	37.68	1.96013	1.18128e-42	7.04585e-44	Up
Cz05g16060	1174.35	1225.58	1196.08	4165.56	3632.62	3518.09	1.95978	8.50995e-49	4.21475e-50	Up
Cz05g29110	7.85	6.83	8.66	29.64	26.04	18.17	1.95641	5.50888e-13	1.1185e-13	Up
Cz08g15030	15.94	15.94	15.38	45.53	48.11	54.43	1.95086	3.85012e-34	3.06277e-35	Up
Cz18g09190	17.97	15.54	13.58	21.34	36.96	95.61	1.95071	0.00030681	0.000136208	Up
Cz05g18290	86.47	79.78	90.45	293.25	296.55	214.39	1.94876	2.65467e-23	3.17387e-24	Up
Cz07g14120	22.77	24.03	23.53	66.58	83.29	70.16	1.94773	1.55429e-41	9.65356e-43	Up
Cz10g12020	17.04	22.93	19.83	79.47	67.24	42.5	1.94666	9.77988e-09	2.69074e-09	Up
Cz08g24280	0.82	0.58	0.66	2.09	2.18	2.22	1.9466	4.23135e-13	8.52917e-14	Up
Cz12g19100	103.66	98.88	96.37	347.38	334.58	251.67	1.9446	9.44512e-25	1.06448e-25	Up
Cz07g15250	6.22	6.56	5.66	18.05	21.72	17.98	1.94428	6.22749e-24	7.23819e-25	Up
Cz11g21070	381.48	398.61	434.84	1320.98	1383.49	1077.71	1.94242	1.8314e-34	1.44713e-35	Up
Cz09g23100	51.67	48.61	53.77	133.7	147.84	198.9	1.94165	2.89373e-19	4.12427e-20	Up
Cz01g23080	3.18	3.63	3.66	10.7	9.74	11.97	1.94144	1.87758e-24	2.14355e-25	Up
Cz14g23120	39.42	38.56	37.15	103.51	129.28	125.89	1.94141	4.15769e-44	2.36365e-45	Up
Cz06g07010	57.76	63.38	67.43	231.59	217.07	140.47	1.94111	1.66241e-14	3.06432e-15	Up
Cz13g17040	16.8	23.6	23.14	72.6	73.85	51.93	1.94004	5.73205e-15	1.02415e-15	Up
Cz15g18090	3.24	3.07	3.38	11.57	14.44	4.94	1.93974	2.29482e-05	8.81753e-06	Up
Cz03g28160	7.24	5.59	8.06	33.96	21.81	10.15	1.93972	0.000253981	0.00011152	Up
Cz05g20020	68.2	66.49	73.1	262.73	232.22	153.12	1.93861	4.42614e-14	8.37084e-15	Up
Cz11g18060	34.09	35	39.62	135.27	122.6	80.88	1.93802	1.88356e-14	3.48951e-15	Up
Cz05g13180	31.57	33.72	33.91	117.44	114.18	77.44	1.93787	2.98828e-17	4.72651e-18	Up
Cz08g10110	120.19	123.54	121.77	417.53	421.61	296.46	1.93643	2.59234e-22	3.24949e-23	Up
Cz04g37030	121.53	125.19	134.96	407.04	380.84	392.9	1.93529	6.42915e-60	2.25974e-61	Up
Cz11g18100	43.42	33.92	46.22	131.47	154	99.75	1.93441	8.04073e-14	1.54531e-14	Up
UNPLg00448	32.88	46.45	47.09	162.25	147.19	84.49	1.93206	8.14974e-09	2.2227e-09	Up
Cz01g13250	27.7	26.92	33.68	132.72	94.42	49.68	1.93161	1.0821e-06	3.58576e-07	Up
Cz04g01240	106.98	92.04	97.47	330.33	321.55	264.78	1.93125	1.16475e-31	1.00022e-32	Up
Cz05g05170	38.12	33.47	36.88	133.77	123.15	80.61	1.93039	2.21944e-12	4.71606e-13	Up
Cz04g25180	0.75	1.36	0.79	3.62	4.56	1.23	1.93031	0.0453047	0.0290249	Up
Cz13g02050	72.94	65.35	87.39	335.32	239.53	130.49	1.92813	7.5895e-07	2.4746e-07	Up
Cz13g10120	194.5	186.47	203.91	729.84	637.69	440.58	1.92748	1.6306e-15	2.82441e-16	Up
Cz12g26170	52.18	57.81	60.35	185.06	184.78	154.54	1.92615	3.10639e-35	2.38221e-36	Up
Cz14g02110	1.95	1.87	2.38	4.49	6.57	8.21	1.92519	1.87422e-09	4.87082e-10	Up
Cz10g17050	14.82	19.6	24.66	72.78	67.3	43.15	1.92507	1.45694e-09	3.75145e-10	Up
Cz04g12010	17.2	18.35	19.24	79.04	56.54	35.32	1.92325	2.74619e-07	8.57203e-08	Up
Cz02g12220	65.07	72.5	74.63	261.38	245.58	147.5	1.92078	2.51733e-12	5.36913e-13	Up
Cz08g20100	9.04	7.84	8.42	28.7	25.43	23.49	1.92023	1.56141e-30	1.40425e-31	Up
Cz01g37150	27.51	24.37	26.89	76.86	78.36	85.99	1.91935	8.48429e-56	3.37362e-57	Up
Cz15g13060	93.18	98.04	127.57	477.7	316.66	192.85	1.91813	4.41138e-07	1.40311e-07	Up
Cz03g15060	167.77	152.74	157.05	545.07	531.56	386.37	1.91636	3.75807e-22	4.74324e-23	Up
Cz03g00110	11.07	10.11	9.63	44.19	38.79	14.62	1.91635	0.000190736	8.21503e-05	Up
Cz02g10200	15.24	17.93	17.44	64.54	53.33	38.54	1.91476	1.00611e-09	2.56115e-10	Up
Cz15g00120	106.2	101.69	102.62	320.68	348.61	279.21	1.91418	1.08255e-39	7.10554e-41	Up
Cz18g11010	95.94	82.09	100.63	319.38	272.69	257.93	1.91381	9.64942e-29	9.35265e-30	Up
Cz06g10170	71.3	81.06	83.59	208.97	269.68	242.27	1.91356	7.46187e-35	5.79683e-36	Up
Cz02g34060	33.17	27.76	32.3	103.05	104.6	77.13	1.91179	6.01576e-22	7.66487e-23	Up
Cz08g18220	0.1	0.41	0.79	2.13	1.21	0.93	1.91166	0.0139868	0.00805951	Up
Cz08g03240	45.91	46.13	46.33	107.9	128.78	188.15	1.91132	1.24979e-12	2.60658e-13	Up
Cz01g28280	38.19	34.94	31.42	65	98.44	160.33	1.90776	7.29539e-08	2.17861e-08	Up
Cz11g28140	50.14	45.62	61.77	214.92	165.45	103.17	1.9077	2.11545e-08	5.97795e-09	Up
Cz05g05080	241.04	240.69	232.22	634.69	798.99	738.49	1.90769	5.93594e-48	3.00709e-49	Up
Cz08g18160	76.78	84.31	87.87	241.17	311.84	206.76	1.90742	9.90473e-19	1.4532e-19	Up
Cz02g25090	18.74	23	24.81	79.79	76.67	47.06	1.90684	3.2484e-11	7.47335e-12	Up
Cz03g22160	8.16	8.55	10.19	34.73	28.84	18.97	1.90618	2.88461e-09	7.5831e-10	Up
UNPLg00523	99.94	101.45	120.22	438.81	333.82	209.94	1.90312	1.71271e-08	4.80225e-09	Up
Cz02g13240	130.38	135.65	134.71	385.73	371.03	456.4	1.90215	2.36572e-44	1.33389e-45	Up
Cz10g10060	9.99	7.99	5.75	17.46	25.98	29.54	1.89824	4.0395e-07	1.27932e-07	Up
Cz12g10170	42.56	38.82	35.32	103.33	120.25	129.34	1.89703	4.65841e-32	3.93525e-33	Up
Cz14g20080	35.17	39.72	37.73	125.3	123.51	91.16	1.89529	5.06993e-22	6.43613e-23	Up
Cz07g21240	12.22	10.47	12.39	44.06	33.83	28.29	1.89405	2.11195e-13	4.18116e-14	Up
Cz14g22250	15.24	17.04	18.64	48.66	55.17	49.37	1.89285	7.13398e-35	5.53736e-36	Up
Cz16g07160	1.74	1.66	2.11	6.75	5.32	4.64	1.89276	4.7971e-11	1.11609e-11	Up
Cz06g03020	15.6	13.3	13.78	31.02	44.05	54.28	1.89143	1.34632e-13	2.62865e-14	Up
Cz08g32090	37.33	35.75	41.45	132.42	126.58	86.03	1.89078	2.49738e-16	4.13126e-17	Up
Cz04g10020	21.3	24.99	28.87	107.93	78.83	41.85	1.88895	1.57865e-06	5.32488e-07	Up
Cz13g12080	17.43	18.76	17.64	70.82	54.52	37.61	1.88847	1.01083e-09	2.57383e-10	Up
Cz16g07150	1.38	2.25	2.32	5.85	6.67	6	1.88829	0.00061648	0.000284397	Up
Cz01g01020	346.76	360.46	348.07	1124.26	1076.99	957.61	1.88737	6.47108e-51	3.01111e-52	Up
Cz01g16220	14.23	16.05	16.01	51.07	50.8	37.25	1.88711	9.94998e-20	1.39294e-20	Up
Cz05g30040	25.53	21.35	24.92	85.18	79.91	51.58	1.88675	7.04038e-12	1.54708e-12	Up
Cz09g30050	96.31	94	97.3	192.17	276.56	403.12	1.88657	1.70012e-10	4.09356e-11	Up
Cz07g03150	40.12	42.35	46.05	153.61	123.14	108.4	1.88622	1.5457e-20	2.09085e-21	Up
Cz11g04120	0.54	3.02	1.99	8.39	4.12	5.31	1.88476	0.0107619	0.00606873	Up
Cz15g11050	29.7	25.43	26.58	58.75	74.6	113.8	1.88466	9.01311e-11	2.13178e-11	Up
Cz02g15020	26	27.1	29.58	83.41	83.47	79.85	1.8828	8.00024e-55	3.30192e-56	Up
Cz02g32220	543.43	521.76	516.92	1772.68	1620.78	1330.56	1.8819	1.05749e-28	1.02637e-29	Up
Cz10g14020	729.57	792.98	826.69	2612.26	2355.53	2028.96	1.87969	1.36963e-31	1.1798e-32	Up
Cz09g18040	46.73	58.56	73.9	277.19	174.17	90.09	1.87567	3.69786e-05	1.45482e-05	Up
Cz01g32040	2.32	1.93	2.53	13.84	4.36	2.82	1.87545	0.0302754	0.0186747	Up
Cz04g11200	27.46	23.28	26.15	98.45	85.1	47.46	1.87541	1.9404e-08	5.4678e-09	Up
Cz16g05190	0.86	1.07	1.61	3.72	3.83	3.12	1.87437	2.89055e-07	9.03802e-08	Up
Cz09g26150	12.79	12.45	13.07	33.87	38.27	41.62	1.87378	1.90474e-43	1.10313e-44	Up
Cz02g13300	36.05	36.77	33.04	65.01	106.16	147.8	1.8736	7.85656e-09	2.13961e-09	Up
Cz03g36240	0.26	0.77	0.55	1.08	2.24	1.49	1.87301	0.0019335	0.000959802	Up
Cz03g09190	4.3	6.18	7.45	24.28	23.13	7.85	1.87284	0.00081331	0.000381317	Up
Cz01g11230	21.65	21.9	18.06	20.65	42.74	129.82	1.87255	0.00260983	0.00131968	Up
Cz05g22030	16.55	14.19	15.23	46.67	47.42	42.36	1.8725	4.4614e-38	3.11544e-39	Up
Cz14g24160	75.72	70.08	78.39	288.81	210.18	168.16	1.87213	6.3493e-13	1.29378e-13	Up
Cz08g25220	87.58	87.65	80.67	209.02	248.94	303.64	1.87198	5.3687e-24	6.22214e-25	Up
Cz15g03210	26.79	24.78	28.74	99.61	78.94	60.24	1.87129	5.30714e-14	1.00935e-14	Up
Cz03g10240	21.42	24.47	28.28	99.2	69	53.51	1.87097	7.87124e-09	2.14413e-09	Up
Cz09g22130	19.18	13.87	20.16	60.73	49.4	47.85	1.86679	9.56449e-14	1.84706e-14	Up
Cz02g38100	378.75	385.3	382.6	1182.53	1055.28	1143.4	1.86643	1.62767e-63	5.22258e-65	Up
Cz02g17180	784.43	792.24	862.95	3010.77	2573.24	1651.28	1.86615	5.1748e-12	1.12749e-12	Up
Cz14g23340	58.64	58.23	53.81	173.98	173.46	156.35	1.86575	7.88365e-49	3.89932e-50	Up
CzCPg00010	1.19	4.36	1.25	7.03	5.61	8.35	1.86486	0.00165066	0.000810164	Up
Cz03g19150	11.4	14.44	13.13	44.16	40.19	31.24	1.86473	1.48673e-14	2.72762e-15	Up
Cz10g07250	24.5	25.6	25.23	71.29	81.55	69.03	1.86165	4.89339e-41	3.07181e-42	Up
Cz03g03080	18.91	21.4	23.49	87.15	63.51	39.03	1.86109	1.12356e-07	3.39582e-08	Up
Cz05g37130	109.08	93.11	107	401.88	322.36	191.54	1.85868	6.94093e-09	1.88055e-09	Up
Cz04g30020	55.43	54.94	62.32	181.7	173.2	152.12	1.85828	2.5517e-34	2.02139e-35	Up
Cz03g05250	7.92	8.76	10.16	28.86	29.13	21.03	1.85646	2.17265e-15	3.79513e-16	Up
Cz03g40320	14.17	15.12	20.07	57.29	50.56	37.5	1.85586	4.43221e-12	9.61561e-13	Up
Cz09g16060	0.27	0.47	0.49	1.35	1.18	1.16	1.85528	1.00248e-05	3.70909e-06	Up
Cz09g06210	43.02	42.73	42.94	150.96	131.86	95.14	1.85419	8.1541e-16	1.38795e-16	Up
Cz16g10060	20.05	22.09	25.96	76.65	76.58	47.43	1.85376	3.32056e-11	7.65706e-12	Up
Cz01g19220	10.26	9.05	9.38	28.62	29.6	25.84	1.85255	5.1979e-34	4.15569e-35	Up
Cz16g11200	30.16	23.11	29.39	124.71	75	45.2	1.85147	1.40224e-05	5.28293e-06	Up
Cz16g02150	41.52	46.91	48.74	185.01	141.86	77.92	1.85031	2.08673e-07	6.44826e-08	Up
Cz04g19210	23.83	28.14	31.24	96.03	87.82	59.89	1.84836	1.08744e-12	2.25495e-13	Up
Cz09g13040	25.03	25.41	26.63	58.87	81.85	84.65	1.84717	1.50528e-22	1.86281e-23	Up
Cz09g12220	10.5	9.69	11.53	37.45	32.58	22.8	1.84632	1.43762e-12	3.0098e-13	Up
Cz14g14030	7.74	7.38	9.08	27.16	26.25	17.36	1.84552	4.39015e-13	8.86389e-14	Up
Cz03g21100	4.88	5.05	4.15	10.24	11.8	19.35	1.84272	2.95814e-09	7.78427e-10	Up
Cz07g10130	63.76	60.29	63.36	219.51	180.45	145.48	1.84259	9.89425e-18	1.52017e-18	Up
Cz11g28170	13.75	13.08	16.02	43.17	44.4	36.92	1.84222	1.95373e-28	1.91575e-29	Up
Cz10g26080	14.12	17.1	19.14	66.25	50.03	31.51	1.84121	1.9219e-07	5.92102e-08	Up
Cz06g00160	27.59	30.52	33.26	109.15	87.62	69.66	1.84074	9.07489e-13	1.87152e-13	Up
Cz15g00050	19.95	18.88	18.31	44.12	58.7	63.6	1.84066	1.87959e-19	2.6651e-20	Up
Cz11g20080	15.03	12.69	15.8	55.39	41.45	30.35	1.83645	9.49975e-09	2.60861e-09	Up
Cz01g04180	10.04	11.72	12.23	36.14	37.02	25.73	1.83532	3.85949e-13	7.75906e-14	Up
Cz13g07220	156.47	177.73	186.06	589.64	490.15	423.5	1.83413	2.39582e-20	3.2647e-21	Up
Cz09g31040	61.46	63.55	68	290.76	181.59	93.74	1.83293	2.07543e-05	7.94554e-06	Up
Cz02g36190	50.65	51.28	55.43	187.31	148.35	119	1.83159	2.21106e-15	3.86516e-16	Up
Cz07g32030	62.68	62.97	65.9	208.4	191.64	152.4	1.83103	1.19751e-23	1.4078e-24	Up
Cz11g17260	46.09	43.69	45.3	199.45	134.57	62.31	1.83045	3.24178e-05	1.2687e-05	Up
Cz12g16220	26.44	25.38	32.75	91.62	79.33	72.65	1.82814	3.49741e-19	5.02656e-20	Up
Cz01g14250	21.98	22.99	24.11	86.74	70.64	42.92	1.8274	9.10851e-09	2.49208e-09	Up
Cz06g26090	58.52	69.1	61.83	261.07	182.79	107.08	1.82658	9.27586e-07	3.05099e-07	Up
Cz03g09160	29.59	26.15	30.08	111.54	87.76	49.83	1.82597	1.66982e-07	5.11072e-08	Up
Cz10g10130	15.36	14.35	13.71	54.6	46.29	24.5	1.82483	7.3817e-06	2.69676e-06	Up
Cz12g20130	10.19	9	10.5	33.47	32.51	19.64	1.82296	6.38417e-11	1.49553e-11	Up
Cz03g18050	87.14	85.86	93.85	327.22	248.31	191.82	1.82245	2.11347e-12	4.48103e-13	Up
Cz03g09140	0.59	0.25	0.42	1.54	1.18	1.03	1.81958	0.000234137	0.000102402	Up
Cz03g23210	38.46	46.34	43.13	152.05	143.3	74.63	1.81904	1.19807e-07	3.62963e-08	Up
Cz02g36100	27.48	29.27	27.83	66.56	81.34	94.35	1.81845	1.35982e-24	1.5434e-25	Up
Cz05g21070	33.33	30.06	33.07	106.41	94.29	75.04	1.81711	9.19538e-20	1.28302e-20	Up
Cz05g27260	48.57	46.49	48.29	160.28	140.84	109	1.81683	1.43847e-17	2.23498e-18	Up
Cz13g07180	20.5	18.62	22.97	69.85	61.04	46.74	1.8167	2.86433e-15	5.03956e-16	Up
Cz13g08230	30.11	30.1	39.43	103.81	98.79	82.2	1.81635	1.00998e-17	1.55309e-18	Up
Cz11g18260	87.76	86.87	89.02	262.59	240.66	246.96	1.81445	1.5333e-55	6.20587e-57	Up
Cz01g00190	29.89	37.97	42.44	137.05	117.42	63.46	1.81368	8.02469e-07	2.62237e-07	Up
UNPLg00192	34.43	38.7	41.33	125.67	126.67	75.97	1.81268	4.17127e-10	1.03324e-10	Up
Cz05g17040	46.72	43.94	49.51	151.53	142.99	105.43	1.81227	7.11472e-17	1.14995e-17	Up
Cz06g35190	23.64	25.75	23.95	82.93	72.15	54.11	1.81163	2.01075e-15	3.50406e-16	Up
Cz09g11210	135.25	142.23	145	497.48	369.58	334.9	1.81121	4.16019e-17	6.63271e-18	Up
UNPLg00579	8.58	9.45	11.53	33.48	30.53	20.42	1.81105	5.05739e-11	1.17934e-11	Up
Cz04g33030	97.21	105.06	103.77	369.19	307.53	197.59	1.81072	1.53794e-10	3.69486e-11	Up
Cz01g04210	45.79	43.91	46.79	118.28	127.43	141.98	1.81065	9.07195e-43	5.39292e-44	Up
Cz02g00250	57.59	49.2	59.31	173.03	169.69	130.17	1.81058	1.02255e-19	1.43492e-20	Up
Cz16g18070	21.71	22.05	24.99	80.18	70.9	45.23	1.81053	4.73864e-11	1.10186e-11	Up
Cz10g28140	6.63	5.3	5.95	15.98	18.5	16.49	1.80991	1.86553e-19	2.64393e-20	Up
Cz08g14190	0.47	0.33	0.29	0.86	1.01	1.35	1.80974	0.0012836	0.000620212	Up
Cz10g13160	5.04	5.52	5.77	15.98	15.92	14.47	1.80967	1.38831e-34	1.09331e-35	Up
Cz02g05040	1.49	1.01	0.7	3.04	3.79	2.74	1.80766	0.00311713	0.0015984	Up
Cz05g31210	54.72	58.49	61.4	163	174.09	157.41	1.80759	2.17315e-58	7.95655e-60	Up
Cz04g30090	32.33	31.9	31.11	65.38	98.53	108	1.80623	2.76609e-15	4.86488e-16	Up
Cz01g17010	43.53	45.66	49.72	166.63	146.23	83.52	1.80564	7.93247e-09	2.16134e-09	Up
Cz04g03110	54.9	49.23	57.13	149.31	156.03	150.8	1.80563	2.76378e-54	1.16461e-55	Up
Cz07g17200	31.17	30.93	33.61	104.87	98.22	68.9	1.80546	1.1977e-14	2.18299e-15	Up
Cz03g10020	196.69	181.84	194.18	720.01	545.13	364.89	1.80512	9.26668e-10	2.35584e-10	Up
Cz04g39250	48.68	52.11	54.09	146.36	166.54	125.74	1.80453	1.01764e-27	1.02515e-28	Up
Cz19g10040	15.01	14.58	18.03	60.73	46.99	28.2	1.80442	1.11568e-07	3.37036e-08	Up
Cz09g18140	17.84	16.12	18.44	65.2	52.26	31.91	1.80431	1.05239e-08	2.90246e-09	Up
Cz01g44140	117.85	109.29	120.66	310.67	351.5	320.79	1.80385	9.23672e-57	3.56015e-58	Up
Cz06g35230	9.29	9.04	11.23	34.35	30.38	19.39	1.80163	2.2287e-09	5.8262e-10	Up
Cz08g12250	28.04	33.56	36.44	114.37	102.89	60.99	1.80027	2.18917e-09	5.71993e-10	Up
Cz18g08110	8.45	6.92	8.77	24.58	22.9	20.89	1.79965	2.00035e-16	3.29974e-17	Up
Cz02g02080	9.73	7.35	9.9	32.13	25.12	19.65	1.79964	1.23282e-08	3.41485e-09	Up
Cz07g13160	14.42	19.51	17.98	35.49	52.86	59.06	1.79904	2.62144e-11	5.98906e-12	Up
Cz11g25030	12.35	11.94	10.46	22.95	28.17	48.17	1.79843	3.44891e-08	9.94587e-09	Up
Cz05g16110	56.65	61.4	55.46	101.29	145.41	250.02	1.79711	4.70475e-07	1.50144e-07	Up
Cz15g14060	21.96	20.53	22.71	72.7	66.62	45.21	1.79703	2.21226e-12	4.69933e-13	Up
Cz07g28070	69.57	72.98	83.37	302.49	202.4	136.1	1.79701	1.54161e-07	4.7053e-08	Up
Cz05g25090	115.5	121.72	134.3	414.41	375.9	257.84	1.79685	4.76217e-14	9.02852e-15	Up
Cz02g23150	20.99	20.75	25.27	79.47	70.72	39.35	1.79634	5.00299e-07	1.60228e-07	Up
Cz10g12150	15.08	14.58	14.73	45.2	44.77	35.36	1.79433	4.59897e-17	7.34451e-18	Up
Cz09g19100	221.48	223.52	219.16	487.47	635.6	750.84	1.79419	1.03647e-19	1.45514e-20	Up
Cz16g17250	5.66	6.71	9.14	35.31	21	6.42	1.79353	0.00735098	0.00401755	Up
Cz13g02010	83.06	80.66	78.27	167.62	226.91	289.78	1.79349	3.21684e-14	6.02382e-15	Up
Cz01g35040	14.11	13.45	14.52	44.76	42.49	31.13	1.79282	2.3772e-17	3.73465e-18	Up
Cz09g09100	10.03	11.73	11.91	37.82	32.06	24.67	1.78907	8.28625e-14	1.59447e-14	Up
Cz19g01110	100.35	107.35	118.91	405.15	305.39	208.21	1.78899	1.48934e-09	3.84183e-10	Up
Cz04g25100	5.61	7.76	6.8	19.08	18.26	19.34	1.78795	1.68249e-12	3.54261e-13	Up
UNPLg00122	29.81	28.61	35.76	102.96	84.53	76.17	1.78741	1.74057e-17	2.71479e-18	Up
Cz14g01100	23.71	20.38	21.29	44.77	59.13	80.37	1.78681	7.46065e-12	1.64291e-12	Up
Cz15g03090	11.13	10.01	12.43	32.78	35.56	25.83	1.78605	1.29948e-15	2.23962e-16	Up
Cz13g09190	59.37	58.99	57.85	142.14	170.21	179.81	1.78457	5.75587e-40	3.732e-41	Up
Cz07g05100	8.74	8.79	8.49	19.52	23.6	29.65	1.78234	8.15807e-13	1.67702e-13	Up
Cz19g04020	5.76	6.38	6.23	21.16	16.43	13.8	1.78027	3.35679e-12	7.22217e-13	Up
CzMTg00100	10.3	11.53	13.42	30.04	34.92	33.11	1.77967	2.21226e-22	2.76275e-23	Up
Cz14g19130	11.73	11.94	14.14	48.47	35.25	23.09	1.77946	3.51802e-06	1.23864e-06	Up
Cz02g28150	80.28	84.36	82.43	183.17	226.62	279.28	1.77827	2.88958e-19	4.11643e-20	Up
Cz09g30170	279.08	266.39	267.26	636.55	733.58	886.19	1.77376	2.68783e-26	2.85924e-27	Up
Cz03g08100	13.7	14.82	13.32	25.27	37.19	54.9	1.77351	3.40234e-08	9.80251e-09	Up
Cz09g16090	18.98	22.43	25.8	65.37	69.04	52.08	1.77313	1.04206e-16	1.69538e-17	Up
Cz06g24090	19.85	20.29	16.68	47.48	57.8	52.42	1.77268	3.75012e-24	4.31881e-25	Up
Cz16g07190	8.4	7.02	8.44	25.2	22.94	18.08	1.77164	9.28767e-16	1.58463e-16	Up
Cz03g06190	39.13	37.73	38.18	109.8	107.7	100.29	1.77119	1.58259e-53	6.79517e-55	Up
Cz01g07240	6.34	6.27	6.09	16.1	18.86	16.78	1.77048	3.10769e-32	2.61491e-33	Up
Cz01g14060	44.22	49.51	49.97	80.82	113.64	209.76	1.7704	2.30915e-06	7.94875e-07	Up
Cz14g05150	22.85	23.71	23.22	72.06	66.9	54.11	1.7704	8.74116e-23	1.06951e-23	Up
Cz03g13090	22.79	20.62	22.82	76	59.44	48.18	1.76914	1.24785e-12	2.6017e-13	Up
Cz15g21220	1.74	2.43	2.6	7.11	7.8	4.17	1.76886	2.3698e-05	9.11667e-06	Up
Cz14g00270	23.34	23.69	25.61	71.47	77.92	51.78	1.76863	9.13469e-16	1.55731e-16	Up
Cz11g20090	20.12	19.57	19.89	64.26	57.56	43.18	1.768	5.83778e-15	1.04421e-15	Up
Cz05g13210	35.72	34.99	41.09	119.94	105.97	82.62	1.7676	1.15764e-17	1.78863e-18	Up
Cz05g18100	5.46	7.34	8.49	23.93	17.91	17.13	1.76566	5.6811e-10	1.42046e-10	Up
Cz05g37090	50.82	46.78	50.27	144.94	138.49	123.53	1.76538	1.19292e-37	8.47318e-39	Up
Cz11g28070	50.56	56.26	61.7	215.68	152.98	99.03	1.76531	1.76277e-07	5.40848e-08	Up
Cz04g20140	15.32	15.51	17.27	58.64	45.29	29.33	1.76324	2.48049e-08	7.05739e-09	Up
Cz13g03020	30.75	27.41	26.33	70.41	77.06	84.9	1.76172	9.00935e-30	8.36642e-31	Up
Cz07g32050	28.36	25.88	30.13	104.24	79.75	49.57	1.76159	6.81404e-08	2.02897e-08	Up
Cz19g01210	42.12	48.94	55.36	151.72	131.35	119.58	1.76149	1.13987e-17	1.75966e-18	Up
Cz09g10180	68.05	57.85	79.43	259.16	203.81	107.57	1.76124	3.62406e-06	1.27742e-06	Up
Cz01g38170	39.76	39.31	40.53	129.03	115.81	84.2	1.7611	1.144e-15	1.96252e-16	Up
Cz14g08060	101	112.76	117.91	276.33	321.21	312.3	1.76069	3.39789e-45	1.87741e-46	Up
Cz13g17050	16.27	15.29	16.58	34.28	48.96	49.47	1.76042	4.45115e-12	9.65967e-13	Up
Cz11g04050	65.95	65.38	68.97	150.21	178.94	221.88	1.75989	5.50385e-20	7.60251e-21	Up
Cz11g25210	43.54	40.55	39.86	96.27	104.62	140.17	1.75919	6.36638e-18	9.71358e-19	Up
Cz08g11150	13.31	13.84	11.43	24.11	33.63	49.36	1.75912	1.68786e-08	4.72808e-09	Up
Cz10g10010	49.32	52.11	62.54	136.15	162.85	150.64	1.75904	1.62209e-26	1.70502e-27	Up
Cz03g39090	7.61	8.03	8.79	27.01	23.69	16.67	1.75864	5.39695e-11	1.2596e-11	Up
Cz07g07230	9.44	9.13	6.56	28.93	24.4	16.57	1.75692	4.83102e-07	1.54302e-07	Up
Cz01g05250	102.54	93.37	102.03	341.02	273.73	201.46	1.75324	3.95619e-12	8.55919e-13	Up
Cz07g13080	22.42	22.12	22.46	73.79	67.29	43.12	1.75223	5.54176e-10	1.38342e-10	Up
Cz16g02160	47.72	53.8	54.53	133.76	153.01	138.76	1.75221	3.47954e-44	1.96654e-45	Up
Cz13g11050	1.53	0.89	1.61	3.7	4.16	3.62	1.75185	0.00400957	0.00209527	Up
Cz05g11110	74.72	86.56	88.18	269.12	234.6	177.33	1.74985	1.65368e-14	3.04601e-15	Up
Cz10g21030	57.83	55.2	59.7	213.21	171.09	90.95	1.74971	7.71937e-07	2.51951e-07	Up
Cz14g24030	14.83	15.68	17.73	27.01	59.51	46.43	1.74781	5.50139e-08	1.6187e-08	Up
Cz07g27080	21.29	20.22	20.25	28.89	48.44	94.74	1.74569	8.03698e-05	3.31067e-05	Up
Cz09g09270	44.31	45.78	48.82	135.54	142.22	100.11	1.74508	4.11441e-18	6.23653e-19	Up
Cz07g03020	32.11	33.91	28.76	107.01	86.93	64.67	1.74495	1.86681e-11	4.2327e-12	Up
Cz04g30040	48.07	46.83	52.57	150.95	146.93	102.95	1.74369	7.80287e-16	1.32558e-16	Up
Cz01g25060	13.89	18.31	19.45	57.59	49.54	33.67	1.74298	2.13794e-09	5.58039e-10	Up
Cz12g21170	15.63	14.79	16.5	45.3	40.76	41.15	1.74291	1.26106e-30	1.1249e-31	Up
Cz02g17090	46	40.42	37.02	91.69	131.11	113.3	1.74189	4.02166e-18	6.0879e-19	Up
Cz12g16310	16.71	18.1	19.4	58.54	54.98	34.11	1.7415	3.02955e-10	7.44581e-11	Up
Cz01g00090	19.16	19	19.67	52.44	51.1	52.92	1.74143	5.12689e-49	2.51191e-50	Up
Cz02g08200	27.84	28.92	29.6	76.74	82	74.95	1.74125	7.469e-51	3.48043e-52	Up
Cz13g05230	106.04	90.46	85.36	170.93	248.5	352.12	1.73915	1.0027e-08	2.76272e-09	Up
Cz16g21070	309.55	312	319.93	1039.93	886.79	622.9	1.73765	7.97723e-13	1.63825e-13	Up
Cz07g16110	62.64	69.83	80.13	225.47	207.9	142	1.73678	1.93046e-12	4.08016e-13	Up
Cz17g01040	10.53	10.39	12.56	33.49	31.82	25.21	1.73645	1.24827e-17	1.93115e-18	Up
Cz01g33090	39.56	39.45	36.96	102.72	107	102.9	1.73566	1.96569e-61	6.55578e-63	Up
Cz08g22090	3.2	3.59	3.29	11.97	8.7	6.82	1.73508	1.26119e-07	3.82589e-08	Up
Cz17g07190	15.64	13.57	14.36	29.76	35.87	52.68	1.73423	2.0605e-10	4.9887e-11	Up
Cz01g24100	24.13	22.93	27.97	87.7	71.51	44.43	1.73395	4.38791e-08	1.28085e-08	Up
UNPLg00399	9.9	8.66	8.88	25.49	25.3	23.2	1.73219	3.43687e-25	3.81849e-26	Up
Cz04g38290	24.86	27.74	31.68	87.47	84.97	55.11	1.73206	9.20175e-12	2.04286e-12	Up
Cz05g20110	4.26	4.8	4.95	9.03	13.96	14.97	1.73124	4.32015e-08	1.25935e-08	Up
Cz04g21220	142.22	146.54	165.01	490.99	416.4	313.18	1.7299	2.45773e-14	4.57777e-15	Up
Cz12g17030	2.67	2.15	2.51	9.87	8.29	2.38	1.72949	0.00377151	0.00196082	Up
Cz03g22070	38.87	36.76	38.32	72.26	103.17	133.07	1.72938	1.54386e-11	3.47785e-12	Up
Cz01g34250	61.8	63.63	67.08	202.21	186.28	129.33	1.72849	3.56192e-14	6.69847e-15	Up
Cz03g00280	56.95	58.83	60.37	148.86	174.27	149.53	1.72799	1.75246e-39	1.16193e-40	Up
Cz01g16250	57.35	59.59	70.67	198.42	177.85	128.24	1.72779	4.25687e-13	8.58629e-14	Up
Cz17g15030	21.06	32.67	39.95	118.96	94.02	42.17	1.72604	0.000200175	8.64287e-05	Up
Cz01g25200	21.23	20.44	24.28	70.52	60.89	45.66	1.72566	1.28459e-13	2.5047e-14	Up
Cz05g24090	14.2	13.29	13.33	34.59	38.17	36.54	1.72508	5.99682e-42	3.66069e-43	Up
Cz01g45070	22.95	29.49	32.49	49.36	68.18	113.11	1.72493	2.59445e-06	8.97748e-07	Up
Cz12g01040	10.24	10.74	10.26	25.32	29.27	29.01	1.72454	4.13993e-40	2.67048e-41	Up
Cz10g18210	11.5	11.23	8.7	10.16	19.31	58.97	1.7245	0.00516305	0.00274478	Up
Cz15g13030	31.12	35.09	30.52	102.33	98.43	60.09	1.72387	1.9832e-09	5.16593e-10	Up
Cz19g08240	33.3	30.62	38.4	113.35	98.04	63.84	1.72384	1.6235e-09	4.20086e-10	Up
Cz05g37140	2308.56	2500.69	2579.62	7239.72	7038.89	5482.93	1.72374	1.34441e-23	1.58498e-24	Up
Cz17g10140	12.32	11.58	12.95	39.25	33.31	26.65	1.7231	1.90291e-11	4.31962e-12	Up
Cz01g15150	12.85	10.43	11.82	34.83	31.83	27.38	1.72295	7.38376e-20	1.02435e-20	Up
Cz03g02150	25.72	29.68	35.1	98.25	89.03	55.83	1.72201	4.45147e-09	1.18502e-09	Up
Cz02g22020	97.26	100.42	114.47	381.5	291.83	167.15	1.72198	4.88093e-07	1.55961e-07	Up
Cz07g27130	8.85	10.73	9.53	19.63	20.88	38.16	1.72066	5.54508e-06	1.9922e-06	Up
Cz12g09170	40.63	42.84	39.16	114.44	111.53	101.13	1.72038	7.7105e-42	4.72731e-43	Up
Cz15g04030	83.76	76.98	74.53	156.08	193.02	283.39	1.71862	7.26548e-11	1.70972e-11	Up
Cz02g39170	33.09	34.06	30.9	65.21	81.76	116.42	1.71846	1.69108e-11	3.82074e-12	Up
Cz01g04150	56.11	51.18	58.57	180.96	150.49	111.95	1.7176	5.07638e-12	1.10469e-12	Up
Cz12g26040	26.67	28.11	29.88	94.3	79.27	52.78	1.71724	1.9567e-10	4.72958e-11	Up
Cz06g07170	19.8	20.16	20.15	58.89	58.22	43.03	1.71567	2.96621e-19	4.23152e-20	Up
Cz04g11090	14.49	14.75	18.1	46.05	44.25	35.71	1.71553	6.81226e-19	9.91773e-20	Up
Cz06g25200	8.37	7.83	7.5	15.12	18.91	29.67	1.71529	4.86013e-08	1.4242e-08	Up
Cz10g11190	17.51	16.18	16.7	41.72	43.39	48.79	1.71426	2.59611e-28	2.56638e-29	Up
Cz02g07180	46.89	47.16	44.09	151.78	126.62	90.54	1.71417	4.46957e-11	1.03661e-11	Up
Cz16g22070	9.1	9.53	9.97	34.65	26.57	16.29	1.7138	3.68822e-05	1.45078e-05	Up
Cz03g24050	13.04	14.9	14.68	45.2	39.83	28.47	1.71346	3.68706e-12	7.95975e-13	Up
Cz09g02240	15.61	13.16	13.13	36.27	34.51	40.53	1.71162	1.11647e-23	1.3103e-24	Up
Cz09g24190	19.52	18.38	28.92	77.4	63.44	38.36	1.71096	1.48507e-05	5.6083e-06	Up
Cz09g27270	27.39	29.2	27.71	84.27	80.73	59.62	1.7101	3.28941e-13	6.58669e-14	Up
CzMTg00170	14.28	18.75	16.99	31.3	44.86	57.55	1.70966	5.21202e-07	1.67304e-07	Up
Cz13g16170	25.13	25.98	27.92	84.98	77.17	48.3	1.70952	6.94701e-10	1.74808e-10	Up
Cz09g15050	56.38	52.41	55.15	152.54	147.21	134.1	1.70945	1.76491e-42	1.05857e-43	Up
Cz13g07120	10.61	11.03	11.44	29.7	30.65	27.28	1.70939	2.07971e-33	1.69179e-34	Up
Cz12g20250	27.41	27.42	30.75	77.01	75.38	73.89	1.70915	8.99939e-50	4.28942e-51	Up
Cz17g14140	33.42	31.53	33.81	116.41	90.64	56.14	1.70823	6.5581e-08	1.95014e-08	Up
Cz14g21110	29.87	29.39	28.65	89.2	77.17	67.05	1.70806	5.4428e-17	8.73196e-18	Up
Cz03g23070	120.42	112.72	130.3	413.61	341.58	212.07	1.70787	1.42204e-08	3.96075e-09	Up
Cz14g13030	16.32	15.5	15.39	43.35	46.29	35.51	1.70683	5.41335e-21	7.20363e-22	Up
Cz05g27150	27.97	29.07	27.11	77.88	68.71	75.74	1.70672	1.11493e-37	7.88957e-39	Up
Cz10g16230	21.91	20.49	21.88	47.39	63.63	59.26	1.70669	1.8726e-21	2.43954e-22	Up
CzMTg00030	1.08	1.14	1.34	3.87	3.65	2.05	1.70531	6.98361e-06	2.54092e-06	Up
Cz13g15100	13.67	12.65	16.25	45.83	40.44	26.76	1.70494	2.13909e-09	5.58481e-10	Up
Cz05g10070	60.4	59.59	64.45	171.1	170.96	144.54	1.70484	4.23753e-35	3.25812e-36	Up
Cz07g18290	92.32	91.12	105.55	274.64	272.49	215.62	1.70464	1.53018e-23	1.81112e-24	Up
Cz07g16160	6.15	7.01	6.85	7.53	14.21	32.96	1.70246	0.00180087	0.000889528	Up
Cz04g31230	42.33	43.57	52.27	165.37	131.18	70.88	1.70142	2.47142e-06	8.53364e-07	Up
Cz17g12050	4	3.63	3.98	3.81	6.86	21.42	1.70081	0.00715868	0.00390768	Up
Cz09g21210	8.47	9.76	7.85	25.41	25.32	18.32	1.70061	8.29339e-13	1.70538e-13	Up
Cz09g15190	31.46	34.82	28.46	65.61	82.97	102.08	1.70002	1.53685e-13	3.01191e-14	Up
Cz01g34350	17.3	16.39	17.34	50.37	51.79	32.89	1.69848	1.0532e-10	2.50225e-11	Up
Cz12g25160	106.77	96.61	104.97	262.27	292.58	255.28	1.69834	6.85894e-45	3.80798e-46	Up
UNPLg00014	25.46	27.02	29.95	70.94	79.19	66.64	1.69833	8.87505e-28	8.92705e-29	Up
Cz02g34170	26.89	28.43	27.79	80.17	81.02	57.89	1.69831	3.47999e-16	5.78918e-17	Up
Cz12g21130	31.5	30.73	32.51	92.71	87.98	68.63	1.6983	9.21244e-20	1.28601e-20	Up
Cz09g00070	140.56	130.63	129.96	215.33	319.94	536.15	1.69824	1.98703e-06	6.78437e-07	Up
Cz11g26190	5.39	4.45	5.08	13.71	13.51	12.12	1.69774	1.4487e-17	2.25183e-18	Up
Cz19g10050	17.8	21.32	18.88	62.67	55.88	34.82	1.6974	5.48602e-09	1.47467e-09	Up
Cz04g01060	25.12	21.41	23.7	54.45	61.29	68.9	1.69717	5.09322e-25	5.68588e-26	Up
Cz01g13220	48.68	47.62	53.86	185.48	135.81	76.99	1.69669	3.73314e-06	1.31736e-06	Up
Cz03g17020	11.03	11.07	11.51	31.84	25.37	31.08	1.69573	1.09238e-18	1.60418e-19	Up
Cz07g33090	8.17	8.94	10.85	30.24	24.66	18.5	1.69552	2.29021e-06	7.87593e-07	Up
Cz03g33200	8.17	8.94	10.85	30.24	24.66	18.5	1.69552	2.29021e-06	7.87593e-07	Up
Cz10g10140	14.61	16.87	17.94	50.13	45.72	34.13	1.69476	4.09869e-13	8.25359e-14	Up
Cz03g12030	151.55	158.42	155.41	358.17	405.24	455.95	1.69305	1.8356e-36	1.35024e-37	Up
Cz09g31260	9.56	10.54	8.58	9.89	20.42	47.83	1.69279	0.00242735	0.00122078	Up
Cz09g21270	1.67	1.62	1.43	2.63	4.04	5.87	1.6926	1.52348e-05	5.76047e-06	Up
Cz16g17100	70.64	63.3	66.23	128.61	180.33	218.4	1.69211	5.53241e-13	1.12364e-13	Up
Cz17g09230	83.95	79.52	79.66	209.43	197.68	228.36	1.69183	1.64899e-40	1.05161e-41	Up
Cz01g39080	325.33	318.05	318.71	890.98	865.29	757.3	1.69119	2.81263e-40	1.80494e-41	Up
Cz02g32050	55.97	59.85	55.9	172.52	148.86	127.35	1.68902	3.7921e-20	5.20272e-21	Up
Cz11g21110	24.27	24.98	29.36	87.68	75.24	43.88	1.68869	1.75785e-07	5.3922e-08	Up
Cz10g11080	76.22	87.78	90.17	221.97	232.76	208.34	1.68851	1.96158e-35	1.49906e-36	Up
Cz08g17020	34.69	40.84	44.63	131.18	108.08	75.12	1.6867	7.82406e-10	1.97711e-10	Up
Cz09g28190	19.83	21.49	20.28	52.92	59.39	48.76	1.6863	3.02784e-19	4.32951e-20	Up
Cz05g24070	10.71	12.08	13.57	35.58	33.34	25.97	1.68537	6.75013e-15	1.21235e-15	Up
Cz06g10210	32.15	37.02	39.48	128.95	95.4	61.25	1.68494	1.08853e-06	3.6079e-07	Up
Cz04g12150	20.28	21.11	20.44	45.31	56.35	59.37	1.68355	1.94774e-27	1.98508e-28	Up
Cz06g13030	19.42	18.49	19.61	64.28	52.56	33.64	1.68276	1.49844e-08	4.18351e-09	Up
Cz17g09080	1.38	2.21	1.69	8.89	2.52	2.61	1.68259	0.0281103	0.017197	Up
Cz06g36170	17.27	13.45	19.22	47.81	48.6	34.69	1.68255	2.11293e-08	5.96943e-09	Up
Cz11g04060	22.56	24.15	21.9	49.34	63.53	65.77	1.68163	2.80575e-20	3.82891e-21	Up
Cz12g17040	55.44	51.7	54.97	140.95	137.07	142.26	1.68052	5.62922e-58	2.08351e-59	Up
Cz02g14097	38.95	37.41	45.07	130.38	113.72	72.62	1.68015	3.47691e-09	9.17948e-10	Up
Cz06g16050	20.46	18.41	20.76	56.76	59.22	39.88	1.67984	1.31146e-10	3.13679e-11	Up
Cz08g25210	41.33	45.56	49.46	133.25	126.29	93.95	1.67785	4.61361e-16	7.72416e-17	Up
Cz12g23230	26.97	28.47	32.67	94.71	74.26	59.92	1.67683	3.09268e-11	7.10481e-12	Up
Cz14g05160	8.89	9.9	9.86	26.91	28.99	18.66	1.67648	5.36625e-12	1.17027e-12	Up
Cz13g04160	30.21	29.16	33.51	103.1	86.04	52.74	1.67619	3.86788e-08	1.12159e-08	Up
Cz02g20180	29.46	29.11	32.21	90.09	82.66	62.7	1.67617	2.20278e-15	3.84921e-16	Up
CzCPg00360	1.19	3.21	0.65	4.16	3.42	6.15	1.67616	0.00885684	0.00491778	Up
Cz07g20150	28.1	31.12	33.35	97.97	83.97	58.37	1.67586	7.70306e-11	1.81423e-11	Up
Cz17g16190	11.24	11.37	10.86	33.45	32.12	21.53	1.67574	4.72835e-11	1.09915e-11	Up
Cz03g07200	48.43	42.09	47.77	135.01	120.62	102.36	1.67552	3.70594e-20	5.08204e-21	Up
Cz05g37240	4.92	8.71	18.87	35.5	35.98	15	1.67504	0.00317036	0.00162739	Up
Cz16g11140	1.76	1.83	1.54	2.13	4.52	6.98	1.67376	0.000614401	0.000283356	Up
Cz10g16210	22.16	20.24	21.96	54.2	55.96	55.95	1.6732	2.07394e-48	1.04236e-49	Up
Cz06g29060	63.75	51.66	58.67	156.15	160.45	133.7	1.67291	7.59914e-22	9.73288e-23	Up
Cz02g31040	16.8	17.11	20.47	50.09	48.96	41.68	1.67289	1.03911e-17	1.60134e-18	Up
Cz15g09180	34.29	31.67	34.44	97.17	91.47	71.1	1.67246	3.68389e-17	5.85861e-18	Up
Cz01g38310	22.05	27.55	31.21	83.09	76.8	49.58	1.67165	4.92045e-09	1.31511e-09	Up
Cz10g24130	43.7	46.71	48.43	137.31	117.78	103.29	1.67019	3.52347e-18	5.31734e-19	Up
Cz05g24150	115.72	114.11	109.96	281.08	283.16	310.45	1.66954	1.05077e-54	4.34382e-56	Up
Cz09g22070	30.29	31.79	37.23	106.39	82.07	67.56	1.66759	1.12562e-11	2.51396e-12	Up
Cz15g06030	29.86	36.58	40.73	136.58	93.46	49.49	1.66746	7.26119e-05	2.97418e-05	Up
Cz16g08190	24.96	21.65	19.12	72.69	65.77	33.48	1.66723	1.64511e-05	6.24226e-06	Up
CzMTg00140	26.38	35.15	35.07	90.37	85.73	73.06	1.66491	2.19174e-12	4.65136e-13	Up
Cz04g08010	9.12	9.41	9.92	22.08	22.44	28.57	1.66477	1.01541e-17	1.56212e-18	Up
Cz01g22110	10.06	9.34	9.91	23.44	28.8	23.16	1.66429	7.14538e-23	8.7046e-24	Up
Cz14g21070	40.98	38.39	42.06	117.43	107.95	86.69	1.66379	3.35261e-18	5.05279e-19	Up
Cz01g26160	56.88	56.17	66.5	196.95	164.11	102.24	1.66276	6.0826e-08	1.79984e-08	Up
Cz04g34050	6.89	4.04	5.27	16.81	13.8	11.67	1.66122	1.32719e-05	4.98559e-06	Up
Cz05g10270	19.71	20.66	21.03	52.91	53.6	50.5	1.66014	1.64479e-48	8.22286e-50	Up
Cz10g01010	363.94	331.64	349.58	1072.11	840.74	762.41	1.65987	3.39784e-17	5.39466e-18	Up
Cz08g09080	565.98	521.77	588.16	1597.66	1501.18	1189.89	1.65982	1.4244e-20	1.92391e-21	Up
Cz08g19150	43.04	43.01	49.71	143.33	128.74	77.07	1.65969	1.17155e-08	3.24123e-09	Up
Cz03g40290	39.84	38.56	44.62	145.53	115.05	57.62	1.65951	1.22029e-05	4.56288e-06	Up
Cz03g25040	28.94	25.49	31.98	80.38	82.81	58.45	1.65949	4.39259e-14	8.30154e-15	Up
Cz12g13050	40.74	41.84	39.82	89	101.69	122.96	1.65896	1.0911e-21	1.40909e-22	Up
UNPLg00022	13.18	11.74	11.96	30.92	31.6	31.81	1.65887	8.19697e-36	6.22057e-37	Up
Cz01g08200	27.99	28.5	28.5	72.19	79.22	66.36	1.65808	4.78906e-21	6.35693e-22	Up
Cz04g09130	3.96	3.66	7.14	27.07	7.55	5.15	1.6578	0.0304702	0.018805	Up
Cz05g04140	29.68	30.65	27.88	92.42	81.54	52.54	1.65779	8.51357e-10	2.15815e-10	Up
Cz13g19140	40.22	42.28	46.72	114.34	123.87	92.31	1.65729	3.19503e-19	4.57708e-20	Up
Cz04g19150	40.37	42.18	39.8	119.87	113.5	79.87	1.65698	4.08755e-14	7.71144e-15	Up
Cz04g14080	8.84	10.8	9.67	28.96	30.54	16.83	1.6568	2.60126e-05	1.0066e-05	Up
Cz12g16290	16.34	19.91	19.69	38.32	44.81	60.28	1.65632	3.3354e-12	7.16949e-13	Up
Cz03g16190	23.16	23.95	27.41	90.55	63.91	37.64	1.6562	8.02394e-06	2.94261e-06	Up
Cz12g04120	16.52	16.32	14.58	32.79	42.95	45.74	1.65615	1.65111e-18	2.44776e-19	Up
Cz03g38230	77.18	80.35	75.35	232.37	216.2	147.5	1.65569	1.89526e-12	4.0045e-13	Up
Cz14g11160	448.78	506.89	589.81	1670.26	1368.03	918.14	1.65549	5.71869e-09	1.53912e-09	Up
Cz02g17240	14.1	14.78	15.2	44.38	39.47	28.93	1.65492	1.2406e-12	2.58576e-13	Up
Cz12g21250	13.16	13.16	11.29	23.89	31.22	41.49	1.65431	1.29448e-10	3.0943e-11	Up
Cz14g14020	14.15	16.12	15.7	37.85	42.56	36.78	1.65408	2.23497e-32	1.86868e-33	Up
Cz02g08260	27.14	28.37	28.45	88.23	73.34	53	1.65297	4.84316e-11	1.12713e-11	Up
Cz07g01110	45.78	41.26	39.27	97.21	123.6	101.54	1.65188	1.37318e-21	1.78069e-22	Up
Cz03g16160	9.55	11.01	9.25	23.42	29.85	23.02	1.65175	1.17503e-12	2.44362e-13	Up
Cz09g27250	11.95	11.06	10.69	23.91	27.09	35.05	1.65173	1.02773e-14	1.86363e-15	Up
UNPLg00197	21.84	25.3	21.49	38.39	53.71	84.79	1.65144	8.8376e-07	2.89861e-07	Up
Cz04g01110	26.62	29.58	27.57	72.8	73.29	66.89	1.65051	1.32111e-35	1.00609e-36	Up
Cz01g14160	25.1	24.86	28.5	83.68	72.55	44.3	1.65013	2.35301e-08	6.68529e-09	Up
Cz08g03210	68.51	68.16	62.71	134.33	160.07	214.91	1.64956	6.92418e-14	1.32703e-14	Up
Cz02g20130	126.67	128.58	160.15	466.36	355.4	238.94	1.64898	1.17032e-07	3.54164e-08	Up
Cz07g15100	1.53	1.23	1.73	2.48	4.66	4.42	1.64889	3.39063e-05	1.32944e-05	Up
Cz07g08260	47.31	45.3	54.79	139.58	140.1	95.72	1.64885	1.16147e-12	2.41464e-13	Up
Cz11g08170	8.88	8.15	9.61	29.91	23.56	14.83	1.64879	9.98331e-07	3.29565e-07	Up
Cz13g08020	111.05	101.83	104.12	228.02	274.51	303.18	1.64737	1.88111e-26	1.98355e-27	Up
Cz07g28040	6.42	7.63	8.16	17.64	19.27	19.48	1.64668	6.20014e-16	1.04711e-16	Up
Cz16g18160	133.44	137.83	153.05	510.04	346.44	226.22	1.64642	1.21563e-06	4.05426e-07	Up
Cz06g17070	56.47	57.74	62.48	179.78	162.89	106.62	1.64608	1.02851e-10	2.44152e-11	Up
Cz05g15190	12.14	12.06	14.67	35.72	36.95	26.09	1.6457	8.71844e-14	1.67845e-14	Up
Cz03g36040	58.8	54.64	52.27	86.35	122.86	216.98	1.64311	6.18148e-06	2.23236e-06	Up
Cz01g30020	167.15	158.79	154.72	350.97	418.61	447.58	1.64271	3.56974e-31	3.13677e-32	Up
Cz13g18090	117.26	128.95	135.76	400.79	340.48	227.7	1.64251	7.24232e-10	1.82577e-10	Up
Cz15g08060	15.52	16.99	18.95	43.96	46.8	39.42	1.64191	2.31771e-21	3.0333e-22	Up
Cz02g34010	19.34	18.87	20.98	58.34	51.07	40.45	1.64044	8.09807e-14	1.55686e-14	Up
Cz16g15070	24.48	25.01	28.63	87.62	67.84	42.98	1.64017	2.39655e-07	7.44554e-08	Up
Cz02g01060	36.54	36.8	39.4	114.3	103	68.46	1.63984	2.51579e-10	6.14293e-11	Up
Cz01g30180	52.39	57.52	64.59	173.28	144.94	122.47	1.6395	1.02294e-14	1.85357e-15	Up
Cz15g21240	17.02	15.76	17.81	48.01	45.64	34.23	1.63945	8.11819e-16	1.38077e-16	Up
Cz04g06110	41.93	38.16	42.46	88.36	96.78	124.67	1.63916	2.85846e-18	4.28902e-19	Up
Cz13g06210	72.36	70.6	67.59	121.11	162.64	253.21	1.63877	6.52445e-08	1.93883e-08	Up
Cz04g11230	5.53	3.91	2.78	16.62	10.99	4.72	1.63852	0.0090361	0.00502574	Up
Cz02g00090	13.07	12.94	13.79	31.74	36.01	32.61	1.63848	1.0225e-34	8.00465e-36	Up
Cz14g11140	19.01	18.17	31.81	82.15	61.59	33.32	1.63835	0.000347627	0.000155463	Up
Cz10g04070	14.35	14.13	15.09	35.18	38.79	35.76	1.63827	4.20537e-51	1.94284e-52	Up
Cz10g14260	8.96	10.77	9.61	29.86	27.54	17.43	1.63806	5.24144e-07	1.68283e-07	Up
Cz05g21140	36.44	40.3	41.51	101.83	104.64	91.25	1.63753	6.30231e-35	4.88343e-36	Up
Cz01g36140	72.31	69.54	72.8	202.13	184.7	153.65	1.63696	5.2149e-23	6.30426e-24	Up
Cz11g11170	29.13	29.07	34.94	112.03	80.89	44.24	1.63686	2.30798e-05	8.87271e-06	Up
Cz16g20110	27.24	35.25	36.06	95.03	94.86	60.03	1.63618	2.61672e-08	7.46763e-09	Up
Cz17g17150	715.42	665.73	665.52	1697.69	1741.4	1701	1.63446	6.23993e-68	1.79862e-69	Up
Cz08g07150	50.5	51.42	50.33	125.54	141.27	115.9	1.63258	7.72971e-28	7.7647e-29	Up
Cz09g15120	176.27	189.13	195.46	473.3	481.93	450	1.63176	4.41031e-57	1.67053e-58	Up
Cz05g29230	32.27	39.09	40.68	116.38	99.46	66.63	1.63137	9.11137e-09	2.49347e-09	Up
Cz04g35060	41.85	39.93	39.38	129.37	107.93	68.41	1.63065	2.9254e-08	8.38555e-09	Up
Cz07g07090	25.56	25.33	29.66	79.58	74.59	48.54	1.6304	3.25243e-09	8.57602e-10	Up
Cz18g09130	31.06	32.97	27.1	38.4	67.6	128.04	1.62886	0.000250729	0.000109992	Up
Cz15g12210	102.17	106.89	106.81	273.68	298.61	218.74	1.62729	1.22307e-20	1.64791e-21	Up
Cz10g24270	14.35	13.46	13.23	22.7	32.13	49	1.62636	3.58761e-07	1.12987e-07	Up
Cz11g05020	9.07	9.81	11.92	28.15	28.56	20.63	1.62582	5.99811e-11	1.4031e-11	Up
Cz10g07260	9.33	11.7	10.53	22.49	31.79	24.96	1.62529	1.01878e-11	2.26992e-12	Up
Cz19g05120	77.14	81.51	83.99	259.58	213.27	135.77	1.62464	1.76007e-08	4.9409e-09	Up
Cz14g11210	49.99	46.76	48.28	86.12	111.57	167.71	1.62433	1.14237e-08	3.15669e-09	Up
Cz07g32110	37.63	38.15	42.01	116.09	106.74	71.97	1.62415	2.18215e-11	4.96801e-12	Up
Cz15g07080	38.38	40.49	44.41	108.05	116.72	83.18	1.62331	6.34333e-17	1.02062e-17	Up
Cz06g10240	23.88	26.38	26.89	68.55	63.89	59.92	1.62324	1.41001e-30	1.26246e-31	Up
Cz13g12220	22.16	19.56	24.98	76.82	52.38	38.22	1.62203	9.71127e-07	3.20132e-07	Up
Cz05g15060	29.18	25.16	25.16	103.32	60.76	36.11	1.62069	0.000333859	0.00014895	Up
Cz03g08040	29.95	25.64	26.87	60.85	65.64	79.12	1.61999	1.92624e-21	2.51071e-22	Up
Cz02g11070	80.73	77.19	71.73	201.94	178.94	190.76	1.61997	8.2912e-31	7.34077e-32	Up
Cz01g18180	12.33	11.12	14.53	36.35	37.59	21.27	1.61991	9.13383e-08	2.74465e-08	Up
Cz15g11060	33.25	33.78	30.85	94.4	90.25	59.84	1.61907	3.13622e-11	7.20691e-12	Up
Cz05g09270	30.92	33.13	33.29	90.82	83.84	67.61	1.61886	9.70752e-19	1.42298e-19	Up
Cz01g32150	46.2	37.52	47.08	108.92	115.57	101.11	1.61798	2.1665e-20	2.94933e-21	Up
Cz06g01210	4.24	4.57	4.67	8.79	11.25	13.56	1.61785	2.51742e-13	5.00232e-14	Up
Cz03g23020	14.68	11.21	17.14	44.9	43.5	20.67	1.61593	0.000257889	0.000113408	Up
Cz08g08080	70.65	68.09	69.14	175.82	183.07	156.62	1.61523	4.49077e-38	3.13894e-39	Up
Cz09g32010	87.99	105.34	112.05	343.91	263.43	155.39	1.6148	2.32908e-06	8.02044e-07	Up
Cz08g26120	14.64	14.26	15.56	27.46	39.23	44.07	1.61475	1.69765e-12	3.57567e-13	Up
Cz16g18230	67.79	67.36	72.17	160.56	171.94	180.83	1.6142	2.24558e-52	9.95579e-54	Up
Cz01g28150	252.25	263.57	275.95	827.62	627.01	510.15	1.6132	2.03364e-11	4.62179e-12	Up
Cz08g09140	7.05	7.1	6.72	18.68	18.2	14.94	1.61287	6.08554e-19	8.84351e-20	Up
Cz12g28090	2.63	2.87	2.49	6.01	7.62	6.24	1.61254	1.17693e-12	2.44834e-13	Up
Cz11g22230	92.15	90.17	100.25	306.64	245.48	151.16	1.61245	1.38389e-07	4.211e-08	Up
Cz19g04250	8.99	9.98	10.17	21.95	25.32	24.86	1.61237	1.59877e-30	1.43998e-31	Up
Cz13g12260	45.07	42.43	39.86	46.28	84.78	194.49	1.61183	0.00153566	0.000751782	Up
Cz05g15070	4.64	4.47	5.62	10.41	12.42	13.64	1.61085	1.57805e-14	2.9025e-15	Up
Cz01g25210	57.16	54.68	55.99	171.66	142.53	101.91	1.61023	9.63232e-11	2.28016e-11	Up
Cz16g06110	23.49	25.1	28.6	70.13	65.69	55.23	1.60993	6.74418e-17	1.08916e-17	Up
Cz04g24020	32.42	31.69	31.26	61.32	80.71	94.63	1.60957	2.36885e-15	4.15203e-16	Up
Cz01g31160	0.63	0.36	0.52	1.19	1.25	1.33	1.60849	2.11334e-05	8.09481e-06	Up
Cz16g21120	39.56	38.82	38.48	108.62	97.42	82.67	1.60809	2.35985e-20	3.21413e-21	Up
Cz15g12130	30.13	29.83	29.35	62.05	75.19	83.58	1.60796	1.46144e-24	1.66068e-25	Up
Cz06g26190	18.84	19.28	19.71	54.01	50.13	39	1.60774	6.01835e-15	1.07811e-15	Up
CzCPg00180	0.62	0.32	0.33	0.88	1.06	1.4	1.60665	0.0371976	0.0233754	Up
Cz03g32140	35.99	31.61	34.32	94.26	92.68	65.04	1.60613	2.64734e-13	5.27283e-14	Up
Cz06g00210	20.67	21.61	22.28	44.41	51.77	62.94	1.60297	3.02657e-19	4.32568e-20	Up
Cz09g11190	14.89	15.65	17	43.39	39.24	34.62	1.60215	1.87856e-14	3.479e-15	Up
Cz08g07040	182.67	193.23	212.07	603.2	516.36	327.63	1.59888	9.14158e-09	2.50234e-09	Up
Cz02g06180	33	29.63	29.77	59.83	83.33	84.26	1.59856	9.97974e-14	1.92991e-14	Up
Cz04g40040	87.26	77.71	92.95	282.21	241.09	116.51	1.59832	2.43273e-05	9.3782e-06	Up
UNPLg00683	90.08	99.4	115.08	352.15	271.22	131.47	1.59699	7.20188e-05	2.94701e-05	Up
Cz03g13220	65.01	59.09	70.53	181.48	172.81	123.14	1.59626	4.31469e-13	8.70577e-14	Up
Cz04g18210	78.97	69.76	78.09	147.61	180.39	229.43	1.59562	3.29782e-14	6.17984e-15	Up
Cz08g00260	45.37	43.83	47.14	136.35	109.51	88.23	1.59555	9.08793e-13	1.87482e-13	Up
Cz04g00210	29.84	24.45	26.81	68.37	78.73	52.35	1.59517	1.37986e-11	3.09922e-12	Up
Cz03g38260	48.27	44.31	50.99	158.07	131.84	65.2	1.59486	2.28338e-05	8.77053e-06	Up
Cz11g04220	3521.74	4104.77	4309.72	12350.7	9375.76	7505.71	1.59484	1.47791e-10	3.5467e-11	Up
Cz13g08260	27.89	34.24	36.51	80.34	88.46	72.84	1.59456	1.42247e-16	2.32565e-17	Up
Cz06g15140	25.47	26.78	27.65	94.72	54.97	47.14	1.59337	4.10978e-06	1.45684e-06	Up
UNPLg00201	24.45	26.05	26.42	73.67	66.85	48.05	1.59292	1.51326e-11	3.4079e-12	Up
Cz11g08150	8.15	8.15	9.51	21.56	21.24	20.15	1.59241	2.70018e-31	2.3583e-32	Up
Cz08g05130	15.48	14.99	17.24	39.44	42.29	34.65	1.59057	4.07182e-25	4.53749e-26	Up
Cz04g25010	84.59	89.69	100.39	284.53	249.81	139.41	1.59047	4.89538e-07	1.5646e-07	Up
Cz14g13120	50.81	53.11	57.67	149.34	131.36	113.4	1.59046	7.92304e-19	1.15771e-19	Up
Cz15g07240	32.43	29.73	31.81	86.79	80.84	61.85	1.59041	1.03427e-15	1.77083e-16	Up
Cz01g38160	8.19	8.78	10.52	27.52	24.51	15.31	1.58868	1.20611e-07	3.65558e-08	Up
Cz12g10250	90.66	88.73	84.05	153	197.64	296.91	1.58864	1.73857e-08	4.87938e-09	Up
Cz09g25080	82.08	63.59	76.86	217.34	186.51	139.84	1.58791	2.29954e-10	5.59042e-11	Up
Cz01g20250	39.27	43.14	48.44	136.13	109.89	73.66	1.58786	2.86709e-08	8.21459e-09	Up
Cz09g26280	28.68	36.95	35.57	101.42	84.08	62.16	1.58771	1.20805e-08	3.34462e-09	Up
Cz10g24110	16.64	16.77	18.57	53.28	45.53	28.75	1.58764	4.08778e-07	1.29638e-07	Up
Cz01g21220	103.7	105.31	119.04	346	291.6	165.09	1.58645	8.19327e-07	2.68019e-07	Up
Cz04g23080	66.13	52.03	57.68	180.9	144.13	105.37	1.5862	4.11005e-08	1.19482e-08	Up
Cz12g03230	84.16	86.11	84.25	215.72	238.17	166.05	1.58505	1.5641e-15	2.70713e-16	Up
Cz02g38190	65.92	73.78	75.24	179.13	179	163.57	1.58492	1.19361e-34	9.36803e-36	Up
Cz02g00240	37.65	37.79	39.02	96.13	100.04	82.34	1.58359	1.53938e-18	2.27801e-19	Up
UNPLg00638	45	42.69	34.28	43.46	86.54	175.35	1.58347	0.00143285	0.00069782	Up
Cz12g11080	9.55	9.73	12.75	31.02	25.88	20.99	1.58333	1.57011e-10	3.77529e-11	Up
Cz12g21010	19.67	19.97	20.45	45.85	49.9	49.89	1.58282	1.15266e-40	7.30482e-42	Up
Cz06g17090	48.23	54.2	56.36	169.09	139.02	79.52	1.58277	1.21999e-06	4.07043e-07	Up
Cz11g17250	57.3	52.43	57.47	138.32	145.56	122.14	1.58214	4.20847e-22	5.32853e-23	Up
Cz03g01170	31.49	24.83	36.31	91.31	88.17	47.65	1.58212	1.04605e-05	3.87584e-06	Up
Cz16g03130	12.33	15.16	12.74	24.16	29.78	44.39	1.58207	1.98158e-07	6.11146e-08	Up
Cz02g02190	94.78	94.34	104.99	283.48	269.61	162.74	1.58074	1.16932e-08	3.23427e-09	Up
Cz03g35230	57.46	64.3	69.16	200.1	167.27	97.43	1.58053	6.02208e-07	1.94389e-07	Up
Cz01g02050	47.76	44.15	47.77	118.48	118.78	100.99	1.58031	1.24625e-27	1.26019e-28	Up
Cz03g09070	11.48	10.82	14.97	40.22	34.83	16.72	1.58025	0.000205523	8.88749e-05	Up
Cz16g20310	13.31	11.53	11.9	32.41	32.48	24.51	1.57982	2.50332e-12	5.33759e-13	Up
Cz03g36140	9.26	8.67	11.76	28.97	27.75	15.71	1.57912	1.61759e-06	5.47128e-07	Up
Cz02g30180	23.47	20.35	26.93	72.34	61.16	38.72	1.57815	4.63511e-07	1.47829e-07	Up
Cz03g18150	5.5	7.47	5.61	14.83	15.04	15.36	1.57731	3.84498e-08	1.11469e-08	Up
Cz05g17190	39.53	41.59	43.75	127.28	111.57	64.55	1.57695	2.41883e-07	7.51639e-08	Up
Cz10g10150	6.69	7.8	7.21	18.81	16.29	17.3	1.5767	1.47451e-22	1.8208e-23	Up
Cz03g32190	31.36	33.48	35.63	111.77	85.77	47.63	1.576	2.17217e-05	8.32601e-06	Up
Cz08g30080	6.01	6.7	6.02	21.81	17.81	7.11	1.57583	0.00353077	0.00182509	Up
Cz15g00270	19.76	9.72	10.53	45.22	38.87	15.48	1.5746	0.00512416	0.00272316	Up
Cz02g28020	33.05	24.47	28.43	81.44	82.43	45.7	1.5738	2.85767e-06	9.93585e-07	Up
Cz13g08200	37.11	36.32	36.76	82.31	90.51	92.38	1.57355	2.81499e-41	1.76148e-42	Up
Cz05g20120	5.11	3.51	3.75	5.87	10.11	14.39	1.57261	0.000421411	0.000190508	Up
Cz15g19080	22.61	28.6	44.97	143.27	85.91	14.02	1.57228	0.0367905	0.0231098	Up
Cz09g22010	2.68	9.89	9.08	23.45	18.89	10.75	1.57193	0.00815164	0.00449691	Up
Cz12g22160	22.82	26.42	23.68	80.85	61.75	34.72	1.5713	1.89069e-05	7.21185e-06	Up
Cz03g28280	36.43	37.71	37.03	84.37	101.09	82.29	1.57124	2.14995e-27	2.19403e-28	Up
Cz05g36210	53.76	48.9	53.19	101.49	129.09	145.33	1.57123	2.37829e-16	3.9311e-17	Up
Cz08g04080	33.09	40.88	39.02	72.09	88.73	112.08	1.57075	1.23381e-12	2.56995e-13	Up
Cz15g10310	26.9	31.77	28.28	44.42	86.05	80.04	1.57008	7.01818e-07	2.27991e-07	Up
Cz01g15170	92.44	85.38	90.18	204.79	217.7	221.17	1.56995	6.46712e-60	2.2774e-61	Up
Cz14g01250	48.05	44.64	53.13	163.67	115.15	74.33	1.56899	6.73484e-06	2.44386e-06	Up
Cz13g01080	53.33	53.71	61.67	175.54	143.04	88.41	1.56809	3.38124e-07	1.06218e-07	Up
Cz02g31060	51.83	54.3	59.2	164.84	140.09	93.4	1.56722	1.10265e-08	3.04546e-09	Up
Cz02g17270	7.63	8.81	8.69	19.75	20.14	20.31	1.56546	5.39726e-26	5.81331e-27	Up
Cz11g02260	12.94	11.47	17.92	42.51	35.1	24.06	1.56545	6.68523e-05	2.72402e-05	Up
Cz06g09190	14.07	15.46	16.67	43.35	39.28	28.54	1.56496	3.84478e-10	9.51085e-11	Up
Cz03g09110	72.74	74.13	80.59	236.9	191.39	119.08	1.56482	1.87269e-07	5.7618e-08	Up
Cz01g31170	12.42	16.68	16.53	40.13	36.22	33.12	1.56437	1.85746e-13	3.65507e-14	Up
Cz01g34030	13.63	17.35	15.8	42.87	40.34	29.34	1.56225	2.02177e-09	5.26909e-10	Up
Cz01g03310	52.15	52.27	58.65	162.13	134.22	94.36	1.56192	1.47813e-09	3.81094e-10	Up
Cz19g05180	37.5	44.21	49.33	139.02	108.64	67.67	1.5617	2.55652e-06	8.84111e-07	Up
Cz05g05070	30.34	33.04	44.54	123.01	85.86	51.92	1.56159	8.63615e-05	3.56955e-05	Up
Cz03g33260	28.36	28.45	29.97	88.61	76.15	44.17	1.56138	1.01239e-06	3.34341e-07	Up
Cz01g39030	25.86	25.4	29.84	69.96	65.07	58.59	1.56088	5.15465e-24	5.9672e-25	Up
Cz15g10080	15.48	17.38	17.03	54.73	33.62	31.58	1.56053	5.43832e-07	1.74894e-07	Up
Cz05g00070	65.65	69.99	69.71	146.82	161.14	181.93	1.55889	5.8703e-33	4.82222e-34	Up
Cz14g18110	28.61	26.13	29.26	72.75	64.64	62.89	1.55868	7.14597e-27	7.39714e-28	Up
Cz02g38130	24.13	21.49	23.09	53.14	59.23	51.53	1.55823	1.34198e-30	1.19886e-31	Up
Cz03g00160	61.06	62.32	63.47	127.55	147.18	171.18	1.5582	2.42669e-21	3.17916e-22	Up
Cz03g37190	32.93	34.68	41.41	103.98	98.11	59.02	1.55764	7.19754e-08	2.14748e-08	Up
Cz04g31040	32.87	35.14	35.57	101.5	89.4	57.17	1.5571	2.65416e-08	7.58154e-09	Up
Cz12g15080	21.7	22.38	26.39	68.55	63.66	36.73	1.55693	3.98047e-07	1.2589e-07	Up
Cz04g09220	14.14	9.36	12.27	33.95	27.85	24.52	1.5562	4.06201e-06	1.43909e-06	Up
Cz14g11110	11.91	13.29	10.14	26.17	30.02	28.38	1.55588	4.55852e-11	1.05815e-11	Up
Cz06g20150	54.18	51.41	53.56	151.47	129.42	98.75	1.55508	8.09586e-12	1.78926e-12	Up
CzCPg00210	0.63	1.21	0.74	1.98	1.43	2.9	1.55503	0.00541988	0.00289431	Up
Cz05g30080	11.06	4.66	6.21	20.35	20.64	12.87	1.55373	0.00255994	0.0012919	Up
Cz01g29010	21.03	21.9	20.2	36.79	55.95	58.06	1.55291	1.57846e-11	3.55894e-12	Up
Cz08g00290	21.87	28.4	29.55	80.51	68.79	41.31	1.55163	1.33824e-06	4.48189e-07	Up
Cz12g09180	21.53	21.21	27.66	70.71	60.37	36.97	1.55149	8.1395e-07	2.66151e-07	Up
Cz16g16140	208.7	182.02	188.22	352.06	416.13	615.4	1.55108	1.29135e-09	3.31476e-10	Up
Cz05g26010	8.69	7.48	8.12	19.91	21.2	16.7	1.55057	5.05277e-16	8.46949e-17	Up
Cz08g31110	7.59	9.17	10	29.85	21.75	12.67	1.5505	6.46608e-05	2.62784e-05	Up
Cz16g09250	43.68	45.16	53.39	133.97	123.46	80.84	1.55047	2.23654e-09	5.84816e-10	Up
Cz18g05180	20.43	18.14	19.86	37.62	40.75	60.73	1.55003	6.65157e-10	1.67108e-10	Up
Cz01g09300	46.83	52.22	50.89	104.38	122.48	128.74	1.54996	3.0982e-30	2.82967e-31	Up
Cz16g01190	27.01	29.11	32.1	77.02	75.77	56.49	1.54988	3.92431e-15	6.94108e-16	Up
Cz09g26290	65.7	61.04	69.29	214.96	160.6	92.64	1.54881	1.21576e-05	4.54513e-06	Up
Cz07g21180	13.4	15.63	16.48	43.15	36.34	28.53	1.54821	9.93162e-11	2.35233e-11	Up
Cz16g05210	0.58	0.44	0.92	1.85	1.85	1.2	1.54712	0.0389941	0.0245926	Up
Cz02g01090	30.54	29.1	33.49	90.56	76.2	54.11	1.54617	1.46864e-09	3.78354e-10	Up
Cz15g16160	25.96	30.71	32.34	99.37	71.48	41.46	1.54488	3.78148e-05	1.49049e-05	Up
Cz02g09220	10.42	10.37	10.95	24.19	25.95	24.77	1.54434	1.53671e-39	1.01581e-40	Up
Cz02g20070	32.88	31.2	34.77	96.98	87.99	49.78	1.54305	6.16599e-07	1.99404e-07	Up
Cz14g05080	96.57	86.72	85.72	138.16	202.75	301.48	1.54305	9.2583e-07	3.0446e-07	Up
Cz09g04200	11.42	10.81	15.83	31.92	34.43	23.7	1.5417	4.32158e-09	1.15016e-09	Up
Cz01g18010	68.32	59.89	71.31	169.62	168.17	133.38	1.54161	7.14665e-16	1.21125e-16	Up
Cz03g01030	105.04	113.11	118.61	326.85	251.91	214.89	1.53996	7.56316e-12	1.66649e-12	Up
Cz06g14100	4.7	5.32	5.15	8.85	12.04	15.01	1.53955	9.4148e-10	2.39538e-10	Up
Cz06g36180	23.34	22.52	25	55.86	53.5	57.15	1.53802	1.56548e-26	1.64448e-27	Up
Cz16g07050	34.62	42.46	41.52	102.3	100.88	76.12	1.53756	1.46182e-13	2.86292e-14	Up
Cz06g00180	70.91	66.35	75.72	200.94	166.61	133.46	1.5369	2.85213e-12	6.1041e-13	Up
Cz11g05110	60.72	58.52	57.62	155.83	135.33	124.22	1.53657	3.19401e-22	4.02188e-23	Up
Cz08g18060	28.7	35.13	35.01	88.96	83.08	60.64	1.53603	3.27488e-11	7.53864e-12	Up
Cz03g14020	52.98	63.25	60.08	171.77	147.82	96.08	1.53525	5.30905e-08	1.56034e-08	Up
Cz09g26070	9.22	6.14	7.58	18.37	18.17	17.62	1.53463	1.55902e-09	4.02986e-10	Up
Cz15g04040	8.77	9.49	8.02	22.77	19.93	19.01	1.53284	2.56112e-17	4.03353e-18	Up
Cz01g44110	16.56	14.99	18.5	45.42	40.95	31.16	1.53217	3.01077e-11	6.90662e-12	Up
Cz01g20080	23.79	28.8	36.1	87.08	81.65	40.82	1.532	3.16574e-05	1.23747e-05	Up
Cz01g13050	13.3	14.46	13.91	27.33	32.47	37.9	1.5316	1.40216e-17	2.17576e-18	Up
Cz02g13150	15.36	14.12	14.58	50.01	31.46	23.07	1.5314	6.97065e-05	2.84729e-05	Up
Cz06g26120	31.84	32.24	31.42	51.03	70.7	103.79	1.5306	3.21454e-07	1.00789e-07	Up
Cz16g18170	23.84	22.41	22.57	52.58	54.12	54.04	1.52944	5.5698e-54	2.35814e-55	Up
Cz01g20050	22.72	23.92	19.58	35.93	47.3	73.18	1.52903	1.47141e-06	4.94256e-07	Up
Cz04g35130	27.32	25.29	26.69	75	66.42	44.83	1.52897	1.03817e-08	2.86183e-09	Up
Cz03g32160	37.93	42.7	46.08	115.13	105.18	76.53	1.52815	2.33095e-10	5.67453e-11	Up
Cz01g39120	21.41	19.63	19.08	29.91	39.26	73.39	1.5279	4.0671e-05	1.61254e-05	Up
Cz14g09190	41.98	40.43	44.14	135.69	105.69	57.06	1.52742	3.84862e-05	1.519e-05	Up
Cz16g07010	471.02	463.33	507.47	1538.4	1101.83	738.58	1.52693	1.0356e-06	3.42352e-07	Up
Cz09g01070	53.12	54.57	54.97	149.33	139.32	91.86	1.52573	7.54282e-10	1.90453e-10	Up
Cz12g07170	43.4	39.05	47.19	77.05	84.57	142.82	1.52497	6.6182e-07	2.14512e-07	Up
Cz05g16170	67.56	60.81	53.75	90.59	128.78	211.21	1.52489	1.3092e-05	4.91278e-06	Up
Cz09g21250	16.5	14.21	15.98	34.66	34.5	39.63	1.52488	3.48762e-21	4.60156e-22	Up
Cz04g40060	31.73	37.31	36.02	80.68	82.03	81.94	1.5246	2.02733e-26	2.14177e-27	Up
Cz11g25130	54.74	58.11	57.91	149.39	134.02	114.17	1.52443	4.37929e-20	6.02e-21	Up
Cz14g01050	35.78	30.69	32.48	75.89	84.15	70.56	1.524	8.02767e-25	9.02592e-26	Up
Cz07g10100	9.56	9.15	8.68	20.02	20.51	23.23	1.52359	2.65968e-31	2.32041e-32	Up
Cz03g32090	105.42	109.65	118.93	353.43	277.12	152.3	1.52352	1.12786e-05	4.19851e-06	Up
Cz12g17090	9.69	10.51	12.85	33.76	27.03	16.78	1.52329	8.53745e-06	3.14229e-06	Up
Cz16g02110	29.07	28.92	32.46	72.55	78.87	59.48	1.52328	2.77495e-16	4.59783e-17	Up
Cz04g23050	55.06	59.62	60.36	125.13	126.94	155.29	1.52325	4.86443e-24	5.62152e-25	Up
Cz06g24050	642.61	701.04	822.9	2468.99	1688.68	927.36	1.52315	9.39937e-05	3.91067e-05	Up
Cz02g38040	47.09	44.7	41.1	109.98	111.4	87.91	1.52244	3.57454e-18	5.39678e-19	Up
Cz02g18120	78.53	75.57	83.15	221.14	186.96	143.63	1.52083	4.22208e-12	9.14568e-13	Up
Cz16g12200	21.31	19.91	19.04	50.69	55.06	34.9	1.51911	1.37985e-09	3.5493e-10	Up
Cz08g21210	19.26	19.61	22.31	69.9	49.09	24.57	1.51863	0.000233346	0.000101978	Up
Cz02g17020	7.36	6.28	9.06	22.13	18.09	12.76	1.51854	1.01743e-06	3.36073e-07	Up
Cz06g25020	29.6	34.93	36.7	104.35	81.3	50.5	1.51805	3.23027e-06	1.13088e-06	Up
Cz07g10010	51.62	54.79	55.14	106.93	130.71	136.57	1.51544	2.34401e-26	2.48413e-27	Up
Cz08g27020	42.86	39.71	43.09	124.32	104.56	63.49	1.51468	6.80368e-07	2.20796e-07	Up
Cz14g21120	38.65	35.37	46.68	135.33	89.57	57.03	1.51464	7.79401e-05	3.20487e-05	Up
Cz11g16290	24.28	29.15	31.98	78.68	69.16	50.79	1.51457	2.72692e-08	7.79847e-09	Up
Cz04g02210	17.66	18.45	18.08	48.23	45.32	32.37	1.51426	2.10858e-10	5.11214e-11	Up
Cz07g11150	18.56	20.52	16.5	23.55	39.4	68.17	1.51419	0.000262633	0.000115616	Up
Cz15g18200	382.41	371.53	364.99	1049.08	902.25	641.49	1.51416	1.74106e-10	4.19676e-11	Up
Cz06g14270	17.32	18.73	20.47	48.5	44.42	37.83	1.51404	6.63043e-17	1.06903e-17	Up
Cz14g05100	134.71	145.37	158.4	319.34	408.92	287.45	1.51388	2.13587e-15	3.72518e-16	Up
Cz09g10170	52.33	48.62	50.36	119.57	128.68	101.74	1.51379	1.97383e-23	2.34936e-24	Up
Cz06g06090	45.35	39.08	39.22	103.9	97.1	84.93	1.5129	7.70429e-20	1.07035e-20	Up
Cz12g23100	23.82	33.13	35.43	81.22	77	56.12	1.51252	2.63617e-08	7.52491e-09	Up
Cz14g03150	18.88	19.7	20.73	52.59	45.3	39.17	1.51248	2.92302e-16	4.85289e-17	Up
Cz05g32250	21.73	20.61	20.84	47.47	52.33	46.22	1.51206	5.10479e-28	5.10071e-29	Up
Cz01g10210	50.09	49.36	39.26	60.2	90.8	175.68	1.50995	0.000319288	0.000142045	Up
Cz10g09200	16.08	15.19	18.53	41.29	43.05	31.07	1.50936	1.26757e-09	3.25205e-10	Up
Cz15g05010	17.31	19.2	19.28	48.29	45.93	34.75	1.50932	3.14944e-12	6.753e-13	Up
Cz11g20010	3.78	3.22	3.04	6.3	7.19	9.77	1.50874	1.55645e-09	4.02221e-10	Up
Cz14g25110	60.78	49.41	47.71	133.74	131.68	99.74	1.5084	1.17416e-11	2.62548e-12	Up
Cz08g17040	42.66	45	39.06	86.25	99.36	106.67	1.5084	1.52106e-23	1.79931e-24	Up
Cz04g21050	92.1	91.2	88.5	209.1	226.28	190.62	1.50822	4.11684e-32	3.47226e-33	Up
Cz02g39280	33.08	29.4	31.34	39.29	59.62	121.64	1.50723	0.000432531	0.000195909	Up
Cz19g01090	19.57	23.17	23.49	62.9	54.11	36.19	1.50638	1.68633e-07	5.16271e-08	Up
Cz03g23260	12.65	11.25	12.85	23.3	29.92	31.42	1.50533	3.09126e-17	4.89555e-18	Up
Cz07g28150	2818.84	2566.28	2750.12	7338.35	6774.65	4620.91	1.50523	1.02359e-10	2.4278e-11	Up
Cz07g22100	45.57	55.24	58.85	165.77	112.63	90.22	1.50491	1.09326e-06	3.62576e-07	Up
Cz12g21180	129.27	117.03	125.86	352.09	300.56	204.88	1.50477	5.12165e-09	1.37161e-09	Up
Cz02g24250	18.58	18.51	20.89	45.59	47.83	39.79	1.50417	1.55659e-22	1.92942e-23	Up
Cz12g15130	93.94	82.3	101.51	285.92	234.84	121.93	1.5036	3.80681e-05	1.50106e-05	Up
Cz02g07020	53.23	60.16	63.71	161.63	145.96	100.33	1.50341	4.00343e-09	1.06282e-09	Up
Cz04g00030	69.55	65.64	88.58	259.47	186.74	75.78	1.5034	0.00151449	0.000740104	Up
UNPLg00305	64.19	57	60.64	140.33	138.84	137.65	1.50274	2.86514e-43	1.66889e-44	Up
Cz05g11140	44.2	45.27	45.14	117.5	108.71	82.71	1.50207	1.02415e-14	1.85645e-15	Up
Cz17g09090	2.31	4.35	2.43	7.03	7.23	7	1.50192	0.000695021	0.00032285	Up
Cz07g33050	23.83	25.96	30.49	77.73	67.11	40.53	1.50153	3.45358e-06	1.21388e-06	Up
Cz06g36080	57.3	45.88	59.33	176.01	123.34	76.95	1.50109	6.8941e-05	2.81556e-05	Up
Cz02g06020	12.34	13.28	12.43	25.47	28.82	32.88	1.49965	1.01651e-19	1.42577e-20	Up
Cz12g11200	2.07	2.32	3.04	8.76	6.13	2.57	1.49947	0.00546874	0.00292149	Up
Cz06g19200	41.26	41.3	42.3	81.6	106.17	98.28	1.499	2.8407e-25	3.15045e-26	Up
Cz05g08070	26.27	22.72	26.49	72.16	59.2	41.96	1.4988	2.05144e-08	5.79058e-09	Up
Cz16g08150	7.21	6.85	7.83	21.03	17.39	12.43	1.49874	3.87423e-05	1.53118e-05	Up
Cz06g11130	10.67	12.17	12.15	21.82	29.76	28.58	1.49788	1.34355e-15	2.31825e-16	Up
Cz05g13080	15.81	16.69	17.03	32.93	44.44	36.11	1.49756	4.42653e-15	7.87357e-16	Up
Cz05g18150	48.82	42.54	50.66	122.51	118.07	84.44	1.49741	1.43795e-11	3.23162e-12	Up
Cz01g29170	30.74	31.59	30.81	55.54	70.4	87.74	1.49683	1.81786e-12	3.83491e-13	Up
Cz16g06230	40.59	49.04	51.68	120.11	118.47	85.5	1.49613	5.35082e-10	1.33396e-10	Up
Cz09g20230	155.91	132.01	157.33	410.89	372.53	236.29	1.4948	4.00888e-08	1.16487e-08	Up
Cz12g22180	26.9	29.48	32.6	86.05	73.1	44.76	1.4941	8.1202e-07	2.65466e-07	Up
UNPLg00103	35.37	31.76	31.21	74.82	74.83	74.76	1.49392	2.36714e-26	2.51022e-27	Up
Cz05g10060	114.87	123.3	134.63	342.83	296.98	211.35	1.49338	6.59771e-10	1.65667e-10	Up
Cz03g21090	484.12	544.52	738.15	2072.77	1282.31	713.18	1.49335	0.000539317	0.000246645	Up
Cz09g02220	18.73	18.61	18.6	55.46	45.1	27.73	1.49319	1.65723e-06	5.6127e-07	Up
Cz09g21200	69.84	66.67	64.68	138.45	155.22	165.05	1.49319	8.94726e-34	7.23071e-35	Up
Cz03g38010	25.9	25.51	27.67	74.42	58.9	47.26	1.49309	2.66133e-10	6.5178e-11	Up
Cz01g46060	37.93	42.89	44.29	110.61	100.96	74.16	1.49174	1.87689e-10	4.53418e-11	Up
Cz10g07230	55.91	57.52	68.28	216.75	141.06	62.23	1.49174	0.00149609	0.000730516	Up
Cz06g01050	17.65	17.76	17.88	39.88	43.02	38.48	1.49127	7.85615e-27	8.14274e-28	Up
Cz01g02060	248.35	245.37	271.36	782.16	587.83	378.99	1.49123	1.60419e-06	5.42144e-07	Up
Cz09g31330	81.33	79.61	90.01	199.77	213.98	157.66	1.49101	8.81592e-17	1.42902e-17	Up
Cz06g03100	37.82	39.66	40.6	91.97	91.35	85.05	1.48998	9.51958e-37	6.9708e-38	Up
Cz06g32110	21.6	23.23	32.4	81.21	59.8	36.41	1.48992	0.000132357	5.59753e-05	Up
Cz08g11100	5.16	4.43	4.26	8.87	9.9	12.89	1.48952	4.90464e-07	1.56849e-07	Up
Cz14g25090	11.97	9.87	10.64	34.44	28.01	12.69	1.48941	0.00208541	0.00103937	Up
Cz10g17180	18.27	20.01	18.75	37.67	44.2	47.79	1.48904	7.20996e-20	9.99757e-21	Up
Cz18g13070	8.54	9.03	9.81	12.42	23.94	26.32	1.48857	1.04254e-05	3.86214e-06	Up
Cz06g23150	65.78	66.29	68.57	204.94	162.37	91.51	1.48813	1.1047e-05	4.10862e-06	Up
Cz16g21300	16.71	15.42	18.99	51.47	41.46	24.14	1.488	1.89798e-05	7.24094e-06	Up
Cz02g20120	57.03	58.78	66.84	146.61	148.02	119.88	1.48701	4.6592e-19	6.72423e-20	Up
Cz12g26280	4.61	4.38	6.08	16.66	13.59	4.84	1.48645	0.00854582	0.00472916	Up
Cz03g13100	15.24	18.25	17.17	45.24	40.89	29.09	1.48619	6.14216e-10	1.53942e-10	Up
Cz13g12070	15.91	12.79	15.85	32.91	34.22	34.09	1.48617	1.47623e-14	2.7054e-15	Up
Cz12g15250	53.33	52.93	49.25	68.96	109.35	180.04	1.48616	5.45088e-05	2.19494e-05	Up
Cz03g00150	20.43	18.72	25.24	62.01	48.13	36.46	1.48611	2.2626e-07	7.01585e-08	Up
Cz05g34070	69.81	77.02	83.32	246.53	164.49	113.78	1.48588	1.05897e-05	3.93006e-06	Up
Cz10g22160	34.24	19.93	33.86	102.46	71.46	30.37	1.48541	0.00474641	0.00250876	Up
Cz10g04020	19.14	20.16	18.93	27.26	42.66	63.63	1.48425	3.33896e-05	1.30851e-05	Up
Cz08g20190	71.27	72.68	73.82	186.46	162.51	144	1.48359	5.62259e-19	8.14831e-20	Up
Cz02g35040	15.61	14.8	16.07	40.86	37.37	27.22	1.48339	2.79087e-11	6.39102e-12	Up
Cz06g12070	43.99	49.17	50.48	155.28	111.24	61.35	1.48255	9.27497e-05	3.85582e-05	Up
Cz14g23090	27.41	28.06	28.59	70.74	69.46	50.19	1.48094	8.29832e-13	1.70695e-13	Up
Cz05g00100	26.45	30.37	31.54	79.94	71.38	48.97	1.48073	7.50429e-09	2.04118e-09	Up
UNPLg00320	31.97	34.35	32.7	75.48	73.48	74.48	1.48028	1.33946e-43	7.69508e-45	Up
Cz04g26120	23.18	24.19	22.81	46.76	60.4	51.59	1.48012	1.18522e-21	1.5338e-22	Up
Cz02g13250	143.45	136.17	129.41	324.97	281.43	316.43	1.47925	1.12321e-27	1.13427e-28	Up
Cz05g07010	3.71	4.26	3.47	10.99	7.94	7.14	1.47897	7.38734e-07	2.40425e-07	Up
Cz06g00220	10.36	12.96	13.52	34.64	29.83	19.28	1.47794	4.01143e-06	1.41984e-06	Up
Cz06g29010	3.96	3.5	5.27	11.18	11.07	7.1	1.47695	0.00123512	0.000594787	Up
Cz06g23030	47.72	45.8	56.08	138.82	121.22	78.47	1.47688	1.87269e-07	5.76193e-08	Up
Cz08g01020	37.03	34.99	32.46	65.06	78.21	92.88	1.47635	1.8523e-15	3.21704e-16	Up
Cz04g37080	15.97	15.43	17.48	38.9	38.38	32.79	1.4759	2.11609e-21	2.7652e-22	Up
Cz09g00060	90.97	93.2	96.75	145.05	207.4	285.23	1.47551	1.07038e-07	3.23068e-08	Up
UNPLg00455	4.7	5	5.23	7.32	9.75	16.96	1.47534	0.000130048	5.4921e-05	Up
Cz02g07080	32.97	28.86	32.64	74.1	72.36	66.17	1.47493	7.77605e-25	8.73266e-26	Up
Cz06g17080	22.61	21.74	22.23	55.25	47.95	46.57	1.47474	3.62098e-23	4.34845e-24	Up
Cz01g42210	7.75	5.81	9.24	21.89	19.69	10.69	1.47458	0.00087079	0.000409715	Up
Cz09g07220	3.03	3.24	3.16	7.41	6.54	7.26	1.47382	1.6827e-16	2.76566e-17	Up
Cz01g27110	14.66	16.33	17.2	39.89	40.74	28.03	1.47173	9.32589e-10	2.37151e-10	Up
Cz09g14170	38.34	44.88	45.11	103.17	101.18	83.97	1.47166	1.96058e-17	3.06578e-18	Up
UNPLg00518	24.93	25.05	22.79	57.47	58.57	47.49	1.47064	9.81943e-19	1.44004e-19	Up
Cz01g25040	6.8	7.53	9.04	18.93	19.1	14.56	1.47034	2.51607e-10	6.1453e-11	Up
Cz16g09170	7.97	9.58	11.71	24.4	20	21.36	1.47026	1.11818e-09	2.85835e-10	Up
Cz11g03210	29.91	31.05	32.89	65.74	71.36	73.18	1.47011	5.48106e-38	3.84207e-39	Up
Cz14g26010	18.22	20.11	17.5	44.48	45.15	35.74	1.46949	1.57641e-16	2.58467e-17	Up
Cz03g06120	35.11	36.48	36.03	70.63	87.15	83.5	1.46893	6.00986e-29	5.76902e-30	Up
Cz07g06040	53.12	54.09	65.37	168.1	135.82	84.49	1.4686	2.3795e-06	8.20199e-07	Up
Cz02g29160	25.13	26.89	29.44	75.86	62.98	44.12	1.46757	3.81497e-08	1.10472e-08	Up
Cz08g25070	45.29	44.46	47.39	129.73	111.47	67.32	1.46712	9.11357e-07	2.99397e-07	Up
Cz03g37240	25.45	32.53	34.39	84.85	71.15	51.31	1.46689	6.38793e-08	1.89529e-08	Up
Cz10g13060	17.28	18.36	21.48	35.72	42.41	49.81	1.46643	2.4587e-13	4.88401e-14	Up
Cz01g10240	121.4	111.4	116.76	291.99	272.34	217.82	1.46612	1.94889e-16	3.21225e-17	Up
Cz06g24010	123.86	121.42	129.81	383.28	280.97	178.95	1.46608	5.52083e-06	1.983e-06	Up
Cz04g12040	15.33	22.57	22.34	57.9	47.4	30.59	1.46604	2.49658e-05	9.63763e-06	Up
Cz10g09080	12.65	11.36	10.03	27.9	28.26	20.38	1.46594	5.54176e-10	1.38378e-10	Up
Cz02g14120	4.63	4.95	6.9	10.24	17.54	9.5	1.46571	5.5164e-05	2.22242e-05	Up
Cz15g11040	0.96	1.96	4.03	3.73	6.51	5.08	1.46175	0.046797	0.03009	Up
Cz12g18140	23.21	18.95	18.01	49.77	40.13	44.51	1.46129	1.45256e-13	2.84382e-14	Up
Cz01g34380	2.98	2.09	2.64	5.85	6.63	4.87	1.46125	3.5063e-07	1.10333e-07	Up
Cz03g34120	12.46	11.09	13.83	29.79	28.61	24.98	1.46083	2.6233e-16	4.34131e-17	Up
Cz02g20210	20.87	29.16	31.13	65.44	52.71	63.03	1.46068	4.7075e-09	1.25632e-09	Up
Cz10g19140	96.09	78.86	75.86	125.88	186.69	251.83	1.45927	1.16141e-06	3.86493e-07	Up
Cz05g07130	9.35	10.68	10.49	24.97	24.39	18.96	1.45925	1.02105e-09	2.60259e-10	Up
Cz02g31050	99.32	110.07	105.37	261.65	243.45	195.71	1.4589	6.20014e-16	1.04683e-16	Up
Cz05g33100	23.84	26.21	27.97	63.18	62.98	47.91	1.45789	9.54944e-12	2.12196e-12	Up
Cz07g25030	23.93	30.8	28.51	78.26	64.53	43.13	1.45786	5.74424e-07	1.85114e-07	Up
Cz04g39090	64.55	58.52	66.54	175.45	148.21	99.26	1.45771	5.81317e-08	1.7147e-08	Up
Cz05g13150	8.48	7.93	9.36	26.42	20.99	10.48	1.45694	0.000210745	9.12594e-05	Up
Cz05g36260	20.62	23.04	19.86	34.4	45.9	61.76	1.45599	8.90635e-08	2.67392e-08	Up
Cz12g02160	30.43	31.44	34.6	83.69	78.15	53.06	1.45576	3.95623e-09	1.04924e-09	Up
Cz01g23270	0.85	1.63	1.72	3.71	3.33	2.42	1.45516	0.0432636	0.0275905	Up
Cz18g13200	110.2	108.49	115.81	267.71	258.91	215.37	1.45506	2.61875e-22	3.28433e-23	Up
Cz13g01150	29.83	30.55	32.78	52.57	64.7	90.54	1.4545	2.79422e-09	7.34174e-10	Up
Cz17g14070	18.74	17.15	18.55	35.71	39.75	45.35	1.454	1.41187e-22	1.73988e-23	Up
Cz06g25190	4.02	3.83	3.29	7.37	8.06	9.31	1.45252	4.32888e-14	8.17825e-15	Up
Cz09g02170	95.41	115.76	122.1	307	283.81	151.77	1.45154	1.10619e-05	4.11491e-06	Up
Cz07g12200	28.39	24.58	24.87	55.96	56.05	60.3	1.45085	3.78598e-26	4.04758e-27	Up
Cz10g15040	10.24	12.41	14	34.85	29.52	17.29	1.45074	1.76828e-05	6.72138e-06	Up
Cz01g29050	12.09	12.43	12.08	32.79	28.66	19.9	1.45062	2.32973e-08	6.60983e-09	Up
Cz02g36320	19.26	18.32	18.43	47.41	41.47	35.19	1.4505	5.62032e-15	1.00382e-15	Up
Cz05g32260	34.26	34.37	46.26	95.31	88.94	70.38	1.45024	6.11956e-10	1.53295e-10	Up
Cz01g26260	27.84	24.79	24.99	61.37	58.08	52.36	1.4502	7.46481e-22	9.55587e-23	Up
Cz05g26070	41.57	41.02	39.66	77.11	95.63	97.91	1.44943	1.30292e-23	1.53432e-24	Up
Cz01g45060	31.92	25.15	20.28	28.8	46.36	100.67	1.44864	0.00391518	0.00204256	Up
Cz05g03030	17.22	19.02	20.07	48.06	44.49	32.14	1.44815	2.65e-10	6.48828e-11	Up
Cz16g08250	26.77	36.31	33.12	65.34	78.86	68.67	1.44794	3.44144e-14	6.46502e-15	Up
Cz18g11190	1.45	2.74	2.18	4.97	4.73	4.71	1.44792	0.00562028	0.00300881	Up
Cz01g14010	23.79	21.94	22.18	42.4	46.82	61.17	1.44779	3.62327e-13	7.2697e-14	Up
Cz16g07070	30.26	32.64	33.88	79.87	72.51	61.47	1.44769	4.74222e-16	7.9458e-17	Up
Cz15g07180	74.16	68.15	74.93	166.27	177.82	135.8	1.44756	1.6392e-18	2.42901e-19	Up
Cz10g16090	16.03	15.16	13.99	19.05	30.12	52.27	1.44715	0.000213299	9.24646e-05	Up
Cz16g08170	39.22	40.85	45.57	112.38	95.29	70.09	1.44692	1.75947e-09	4.56325e-10	Up
Cz07g25040	50.7	53.78	54.41	90.22	106.66	155.48	1.44665	4.73809e-08	1.38749e-08	Up
Cz07g12220	27.59	26.55	26.88	56.36	54.77	67.66	1.44665	9.66488e-22	1.24366e-22	Up
Cz16g07170	22.95	23.01	29.85	59.74	63.52	44.32	1.44626	5.52944e-10	1.37997e-10	Up
Cz08g14070	9.93	11.52	11.03	30.58	23.48	18.13	1.44614	1.46431e-06	4.91776e-07	Up
Cz11g11080	31.96	33.56	39.43	86.45	84.63	61.01	1.44614	2.38976e-10	5.82407e-11	Up
Cz04g23040	27.28	25.49	28.98	76.11	62.16	42.78	1.44611	2.07591e-07	6.41206e-08	Up
Cz09g31070	6.68	10.83	7.17	17.53	16.81	20.47	1.4459	1.65723e-06	5.61309e-07	Up
Cz07g03040	12.83	16.64	13.98	37.27	34.59	24.45	1.44581	4.26099e-08	1.24097e-08	Up
Cz02g05020	79.21	89.54	92.46	250.67	205.62	122.62	1.44572	4.60742e-06	1.64244e-06	Up
Cz06g06080	554.29	623.63	708.07	2095.41	1370.87	729.59	1.4455	0.000432166	0.000195715	Up
Cz13g10130	13.79	14	12.3	16.96	25.87	47.13	1.4453	0.00032238	0.000143528	Up
Cz11g22200	71.19	74.22	86.76	231.36	183.01	100.97	1.44516	4.37006e-05	1.73965e-05	Up
Cz16g14250	13.74	11.02	10.17	18.93	24.15	34.59	1.44515	1.33456e-06	4.46777e-07	Up
Cz12g26110	36.86	44.07	44.85	99.14	98.13	80.36	1.4443	7.81076e-14	1.50007e-14	Up
Cz07g07040	16.98	17.65	20.07	52.9	42.09	26.29	1.44384	1.09024e-05	4.05122e-06	Up
UNPLg00626	37.22	42.27	39.47	59.5	86.04	118.73	1.44351	4.89538e-07	1.56521e-07	Up
Cz12g21240	8.25	7.41	10.46	10.28	18.19	30.14	1.44317	0.00308151	0.00157902	Up
Cz05g17050	50.71	51.39	50.86	108.91	115.47	111.25	1.43987	8.76544e-54	3.73445e-55	Up
Cz17g10180	76.15	76.28	80.25	246.99	178.88	90.32	1.43984	0.000368887	0.00016556	Up
Cz05g12100	19.3	17.71	17.92	47.44	37.39	35.91	1.43948	9.61491e-14	1.85744e-14	Up
Cz06g05120	20.09	18.4	20.14	37.71	44.4	46.64	1.43928	4.80619e-22	6.09812e-23	Up
Cz07g10160	22.36	22.87	22.96	43.36	52.17	54.18	1.43905	1.82618e-23	2.17241e-24	Up
Cz05g19150	344.15	335.9	371.44	934.17	814.69	560.28	1.43741	5.23519e-09	1.40377e-09	Up
Cz19g01050	36.55	35.87	39.06	110.7	93.62	42.69	1.43731	0.000254373	0.000111743	Up
Cz06g14030	51.67	54.22	56.55	137.79	123.21	95.14	1.43662	1.0657e-12	2.20915e-13	Up
Cz04g29010	16.41	15.47	16.11	41.75	36.01	27.93	1.43624	5.0541e-09	1.35251e-09	Up
Cz08g28220	6.09	6.11	7.28	14.73	15.13	12.99	1.43618	2.31238e-10	5.62625e-11	Up
Cz01g24080	6.88	10.16	12.71	23.86	28.43	13.36	1.4359	0.00169402	0.000833251	Up
Cz05g17200	7.39	9.22	8.45	19.95	16.64	18.36	1.43584	1.94162e-13	3.83361e-14	Up
Cz01g15020	17.63	18.42	20.38	42.21	42.6	38.69	1.43564	3.53828e-26	3.77806e-27	Up
Cz01g39280	60.81	58.18	54.13	77.71	118.77	187.81	1.43536	3.80681e-05	1.50123e-05	Up
Cz15g08070	32.12	29.82	34.26	85.63	75.08	50.54	1.43489	4.45888e-08	1.30246e-08	Up
Cz12g25120	27.88	27.31	28.23	62.83	62.03	57.59	1.43486	3.3901e-38	2.34251e-39	Up
Cz19g04140	103.72	104.81	110.56	210.85	236.15	250.89	1.43452	2.4624e-36	1.82279e-37	Up
Cz03g18300	14.56	17.97	13.57	24.13	31.28	46.2	1.43392	4.7033e-06	1.68006e-06	Up
Cz04g36190	14.56	17.97	13.57	24.13	31.28	46.2	1.43392	4.7033e-06	1.68006e-06	Up
Cz02g36310	42.72	39.25	41.89	117.1	90.75	64.06	1.43367	3.40878e-07	1.07151e-07	Up
Cz01g39010	9.85	11.76	10.83	31.97	25.6	14.18	1.43348	0.000138397	5.86772e-05	Up
Cz05g31270	59.68	76.1	73.01	198.4	163.5	96.99	1.43269	1.08048e-05	4.01207e-06	Up
Cz02g13230	55.12	56.99	55.94	136.83	118.91	111.31	1.43232	6.8362e-21	9.11978e-22	Up
Cz19g06070	13.57	12.66	15.81	29.05	34.68	28.2	1.43182	1.97555e-15	3.43768e-16	Up
Cz04g03150	282.11	265.7	262.13	574.6	622.85	569.28	1.4307	2.87556e-43	1.67687e-44	Up
Cz03g20180	34.5	34.46	28.55	26.3	51.49	143.49	1.43045	0.0169155	0.00990924	Up
Cz09g14100	81.62	79.25	71.58	152.15	167.42	188.23	1.4303	2.47267e-22	3.09125e-23	Up
Cz10g05150	6.54	5.76	6.46	15.57	14.87	10.8	1.42929	1.9231e-07	5.92599e-08	Up
Cz04g22040	28.85	29.37	32.33	74.05	71.12	52.44	1.42873	4.696e-12	1.02067e-12	Up
Cz09g20160	45.43	47.5	47.69	110.7	108.46	87.14	1.42807	5.76327e-19	8.35985e-20	Up
Cz07g24050	11.84	11.29	12.15	27.28	26.65	22.98	1.42792	6.88903e-21	9.19485e-22	Up
Cz15g08050	66.32	62.6	61.32	111	137.66	167.11	1.42752	5.20467e-13	1.05465e-13	Up
Cz09g26040	11.37	13.13	13.97	32.34	25.93	25.42	1.42694	1.89319e-13	3.73042e-14	Up
Cz01g16230	143.5	146.13	146.12	304.54	336.99	305.68	1.42614	2.95871e-48	1.49295e-49	Up
Cz19g00180	26.95	30.13	36.48	90.11	75.75	39.43	1.42596	0.00013263	5.61e-05	Up
Cz03g25010	118.07	122.67	143.04	338.79	305.64	191.66	1.42425	2.1713e-07	6.71828e-08	Up
Cz11g29140	75.34	66.47	79.81	127	168.78	186.99	1.42353	1.00232e-12	2.07376e-13	Up
Cz12g27190	22.93	22.06	26.04	55.29	57.67	41.4	1.42295	1.62516e-12	3.41758e-13	Up
Cz07g28250	25.08	26.86	26.52	67.66	59.77	43.18	1.42192	1.64452e-09	4.25635e-10	Up
Cz06g18130	25.19	27.38	31.58	82.79	67.82	33.67	1.42172	0.000230826	0.000100816	Up
Cz04g25230	49.39	49.78	56.54	130.83	123.69	83.5	1.42042	2.24549e-09	5.87307e-10	Up
Cz01g35110	17.96	18.52	23.84	62.13	47.91	22.54	1.4202	0.00130113	0.000629342	Up
Cz04g19230	16.15	17.45	15.3	36.79	34.84	34.45	1.42016	7.8888e-20	1.09651e-20	Up
Cz01g38280	188.16	181.46	211.7	605.83	380.85	278.43	1.41971	2.97839e-05	1.16047e-05	Up
Cz02g27090	82.91	79.88	92.82	198.97	205.33	149.85	1.41947	5.77663e-13	1.17517e-13	Up
Cz12g22040	30.26	29.98	32.57	87.18	71.01	43.84	1.41933	4.97133e-06	1.77878e-06	Up
Cz04g06150	55.8	56.09	70.79	149.54	143.77	102.39	1.41868	7.38737e-10	1.86381e-10	Up
Cz01g12210	23.48	24.69	31.23	91.41	52.45	30.61	1.41867	0.00283578	0.00144413	Up
Cz02g21420	7.16	7.6	8.11	19.1	16.82	13.63	1.41847	2.63381e-12	5.62285e-13	Up
Cz08g22060	18.52	20.18	18.95	48.65	40.23	36.17	1.41839	4.37505e-12	9.48868e-13	Up
Cz04g25110	6.86	5.43	5.74	9.68	12.91	16.69	1.41832	1.65341e-05	6.27705e-06	Up
Cz04g18140	46.29	61.94	63.02	139.51	117.97	113.3	1.41728	1.05041e-10	2.49492e-11	Up
CzMTg00230	7.81	8.7	8.13	17.11	18.19	18.02	1.41699	1.31828e-14	2.40803e-15	Up
Cz01g33190	33.72	41.69	40.12	99.14	86.9	64.34	1.41654	8.60995e-09	2.35281e-09	Up
Cz03g00130	18.03	20.09	21.85	59.15	43.39	27.75	1.41585	2.38857e-05	9.19365e-06	Up
Cz11g07220	111.34	95.96	103.5	240.26	225.87	204.67	1.41442	9.82164e-21	1.32006e-21	Up
Cz02g16100	29.9	36.43	35.93	111.21	71.22	40.61	1.41242	0.000871898	0.000410353	Up
Cz03g28200	22.64	24.44	24.06	52.23	49.82	51.15	1.41231	9.36958e-27	9.74257e-28	Up
Cz03g15210	81.52	81.56	88.46	238.76	187.17	118.18	1.41176	4.45115e-06	1.58377e-06	Up
Cz10g20180	32.26	30.1	35.66	86.44	84.06	42.24	1.41098	3.75677e-05	1.4795e-05	Up
Cz13g09200	58.1	55.66	60.21	126.45	129.39	118.1	1.41003	1.89455e-37	1.35577e-38	Up
Cz16g13170	531.33	590.03	622.16	1285.27	1296.08	1163.98	1.40999	9.71726e-30	9.04323e-31	Up
Cz13g17280	10.7	8.88	11.44	28.94	21.81	16.37	1.40948	4.7853e-06	1.70999e-06	Up
Cz06g24130	6.64	7.18	10.9	10.54	18.96	24.46	1.40932	0.00474669	0.00250921	Up
Cz03g40240	42.09	34.35	44.42	106.85	83.19	70.45	1.40902	1.9273e-08	5.42703e-09	Up
Cz09g22210	32.55	32.76	32.77	74	77.43	59.57	1.40683	8.66426e-15	1.56766e-15	Up
Cz07g30140	15.17	14.49	13.91	31.95	30.55	30.97	1.4051	4.91783e-24	5.68979e-25	Up
Cz11g10210	45.84	45.31	45.17	97.34	105.5	89.48	1.40471	1.08832e-25	1.18671e-26	Up
Cz12g08230	132.11	133.14	132.95	299.54	326.29	228.7	1.40459	1.27478e-13	2.48472e-14	Up
Cz13g11130	49.25	46.23	50.31	148.24	99.3	66.93	1.4045	4.91545e-05	1.96788e-05	Up
Cz04g31260	12.89	11.23	11.99	24	25.33	28.04	1.40398	1.15999e-24	1.3135e-25	Up
Cz15g09150	60.22	63.75	62.64	136.17	144.2	119.27	1.40309	9.49338e-23	1.16282e-23	Up
Cz01g09170	19.14	19.21	19.65	47.11	41.18	35.97	1.40294	4.2631e-15	7.55733e-16	Up
Cz04g18230	22.63	22.76	23.62	56.87	55.47	35.86	1.40292	1.25137e-08	3.46706e-09	Up
Cz03g13210	78.88	71.23	80.99	155.29	162.91	175.29	1.40156	1.84381e-28	1.80552e-29	Up
Cz18g13170	5.07	5.13	5.8	11.08	11.72	11.39	1.40122	7.15602e-23	8.72232e-24	Up
Cz06g00110	11.36	10.27	11.05	21.75	22.09	26.01	1.40115	4.27762e-15	7.58593e-16	Up
Cz04g05120	40.23	38.13	39.28	96.22	89.98	65.47	1.39981	3.19328e-11	7.34229e-12	Up
Cz12g03240	25.66	24.48	31.76	73.84	58.18	44.04	1.3993	4.66386e-06	1.66448e-06	Up
Cz01g04200	42.07	41.9	45.8	63.61	80.16	136.01	1.39925	2.68309e-05	1.04005e-05	Up
Cz04g30030	19.3	19.69	20.02	53.27	44.39	28.79	1.39861	8.48755e-07	2.77927e-07	Up
Cz09g17130	19.21	16.64	16.31	24.94	36.21	51.3	1.39855	4.52737e-06	1.6121e-06	Up
Cz08g26110	95.52	106.1	114.17	303.62	243.14	131.36	1.39828	7.08919e-05	2.89807e-05	Up
Cz11g23020	21.3	23.79	24.61	62.43	50.01	36.62	1.3981	8.446e-08	2.53346e-08	Up
Cz02g37190	43.84	51.35	58.21	139.3	120.73	68.82	1.39771	1.76491e-05	6.70743e-06	Up
Cz17g15200	166.44	138.75	140.87	249.2	301.02	406.38	1.3972	5.65693e-09	1.52137e-09	Up
Cz04g14140	45.74	54.81	49.79	95.56	117.95	107.33	1.39683	5.38488e-16	9.0441e-17	Up
Cz13g15240	16.31	15.53	17.71	34.27	37.4	34.04	1.39603	1.69102e-15	2.93469e-16	Up
Cz01g34260	22.41	21.38	23.04	51.25	47.37	43.72	1.39603	5.3007e-23	6.41151e-24	Up
Cz06g15070	16.81	11.12	13.55	33.3	28.85	26.89	1.39576	6.74097e-07	2.18716e-07	Up
Cz02g03060	22.57	23.43	26.41	55.95	52.77	45.49	1.39567	2.77089e-17	4.37529e-18	Up
Cz08g30260	11.36	8.01	11.02	16.65	16.64	32.09	1.39452	0.000661836	0.000306642	Up
Cz08g24130	88.94	84.01	93.62	205.97	207.47	154.3	1.39442	1.17565e-13	2.2876e-14	Up
Cz02g38140	52.02	55.95	60.36	162.77	124.92	72.63	1.39368	5.53889e-05	2.23205e-05	Up
Cz05g09080	7.6	7.11	7.46	19.21	15.6	12.45	1.39338	1.81055e-09	4.69932e-10	Up
Cz13g15220	11.81	11.27	10.89	22.98	25.1	24.16	1.3933	7.68871e-27	7.96408e-28	Up
Cz16g21010	135.38	130.71	131.19	278.27	282.14	282.83	1.39224	2.82568e-54	1.19257e-55	Up
Cz16g16210	73.67	69.19	82.99	216.43	176.11	91.15	1.39206	0.000154749	6.59296e-05	Up
Cz04g15300	97.03	119.72	128.7	322.14	246.02	168.16	1.39159	6.03266e-06	2.17621e-06	Up
Cz05g27070	19.18	19.94	21.66	49.71	47.03	32.68	1.39089	5.43426e-09	1.46004e-09	Up
Cz10g24220	14.69	15.71	19.87	45.14	37.8	24.3	1.39057	8.90649e-06	3.28405e-06	Up
Cz15g12180	112.09	96.73	103.35	284.85	234.3	146.07	1.38991	3.72219e-06	1.31325e-06	Up
Cz02g19150	18.91	21.11	21.96	48.57	44.18	38.82	1.3898	6.16101e-15	1.10408e-15	Up
Cz08g13210	10.77	11.17	11.85	23.52	24.57	23.54	1.3898	6.77333e-29	6.52894e-30	Up
Cz07g14050	67.52	66.79	62.01	167.01	150.24	100.73	1.38954	6.56845e-08	1.95366e-08	Up
Cz15g04080	23.76	24.84	29.12	68.21	59.46	37.78	1.38928	1.69187e-06	5.7338e-07	Up
Cz12g21230	10.88	10.65	6.94	18.19	17.5	25.36	1.38855	0.000122267	5.14887e-05	Up
Cz06g22270	24.73	25.19	31.15	86.15	64.36	23.75	1.38842	0.00621997	0.00335428	Up
Cz07g23090	22.55	23.75	28.07	68.32	51.54	38.3	1.38835	1.61408e-06	5.45725e-07	Up
Cz11g01140	80.12	91.29	90.98	173.23	211.99	170.97	1.38792	5.03982e-20	6.94813e-21	Up
Cz10g06220	4.02	4.23	5.47	6.79	10.09	12.37	1.38768	2.29281e-06	7.88793e-07	Up
Cz05g36020	13.87	11.67	13.95	25.38	28.19	30.08	1.38686	1.95697e-12	4.14009e-13	Up
Cz04g30240	43.93	39.96	52.34	137.32	94.78	58.1	1.38646	0.000166494	7.12215e-05	Up
Cz01g26170	40.32	46.34	45.12	108.64	106.67	65.46	1.38631	1.92824e-06	6.57338e-07	Up
Cz02g26090	21.13	20.84	19.53	49.11	42.58	38.52	1.3863	4.17642e-16	6.97552e-17	Up
Cz15g13070	46.8	45.76	50.13	114.51	107.06	80.76	1.38617	1.33835e-11	3.00063e-12	Up
Cz08g30020	28.32	27.66	24.98	60.67	64.54	46.56	1.38598	5.14567e-12	1.12046e-12	Up
Cz11g01050	35.02	29.5	37.49	91.12	83.07	42.96	1.38532	0.000239774	0.000104995	Up
Cz08g11130	51.24	57.7	62.01	153.44	131.31	78.4	1.38518	7.51826e-06	2.74765e-06	Up
Cz13g11090	125.46	142.39	137.1	355.2	286.31	215.28	1.38325	2.78193e-08	7.95949e-09	Up
Cz09g12210	13.4	11.05	12.07	25.88	25.66	25.58	1.38207	1.78162e-18	2.65191e-19	Up
Cz01g03100	67.26	72.31	64.39	152.79	158.93	120.15	1.38195	1.26549e-11	2.83392e-12	Up
Cz11g10200	37.92	36.4	37.25	89.34	75.1	71.07	1.38176	9.64665e-16	1.64845e-16	Up
Cz16g20290	183.92	163.13	153.5	314.56	370.54	372.61	1.38166	1.39674e-20	1.88563e-21	Up
Cz12g02120	649.3	566.18	569.21	1120.17	1311.39	1337.85	1.38166	3.66291e-23	4.40368e-24	Up
Cz10g07090	25.48	25.47	29.12	70.77	58.39	40.31	1.38164	5.81759e-07	1.87556e-07	Up
Cz01g20190	60.49	60.99	52.36	74.74	103.42	194.25	1.38108	0.000312102	0.000138703	Up
Cz16g17200	9.24	10.86	11.33	20.31	24	21.97	1.38091	6.28661e-16	1.06214e-16	Up
Cz02g19010	59.05	61.93	76.95	201.69	136.53	82.33	1.38007	0.000394874	0.000177853	Up
Cz10g05120	25.46	30.15	27.8	73.85	59.31	43.02	1.37878	3.27271e-07	1.02678e-07	Up
Cz06g18210	0.66	0.77	0.92	1.36	1.61	1.99	1.37806	0.000152589	6.49484e-05	Up
Cz14g07180	20.36	23.75	26.67	66.18	55.63	28.37	1.37759	0.000251451	0.000110326	Up
Cz07g22150	25.78	24.5	26.51	44.42	51.99	65.44	1.37712	1.2195e-12	2.53935e-13	Up
Cz13g17290	7.86	8.72	8.26	19.08	19.6	13.7	1.37598	1.75303e-09	4.54305e-10	Up
Cz09g14080	36.1	39.86	39.79	81.59	82.92	78.4	1.3754	6.50994e-33	5.35633e-34	Up
Cz14g03100	18.21	17.92	17.14	42.91	37.04	32.09	1.37492	7.62307e-13	1.56247e-13	Up
Cz05g28100	49.07	47.14	50.82	94.08	103.29	111.1	1.37481	2.75478e-31	2.40782e-32	Up
Cz04g12100	71.31	77.39	75.11	157.35	165.31	146.84	1.37466	1.26488e-32	1.05168e-33	Up
Cz08g14170	15.23	17.23	18.91	41.28	36.44	30.17	1.37447	1.80794e-11	4.09079e-12	Up
Cz15g01060	46.9	49.85	46.55	92.48	103.35	104.77	1.37411	7.60908e-35	5.92133e-36	Up
Cz08g13170	23.26	21.45	22.15	27.85	43.71	70.65	1.37388	0.000164327	7.01961e-05	Up
Cz10g18250	24.21	20.08	22.17	45.48	46.83	47.11	1.37314	3.00566e-22	3.77959e-23	Up
Cz04g30110	35.32	38.52	39.91	93.16	77.75	67.76	1.37259	9.64222e-12	2.14386e-12	Up
Cz05g20220	57.52	50.15	60.05	148.47	128.18	76.86	1.37252	1.05523e-05	3.9155e-06	Up
Cz04g15290	27.29	28.24	29.44	68.65	63.9	45.9	1.37206	1.20562e-09	3.08988e-10	Up
Cz07g20240	171.32	168.26	192.35	434.54	376.69	302.92	1.37167	8.86076e-12	1.9648e-12	Up
Cz05g19050	24	33.95	35.7	86.31	70.35	40.76	1.37121	0.00013514	5.72335e-05	Up
Cz13g11200	14.94	16.57	20.89	42.56	41.5	26.22	1.37044	4.96089e-06	1.77472e-06	Up
Cz03g28210	0.49	0.57	0.72	0.88	1.73	1.22	1.36966	0.0168918	0.00989308	Up
Cz02g33060	10.77	11.69	9.06	22.29	17.78	26.37	1.36947	0.000106337	4.45892e-05	Up
Cz07g01310	12.91	11.57	12.98	17.63	26.2	35.07	1.36822	6.57627e-06	2.38281e-06	Up
Cz19g05130	57.67	66.24	62.61	141.64	134.92	113.39	1.36809	8.1541e-16	1.38797e-16	Up
Cz16g09010	9.37	8.29	10.64	16.65	16.92	25.78	1.36788	1.18206e-07	3.57876e-08	Up
Cz19g04130	20.4	19.34	20.07	43.11	41.64	40.14	1.36773	4.02994e-31	3.54384e-32	Up
Cz04g19130	18.23	19.57	19.49	46.31	40.64	32.92	1.36759	2.05788e-11	4.68098e-12	Up
Cz16g21060	50.59	44.1	50.71	138.42	101.77	65.4	1.36736	4.50147e-05	1.79555e-05	Up
Cz12g16040	8.6	9.97	10.05	20.09	20.94	18.71	1.36586	2.85542e-20	3.9005e-21	Up
Cz11g11160	19.98	20.7	17.51	52.22	38.07	31.92	1.36581	2.0358e-06	6.96304e-07	Up
Cz02g16180	31.73	28.96	40.27	90.19	74.79	46.73	1.3656	2.88241e-05	1.12211e-05	Up
Cz08g27150	2.88	2.72	4.12	7.87	6.3	6.49	1.36527	0.00502263	0.00266512	Up
Cz04g13170	11.91	11.71	12.19	20.11	24.08	30.68	1.365	3.40466e-11	7.85551e-12	Up
Cz01g15160	34.04	42.87	45.3	107.05	85.65	62.97	1.36478	1.55282e-06	5.2336e-07	Up
Cz09g13170	59.57	58.98	63.51	159.06	125.71	95.18	1.36425	3.74403e-08	1.08318e-08	Up
Cz01g03280	55.13	48.63	53.58	134.85	109.1	85.24	1.3639	1.05246e-07	3.17378e-08	Up
Cz01g15250	17.8	16.29	15.56	29.67	33.61	40.39	1.36366	2.72188e-14	5.08245e-15	Up
Cz03g17090	7.66	6.46	12.12	25.78	19.58	9.6	1.36333	0.0122197	0.0069648	Up
Cz14g20040	148.45	127.32	141.28	288.25	304.21	275.63	1.363	1.81455e-27	1.84604e-28	Up
Cz01g36090	24.93	27.63	26.58	68.11	57.44	39.84	1.36235	4.89538e-07	1.5649e-07	Up
Cz07g17120	223.43	204.29	237.67	636.63	419.93	331.68	1.36196	6.29492e-06	2.27626e-06	Up
Cz05g29130	28.02	27.69	29.09	69.45	67.14	40.75	1.36195	9.35582e-07	3.07792e-07	Up
Cz08g07030	42.27	44.03	43.27	102.24	96.97	70.57	1.36136	4.18881e-11	9.7066e-12	Up
Cz14g01040	11.93	13.84	13.07	27.55	28.19	25.13	1.36119	3.46608e-16	5.76142e-17	Up
Cz06g06100	81.94	82.76	85.45	177.83	165.68	176.1	1.36072	4.32218e-27	4.45396e-28	Up
Cz01g18250	12.82	13.95	14.17	28.39	29.78	26.93	1.36021	3.30139e-21	4.34926e-22	Up
Cz10g15030	35.05	35.8	31.87	79.4	76.44	58.19	1.35994	3.9845e-11	9.22255e-12	Up
Cz01g26010	36.01	41.72	41.34	101.49	93.02	54.2	1.35957	8.74389e-06	3.22177e-06	Up
Cz04g03210	59.77	61.46	69.58	139.68	156.8	100.63	1.35912	2.12622e-09	5.54839e-10	Up
Cz06g14140	98.89	99.09	101.81	232.07	208.96	180.59	1.3582	3.41656e-18	5.15145e-19	Up
Cz06g15090	161.38	145.43	163.7	401.13	354.21	224.4	1.3582	9.13001e-07	2.99998e-07	Up
Cz15g01200	18.66	15.71	18.11	35.98	32.36	40.85	1.35767	4.2976e-07	1.36521e-07	Up
Cz11g16020	5.79	7.35	7.59	12.56	17.05	13.55	1.35757	5.08027e-08	1.49107e-08	Up
Cz01g02280	51.71	58.3	62.63	111.48	129.62	116.91	1.35729	9.76599e-20	1.36654e-20	Up
Cz05g36170	34.68	32.03	41.67	98.97	84	43.83	1.35723	0.00028613	0.000126532	Up
Cz08g14050	17.27	19.9	26.67	52.75	47.11	32.93	1.35641	4.25951e-06	1.51275e-06	Up
Cz12g20260	229.98	212.88	223.89	555.49	451.24	375.68	1.3564	7.90164e-11	1.86363e-11	Up
Cz06g30050	22.35	22.54	21.85	40.33	42.39	55.83	1.35635	1.38141e-13	2.699e-14	Up
Cz03g26150	25.29	23.34	22	58.82	51.76	36.71	1.3563	5.26257e-07	1.69031e-07	Up
Cz08g00320	33.56	29.39	35.83	75.73	70.19	58.95	1.35609	4.61939e-13	9.3421e-14	Up
Cz02g41110	12.3	12.13	12.7	31.93	26.27	19.01	1.35564	2.53873e-07	7.90417e-08	Up
Cz06g03200	18.02	14.66	13.26	11.45	21.79	65.78	1.35564	0.0269521	0.0164113	Up
Cz01g35180	36.15	35.61	36.18	85.7	79.31	58.71	1.35428	1.0307e-10	2.44741e-11	Up
Cz15g04060	13.88	12.81	10.99	30.9	25.31	22.31	1.35346	3.37406e-07	1.0597e-07	Up
Cz02g20200	5.29	5.41	4.03	11.18	9.59	9.79	1.35318	2.28443e-10	5.55063e-11	Up
Cz02g39070	61.96	56.5	64.34	152.73	131.27	94.53	1.35283	1.9841e-08	5.59358e-09	Up
Cz03g27120	225.27	209.17	223.89	456.02	458.54	444.88	1.35269	6.2313e-43	3.67938e-44	Up
Cz11g04100	12.2	12.12	11.69	26.86	28.5	19.49	1.35252	1.9783e-08	5.57589e-09	Up
Cz07g31080	7.35	8.64	7.13	11.18	16.52	20.48	1.35207	0.0005313	0.000242519	Up
Cz06g05150	191.29	219.87	216.37	515.82	457.85	324.11	1.3513	1.16297e-08	3.21516e-09	Up
Cz11g26040	25.12	22.73	28.85	63.7	55.78	39.32	1.35103	2.26031e-07	7.00723e-08	Up
Cz06g30010	16.26	15.05	17.1	34.23	35.22	30.5	1.35038	4.04537e-20	5.55559e-21	Up
Cz15g12070	13.85	16.8	16.02	43.18	30.78	22.93	1.35	2.27555e-05	8.7364e-06	Up
Cz03g37080	28.36	30.17	28.93	63.07	60.32	56.93	1.34965	3.30587e-28	3.27902e-29	Up
Cz13g06140	65.35	55.56	58.25	146.07	130.87	93.33	1.34885	1.47539e-08	4.1162e-09	Up
Cz03g40100	67.11	55.85	67.61	206.91	136.15	56.83	1.34829	0.00646744	0.00349806	Up
Cz01g13170	32.33	27.24	34.43	75.53	66.89	51.65	1.3482	4.63053e-09	1.23423e-09	Up
UNPLg00449	119.9	119.51	132.7	200.89	288.59	279.53	1.34816	1.2938e-12	2.70439e-13	Up
Cz04g25150	275.21	277.14	289.92	616.67	592.01	524.45	1.34755	1.01983e-25	1.11067e-26	Up
Cz02g15080	34.82	32.99	37.28	81.84	78.87	56.15	1.34753	6.54447e-10	1.64287e-10	Up
Cz04g25210	7.67	8.25	8.19	14.78	18.13	16.77	1.34686	1.07465e-13	2.08463e-14	Up
Cz01g39210	17.04	21.03	24.43	56.13	44.59	28.72	1.34672	6.63194e-05	2.70099e-05	Up
Cz14g01110	10.99	10.4	11.67	22.25	23.07	22.68	1.34665	1.92169e-29	1.81398e-30	Up
Cz02g22090	124.19	141.98	153.11	338.33	293.48	231.02	1.34591	4.39852e-10	1.0907e-10	Up
Cz14g17220	25.03	22.8	25.29	53.09	55.63	41.88	1.34531	3.41175e-13	6.83849e-14	Up
Cz06g32210	32.07	31.84	28.82	24.61	54.09	117.82	1.3442	0.0124812	0.00712714	Up
Cz13g07140	53.82	56.36	52.64	133.45	115.95	86	1.3435	1.16799e-08	3.2298e-09	Up
Cz02g33200	31.75	32.99	27.76	47.05	67.3	76.51	1.34178	3.32413e-08	9.56833e-09	Up
Cz04g34190	10.81	11.75	14.64	29.62	28.39	18.67	1.34142	2.9353e-06	1.02196e-06	Up
Cz07g32170	24.51	25.08	23.03	47.26	49.26	52.4	1.34137	2.367e-28	2.33202e-29	Up
Cz02g05190	9.4	9.88	9.1	18.38	19.86	19.92	1.34055	2.43965e-26	2.58874e-27	Up
Cz12g25100	42.14	35.81	35.69	56.57	72.34	105.81	1.33974	1.76035e-06	5.97644e-07	Up
Cz08g25260	26.61	27.62	30.42	87.18	49.55	38.23	1.33943	0.000555086	0.000254264	Up
Cz04g21140	28.22	32.27	29.14	73.5	66.65	44.07	1.33891	3.82909e-07	1.20873e-07	Up
Cz05g26160	158.79	156.24	163.01	263.02	317.54	401.1	1.33876	2.06952e-11	4.70885e-12	Up
Cz11g11150	41.18	38.99	42.57	85.9	89.66	75.6	1.33804	2.18428e-22	2.72635e-23	Up
Cz10g14290	26.66	28.01	32.27	80.82	57.74	40.12	1.33773	3.39975e-05	1.33328e-05	Up
UNPLg00519	45.33	45.54	44.78	121.14	102.02	56.36	1.33553	0.000131132	5.54227e-05	Up
Cz11g27060	24.79	31.56	29.12	62.08	59.78	53.11	1.3355	1.3519e-11	3.03281e-12	Up
Cz04g31130	7.62	8.98	12.64	34.52	19.86	7.47	1.3353	0.0411699	0.0261485	Up
Cz11g08085	26.68	25.32	24.31	39.56	57.64	59.31	1.33512	6.17498e-10	1.54888e-10	Up
Cz13g11250	8.85	7.93	9.97	15.79	20.14	18.75	1.33485	6.14395e-11	1.43803e-11	Up
Cz01g31190	1.13	1.02	1.19	1.77	3.03	2.21	1.3347	0.019055	0.0112883	Up
Cz18g05080	194.05	181.91	183.41	375.79	426.31	340.25	1.33431	1.92173e-20	2.60973e-21	Up
Cz04g26200	22.41	23.96	21.09	26.38	39.04	74.65	1.33426	0.00112694	0.000539614	Up
Cz01g15260	1.6	1.34	1.9	5.09	3	2.01	1.33359	0.00901308	0.00501114	Up
Cz02g04130	35.62	35.42	32.73	72.17	68.05	71.34	1.33319	9.10918e-24	1.06664e-24	Up
Cz09g27060	6.57	6.3	5.82	9.65	12.68	15.97	1.33252	2.34105e-08	6.64665e-09	Up
Cz19g09080	67.71	68.06	80.62	195.15	163.96	84.6	1.33218	0.000211342	9.15317e-05	Up
Cz05g27240	0.89	1.09	1.46	3.09	2.62	1.39	1.33199	0.001702	0.000837742	Up
Cz08g10030	54.94	53.08	50.59	87.84	111.17	125.06	1.33188	3.02556e-13	6.04227e-14	Up
UNPLg00616	18.04	15.64	18.71	50.89	37.8	19.37	1.33169	0.0012917	0.000624612	Up
Cz10g05060	12.11	14.16	12.58	31.24	28.83	19.46	1.33167	5.61505e-07	1.80801e-07	Up
Cz06g37090	38.52	35.23	41.07	112.7	72.34	49.74	1.33013	0.000254862	0.000111975	Up
Cz09g08160	49.35	45.92	56.04	132.03	106.9	70	1.32973	7.3817e-06	2.69662e-06	Up
Cz12g23200	11.57	11.65	11.97	24.57	26.69	20.43	1.32951	3.02352e-15	5.3297e-16	Up
Cz03g31240	13.48	15.98	12.51	31.44	32.5	21.9	1.32945	1.74154e-07	5.34101e-08	Up
Cz07g28300	23.73	22.81	22.01	26.54	52.07	62.49	1.32824	0.000133726	5.6599e-05	Up
Cz15g07250	33.06	32.46	37.99	83.88	65.34	61.2	1.32795	1.97848e-10	4.78619e-11	Up
Cz02g08170	23.51	21.06	25.63	56.84	50.82	35.54	1.32783	4.2976e-07	1.36511e-07	Up
Cz06g21260	21.57	22.28	25.6	83.97	42.27	18.18	1.3277	0.0221173	0.0132392	Up
Cz07g24060	22.39	27.79	30.9	76.73	57.77	31.86	1.32756	0.000890235	0.000419694	Up
Cz03g07160	17.71	17.83	21.4	57.19	39.04	20.85	1.32712	0.00220631	0.00110404	Up
Cz13g06050	27.56	32.15	24.92	41.12	55.58	76.58	1.32704	4.54883e-06	1.62065e-06	Up
Cz12g04070	548.84	636.44	686.39	1572.54	1318.35	914.34	1.3267	5.10166e-07	1.63523e-07	Up
UNPLg00624	3.19	1.91	3.16	8.48	6.67	2.33	1.32669	0.0429549	0.0273737	Up
Cz14g23200	9.08	9.51	9.14	26.2	18.95	11.82	1.32667	0.000472381	0.000214744	Up
Cz09g11180	10.21	8.32	9.13	15	18.29	23.04	1.32636	4.74501e-07	1.51523e-07	Up
Cz11g08230	787.43	825.25	819.29	1893.41	1666.36	1370.34	1.32526	2.12037e-13	4.20066e-14	Up
Cz01g22010	10.6	11.44	11.35	29.58	24.8	13.81	1.32524	9.6867e-05	4.03602e-05	Up
Cz12g04140	24.4	23.48	28.28	68.09	56.86	30.82	1.32476	0.000286279	0.000126617	Up
Cz02g39250	25.86	22.87	26.64	60.11	54.74	38.92	1.32474	1.09007e-06	3.61446e-07	Up
Cz02g24210	4.96	6.65	4.39	11.8	8.63	12.43	1.32393	0.00153267	0.00075001	Up
Cz12g16250	72.7	78.05	81.79	187.47	158.24	125.52	1.32363	4.89152e-10	1.21718e-10	Up
Cz06g32250	80.59	79.11	88.64	228.56	172.04	104.76	1.32321	6.86127e-05	2.80032e-05	Up
Cz15g08250	2.98	3.9	5.59	10.5	10.53	4.84	1.32244	0.0129366	0.00741045	Up
Cz09g19130	175.84	161.9	154.77	340.28	351.79	304.86	1.32222	1.21914e-22	1.49816e-23	Up
Cz03g21050	716.28	839.21	1020.87	2729.93	1647.6	883.78	1.32218	0.00282159	0.00143596	Up
Cz01g07190	36.79	32.84	44.51	112.72	79.76	40.72	1.32189	0.00164615	0.000807842	Up
Cz02g05220	19.4	21.02	24.41	56.65	46.91	28.3	1.32188	4.46247e-05	1.7794e-05	Up
Cz13g05240	199.88	184.13	161.09	134.11	268.75	740.73	1.32166	0.0255903	0.0155395	Up
Cz02g08210	60.26	61.61	62.84	138.37	132.34	103.21	1.32109	7.98786e-13	1.64096e-13	Up
Cz15g18150	25.48	25.9	27.96	49.15	56.38	54.74	1.32048	2.50202e-28	2.47004e-29	Up
Cz01g14210	14.97	12.68	16.83	35.15	35.39	20.09	1.32015	5.88288e-05	2.37986e-05	Up
Cz05g10020	140.32	144.28	141.71	332.81	289.38	239.14	1.31989	9.43352e-13	1.94862e-13	Up
Cz15g11070	10.78	9.99	9.82	13.18	17.74	31.64	1.31923	0.000320669	0.000142681	Up
Cz03g06210	5.1	5.01	5.61	10.48	11.55	9.8	1.31913	4.30721e-12	9.33582e-13	Up
Cz05g34280	691.04	694.15	768.86	2103	1423.79	846.3	1.31874	0.000319074	0.00014192	Up
Cz01g26100	33.19	39.4	45.13	91.56	84.18	62.12	1.31847	2.79833e-08	8.01012e-09	Up
Cz07g02200	21.48	23.73	23.44	51.4	48.56	38.78	1.31842	2.14828e-12	4.5577e-13	Up
Cz04g12180	76.52	91.43	86.78	154.28	165.7	194.41	1.31821	1.90939e-16	3.14587e-17	Up
Cz17g13020	317.5	296.4	300.62	466.27	633.15	754.85	1.3179	1.44429e-09	3.71793e-10	Up
Cz01g46050	34.8	33.83	31.63	61.49	68.15	72.72	1.31739	3.85637e-14	7.2676e-15	Up
Cz02g07170	35.67	43.95	43.87	82.86	87.13	79.08	1.31704	4.94454e-17	7.90955e-18	Up
[truncated: 4,474 more rows]
