# Supplementary material for: Novel insights into salinity-induced lipogenesis and carotenogenesis in the oleaginous astaxanthin-producing alga Chromochloris zofingiensis: a multi-omics study
Source: Biotechnol Biofuels. 2020 Apr 16;13:73. doi: 10.1186/s13068-020-01714-y (PMC7161124; doi:10.1186/s13068-020-01714-y)
Supplement: Supplementary file 6 — Additional file 6: Data S4. KEGG pathway functional enrichment of DEGs. [file 13068_2020_1714_MOESM6_ESM.xls]

#Pathway	SS6-VS-SS0.DEseq2_Method (3449)	All-gene (7791)	Pvalue	Qvalue	Pathway ID	Level 1	Level 2	Genes	KOs
Biosynthesis of secondary metabolites	418	811	6.69E-06	0.000882537	ko01110	Metabolism	Global and overview maps	Cz07g16020.t1;UNPLg00023.t1;Cz13g08080.t1;Cz08g25210.t1;Cz04g37140.t1;Cz02g11100.t1;Cz16g11240.t1;Cz03g37180.t1;Cz04g17040.t1;Cz09g26070.t1;Cz10g06050.t1;Cz06g21120.t1;Cz04g18010.t1;Cz13g09200.t1;Cz02g12210.t1;Cz06g19020.t1;Cz12g23170.t1;Cz19g08050.t1;Cz01g34070.t1;Cz14g25220.t1;Cz06g28160.t1;Cz14g23190.t1;Cz02g12030.t1;Cz05g31040.t1;Cz12g15250.t1;Cz03g02150.t1;Cz08g12170.t1;Cz01g19130.t1;Cz10g26…	K00688+K03405+K16911+K00830+K00872+K08081+K01080+K00276+K00873+K00760+K03787+K01626+K01057+K01739+K01647+K15747+K00699+K09753+K01438+K01214+K00218+K01599+K01962+K09838+K00703+K01823+K08248+K00133+K00234+K09842+K00454+K01081+K06134+K13789+K13071+K01586+K00088+K00655+K05917+K00818+K01188+K01687+K00801+K00626+K15397+K00033+K00222+K05928+K01062+K09835+K01733+K00013+K05359+K11517+K19269+K00161+K00700+…
Proteasome	31	41	4.36E-05	0.002880409	ko03050	Genetic Information Processing	Folding, sorting and degradation	Cz09g20230.t1;Cz16g07050.t1;Cz12g21180.t1;Cz03g23070.t1;Cz13g06140.t1;Cz03g09110.t1;Cz12g16250.t1;Cz05g37130.t1;Cz18g11130.t1;Cz06g15090.t1;Cz08g26110.t1;Cz03g32090.t1;Cz02g18120.t1;Cz11g16010.t1;Cz09g24100.t1;Cz15g09020.t1;Cz01g21220.t1;Cz09g26290.t1;Cz06g24010.t1;Cz14g00180.t1;Cz09g32010.t1;Cz11g22230.t1;Cz08g32160.t1;Cz07g09200.t1;Cz09g13170.t1;Cz15g12180.t1;Cz03g40080.t1;Cz05g10060.t1;Cz09g10…	K02735+K02738+K02728+K02727+K03029+K03036+K03063+K02731+K02730+K02729+K03037+K03064+K03035+K02725+K03033+K02736+K02739+K02734+K03062+K02732+K03030+K03039+K02737+K03031+K02726+K03038+K11599
Photosynthesis - antenna proteins	18	21	0.000109415	0.004814264	ko00196	Metabolism	Energy metabolism	Cz07g02110.t1;Cz14g01080.t1;Cz15g17110.t1;Cz07g02100.t1;Cz02g14140.t1;UNPLg00080.t1;Cz16g14150.t1;Cz08g11160.t1;Cz15g09060.t1;Cz13g03240.t1;Cz04g04130.t1;Cz10g10160.t1;Cz04g09210.t1;Cz08g26140.t1;Cz09g32070.t1;Cz03g26240.t1;Cz12g16070.t1;Cz01g23030.t1	K08913+K08909+K08907+K08908+K08910+K08912+K08916+K08911+K08915
Metabolic pathways	830	1731	0.000267552	0.008829223	ko01100	Metabolism	Global and overview maps	Cz07g16020.t1;Cz07g02110.t1;UNPLg00023.t1;Cz19g04110.t1;Cz03g39060.t1;Cz08g25210.t1;Cz15g01200.t1;Cz11g22080.t1;Cz11g20120.t1;Cz04g37140.t1;Cz09g00200.t1;Cz04g07320.t1;Cz02g11100.t1;Cz16g11240.t1;Cz03g37180.t1;Cz04g17040.t1;Cz12g04060.t1;Cz02g35230.t1;Cz09g26070.t1;Cz10g06050.t1;Cz06g15070.t1;Cz15g03170.t1;Cz04g01180.t1;Cz06g21120.t1;Cz04g18010.t1;Cz13g09200.t1;Cz01g18120.t1;Cz11g23050.t1;Cz08g08…	K00688+K08913+K03405+K02321+K15376+K00830+K07441+K05289+K01897+K00872+K01255+K05605+K08081+K01080+K11182+K00276+K00873+K03006+K01099+K20279+K00760+K03787+K03000+K00012+K02693+K01626+K01057+K01739+K00705+K05535+K07432+K01647+K15747+K01633+K04628+K00699+K09458+K09753+K11153+K03955+K01438+K01214+K03644+K02258+K02703+K00218+K00734+K00306+K01079+K01955+K06210+K03027+K01599+K01919+K00665+K01832+K01962+…
Ribosome biogenesis in eukaryotes	61	101	0.000755058	0.019933529	ko03008	Genetic Information Processing	Translation	Cz06g00230.t1;Cz13g01080.t1;Cz12g16040.t1;Cz05g15190.t1;Cz05g00180.t1;Cz04g21140.t1;Cz06g06120.t1;Cz01g34250.t1;Cz08g30280.t1;Cz08g13210.t1;Cz09g19250.t1;Cz01g25050.t1;Cz05g19220.t1;Cz01g03250.t1;Cz03g13170.t1;Cz14g22250.t1;Cz10g07040.t1;Cz10g04070.t1;Cz15g13060.t1;Cz16g03130.t1;Cz02g05190.t1;Cz08g20100.t1;Cz05g33060.t1;Cz07g20150.t1;Cz05g09170.t1;Cz16g08150.t1;Cz01g03260.t1;Cz07g23130.t1;Cz05g20…	K14570+K12619+K14552+K14559+K14538+K14561+K14565+K07562+K06943+K07178+K14555+K14572+K14548+K14521+K14557+K03097+K14563+K14573+K12845+K14567+K14554+K14574+K14536+K11128+K11129+K14549+K11883+K14556+K14566+K14550+K03539+K14575+K14564+K14544+K14553+K07936+K03264+K12618+K14568+K11131+K11108+K14546+K03537+K14537+K14560+K14558
Biosynthesis of amino acids	113	210	0.003058242	0.067281324	ko01230	Metabolism	Global and overview maps	Cz04g37140.t1;Cz04g17040.t1;Cz06g21120.t1;Cz13g09200.t1;Cz02g12210.t1;Cz01g34070.t1;Cz10g17070.t1;Cz08g12170.t1;Cz04g20200.t1;Cz09g15050.t1;Cz07g13140.t1;Cz09g03230.t1;Cz13g06290.t1;Cz17g17150.t1;Cz01g18040.t1;Cz13g09120.t1;Cz06g21110.t1;Cz02g02260.t1;Cz19g05060.t1;Cz15g18200.t1;Cz06g01110.t1;Cz04g23060.t1;Cz07g00190.t1;Cz04g04150.t1;Cz18g04260.t1;UNPLg00030.t1;Cz08g15200.t1;Cz14g23140.t1;Cz03g13…	K00872+K00873+K01626+K01739+K01647+K01438+K01079+K00133+K01586+K00825+K00818+K01687+K01733+K00013+K05359+K00948+K00789+K01834+K00145+K00826+K01940+K00286+K01623+K00800+K01778+K00811+K14455+K01696+K01807+K01703+K01817+K00640+K01803+K01738+K01915+K00030+K01714+K12524+K01689+K00058+K00620+K00850+K10206+K01755+K01649+K14682+K01783+K01693+K00765+K00134+K01754+K00817+K01652+K00215+K00891+K00814+K00611+…
Valine, leucine and isoleucine degradation	25	38	0.006039772	0.113892843	ko00280	Metabolism	Amino acid metabolism	Cz04g07320.t1;Cz04g25080.t1;Cz12g20220.t1;Cz01g14170.t1;Cz07g00190.t1;UNPLg00030.t1;Cz03g31230.t1;Cz05g34240.t1;Cz03g20090.t1;Cz09g10030.t1;Cz01g35240.t1;Cz01g35230.t1;Cz05g34170.t1;Cz03g36260.t1;Cz07g15230.t1;Cz07g16120.t1;Cz07g00200.t1;Cz04g31300.t1;Cz08g19070.t1;Cz07g16190.t1;Cz15g20050.t1;Cz06g00040.t1;Cz05g28150.t1;Cz09g00230.t1;Cz15g18080.t1	K05605+K00626+K00140+K01969+K00826+K00166+K00128+K07511+K05607+K00827+K01640+K00382+K00253+K01968+K09699+K00020
Alanine, aspartate and glutamate metabolism	32	52	0.0089312	0.12033552	ko00250	Metabolism	Amino acid metabolism	Cz08g25210.t1;Cz14g20250.t1;Cz08g24150.t1;Cz09g03230.t1;Cz09g10170.t1;Cz06g01130.t1;Cz08g29150.t1;UNPLg00813.t1;Cz18g04260.t1;Cz03g00170.t1;Cz11g17130.t1;Cz04g01240.t1;Cz11g09250.t1;Cz03g36230.t1;Cz01g35240.t1;Cz01g35230.t1;Cz14g23290.t1;Cz09g15100.t1;Cz15g07080.t1;Cz10g09280.t1;Cz06g31270.t1;Cz01g40140.t1;Cz17g13050.t1;Cz04g09120.t1;Cz11g08100.t1;Cz06g22060.t1;Cz05g14190.t1;Cz03g14040.t1;Cz07g19…	K00830+K01955+K00609+K00823+K17761+K00261+K01580+K01940+K00811+K14455+K01915+K00135+K00827+K01956+K01755+K00764+K00262+K00814+K01939+K01953+K00820+K13566+K01756+K00278+K00264
Ether lipid metabolism	14	19	0.009128156	0.12033552	ko00565	Metabolism	Lipid metabolism	Cz16g11240.t1;Cz12g23170.t1;Cz05g26010.t1;Cz16g07210.t1;Cz03g27070.t1;Cz15g00050.t1;Cz06g07010.t1;Cz02g32040.t1;Cz04g19240.t1;Cz19g04010.t1;Cz05g05050.t1;Cz14g21030.t1;Cz10g23240.t1;Cz05g23210.t1	K01080+K04628+K01062+K06123+K13510+K13519
Vitamin B6 metabolism	14	19	0.009128156	0.12033552	ko00750	Metabolism	Metabolism of cofactors and vitamins	Cz01g23220.t1;Cz19g01210.t1;Cz19g01220.t1;Cz17g17150.t1;Cz12g08230.t1;UNPLg00524.t1;Cz14g12230.t1;Cz19g01230.t1;Cz12g00110.t1;Cz09g06210.t1;Cz14g12240.t1;Cz19g01250.t1;Cz02g30240.t1;Cz12g19100.t1	K06215+K00275+K01733+K05275+K00868+K00831
Biotin metabolism	19	28	0.01002796	0.12033552	ko00780	Metabolism	Metabolism of cofactors and vitamins	Cz06g14030.t1;Cz06g09200.t1;Cz02g28010.t1;Cz09g21240.t1;Cz01g34370.t1;Cz15g12130.t1;Cz07g30010.t1;Cz03g39140.t1;UNPLg00257.t1;Cz09g23200.t1;Cz11g20040.t1;Cz02g27070.t1;Cz16g00050.t1;Cz04g19240.t1;Cz05g05050.t1;Cz14g21030.t1;Cz01g09160.t1;Cz10g23240.t1;Cz02g14160.t1	K09458+K00652+K01942+K01012+K00059+K19562+K00208+K02372
Lysine biosynthesis	16	23	0.01267279	0.13940069	ko00300	Metabolism	Amino acid metabolism	Cz04g20200.t1;Cz09g15050.t1;Cz07g13140.t1;Cz02g07180.t1;Cz02g07170.t1;Cz10g07220.t1;Cz02g01150.t1;Cz04g11190.t1;Cz07g21240.t1;Cz08g14200.t1;Cz14g11210.t1;Cz04g21050.t1;Cz01g05070.t1;Cz03g31130.t1;Cz06g35220.t1;Cz06g08130.t1	K00133+K01586+K00825+K01778+K01714+K12524+K10206+K00215+K00928
Fatty acid biosynthesis	36	61	0.01421312	0.144317834	ko00061	Metabolism	Lipid metabolism	Cz11g20120.t1;Cz19g10020.t1;Cz06g14030.t1;Cz02g06020.t1;Cz02g12030.t1;Cz01g19130.t1;Cz19g10190.t1;Cz04g37050.t1;Cz01g34370.t1;Cz18g03070.t1;Cz07g30010.t1;Cz13g10110.t1;Cz01g36150.t1;Cz03g39140.t1;UNPLg00257.t1;Cz08g18180.t1;Cz03g28270.t1;Cz08g09120.t1;Cz09g23200.t1;Cz04g35070.t1;Cz02g23030.t1;Cz11g20040.t1;Cz02g27070.t1;Cz01g38230.t1;Cz16g00050.t1;Cz13g05150.t1;Cz04g19240.t1;Cz05g05050.t1;Cz14g21…	K01897+K03921+K09458+K00665+K01962+K11262+K00645+K00059+K00648+K01961+K02160+K00208+K02372+K10782+K01963
Homologous recombination	35	60	0.01948347	0.163633635	ko03440	Genetic Information Processing	Replication and repair	Cz14g17040.t1;Cz08g21140.t1;Cz12g03160.t1;Cz16g12180.t1;Cz01g24140.t1;Cz06g14240.t1;Cz01g16070.t1;Cz14g05040.t1;Cz03g15270.t1;Cz01g28020.t1;Cz01g35190.t1;Cz01g10190.t1;Cz02g00030.t1;Cz15g07050.t1;Cz03g38170.t1;Cz04g07220.t1;Cz01g10200.t1;Cz14g12260.t1;Cz16g10020.t1;Cz01g35200.t1;Cz19g07070.t1;Cz01g28010.t1;Cz03g24160.t1;Cz02g21370.t1;Cz15g17090.t1;Cz15g01030.t1;Cz12g02040.t1;Cz03g38160.t1;Cz09g13…	K10728+K07466+K03165+K08991+K10871+K10865+K10901+K10877+K10875+K15362+K08775+K02327+K04482+K04728+K02328+K11864+K10683+K02335+K10740+K12173
Fatty acid metabolism	53	96	0.01964684	0.163633635	ko01212	Metabolism	Global and overview maps	Cz11g20120.t1;Cz19g10020.t1;Cz06g14030.t1;Cz02g06020.t1;Cz02g12030.t1;Cz16g03140.t1;Cz01g19130.t1;Cz04g25080.t1;Cz06g00170.t1;Cz16g07140.t1;Cz06g17240.t1;Cz19g10190.t1;Cz13g01140.t1;Cz04g37050.t1;Cz10g07260.t1;Cz01g34370.t1;Cz18g03070.t1;Cz09g10030.t1;Cz07g30010.t1;Cz10g29100.t1;Cz16g14110.t1;Cz13g10110.t1;Cz03g07190.t1;Cz01g36150.t1;Cz03g39140.t1;Cz03g33220.t1;UNPLg00257.t1;Cz03g07200.t1;Cz03g36…	K01897+K03921+K09458+K00665+K01962+K00507+K00626+K10527+K07512+K11262+K00645+K10703+K00059+K00648+K07511+K00232+K01961+K10256+K02160+K00208+K02372+K01963
Pyruvate metabolism	37	64	0.01983438	0.163633635	ko00620	Metabolism	Carbohydrate metabolism	Cz04g17040.t1;Cz02g12030.t1;Cz16g11130.t1;Cz01g40120.t1;Cz08g12170.t1;Cz04g25080.t1;Cz06g32210.t1;Cz03g08090.t1;Cz08g25170.t1;Cz19g10190.t1;Cz07g16100.t1;Cz03g20090.t1;Cz01g16230.t1;Cz13g10110.t1;Cz15g09100.t1;Cz01g27090.t1;Cz06g03130.t1;Cz05g28130.t1;Cz15g07180.t1;Cz01g05160.t1;UNPLg00362.t1;Cz07g16120.t1;Cz03g28270.t1;Cz11g26100.t1;Cz15g01060.t1;Cz09g15060.t1;Cz03g38230.t1;Cz04g17050.t1;Cz10g06…	K00873+K01962+K01069+K01006+K00626+K00028+K00161+K00049+K11262+K18881+K00128+K00026+K01961+K01512+K03778+K00627+K01649+K01610+K00382+K02160+K00025+K01895+K01759+K01638+K01958+K01963+K00102+K00162
Porphyrin and chlorophyll metabolism	42	75	0.0266631	0.207031129	ko00860	Metabolism	Metabolism of cofactors and vitamins	UNPLg00023.t1;Cz12g23170.t1;Cz06g28160.t1;Cz14g23190.t1;UNPLg00179.t1;Cz13g11320.t1;Cz14g19030.t1;Cz11g11050.t1;Cz08g13200.t1;Cz03g02090.t1;Cz03g22200.t1;Cz10g04100.t1;Cz14g15070.t1;Cz19g06070.t1;UNPLg00178.t1;Cz16g21280.t1;Cz02g24270.t1;Cz02g03070.t1;Cz16g14040.t1;Cz05g13180.t1;Cz02g35110.t1;Cz06g16260.t1;UNPLg00445.t1;Cz16g00210.t1;Cz11g23070.t1;Cz18g10090.t1;Cz16g08310.t1;Cz09g17200.t1;Cz07g19…	K03405+K00699+K00218+K01599+K13071+K00798+K02492+K01749+K08099+K03403+K02259+K03428+K01885+K01764+K10960+K19073+K01845+K00228+K04035+K13606+K14735+K13600+K01698+K03404+K01719
Sulfur relay system	9	12	0.03160295	0.231754967	ko04122	Genetic Information Processing	Folding, sorting and degradation	Cz16g12150.t1;Cz06g17250.t1;Cz11g03210.t1;Cz01g18020.t1;Cz11g01160.t1;Cz05g03030.t1;Cz09g16180.t1;Cz01g18030.t1;Cz03g19150.t1	K11996+K01011+K04487+K03639+K14169+K14168
DNA replication	35	62	0.03552774	0.246824299	ko03030	Genetic Information Processing	Replication and repair	Cz19g04110.t1;Cz08g21140.t1;Cz05g01130.t1;Cz12g08090.t1;Cz03g35210.t1;Cz03g15270.t1;Cz01g46030.t1;Cz02g04010.t1;Cz01g42030.t1;Cz10g02170.t1;Cz01g29080.t1;Cz03g38170.t1;Cz10g20280.t1;Cz19g05010.t1;Cz05g32030.t1;Cz07g07100.t1;Cz05g05090.t1;Cz02g04020.t1;Cz16g10020.t1;Cz16g15180.t1;Cz19g07070.t1;Cz01g46020.t1;Cz01g27210.t1;Cz08g29130.t1;Cz07g17040.t1;Cz15g01030.t1;Cz12g02040.t1;Cz03g38160.t1;Cz03g21…	K02321+K07466+K10755+K02320+K04802+K02212+K04799+K02684+K02324+K02327+K02210+K03469+K10742+K02209+K03470+K02328+K02325+K02541+K02540+K02335+K10740+K10743+K10745+K02326+K02685+K02542
Propanoate metabolism	19	31	0.04216591	0.265042863	ko00640	Metabolism	Carbohydrate metabolism	Cz04g07320.t1;Cz02g12030.t1;Cz11g10290.t1;Cz09g03230.t1;Cz04g25080.t1;Cz12g20220.t1;Cz19g10190.t1;Cz03g31230.t1;Cz09g10030.t1;Cz13g10110.t1;Cz07g15230.t1;Cz07g16120.t1;Cz03g28270.t1;Cz09g15060.t1;Cz04g31300.t1;Cz12g10100.t1;Cz05g28150.t1;Cz15g18080.t1;Cz02g17060.t1	K05605+K01962+K01578+K00823+K00626+K00140+K11262+K00166+K07511+K01961+K00382+K02160+K01895+K09699+K01963
Nitrogen metabolism	19	31	0.04216591	0.265042863	ko00910	Metabolism	Energy metabolism	Cz12g08110.t1;Cz06g01130.t1;Cz01g32230.t1;Cz10g29090.t1;Cz04g07210.t1;Cz12g27270.t1;Cz14g14210.t1;Cz11g09250.t1;Cz11g04240.t1;UNPLg00122.t1;Cz12g08100.t1;Cz05g11220.t1;Cz06g27080.t1;Cz06g31270.t1;Cz08g30200.t1;Cz03g24230.t1;Cz10g04110.t1;Cz08g30210.t1;Cz08g04180.t1	K00366+K00261+K01725+K01455+K01672+K01674+K10534+K01915+K01673+K00262+K02575+K00264
Histidine metabolism	15	24	0.05576041	0.33456246	ko00340	Metabolism	Amino acid metabolism	Cz03g37180.t1;Cz01g18040.t1;Cz08g00060.t1;Cz09g30210.t1;Cz10g27080.t1;Cz08g25220.t1;Cz03g20090.t1;Cz10g04180.t1;Cz04g39090.t1;Cz09g04070.t1;Cz06g21060.t1;Cz17g12070.t1;UNPLg00320.t1;Cz06g24140.t1;Cz02g26110.t1	K11182+K00013+K20247+K08660+K14755+K00128+K01693+K00765+K00817+K01663+K01590+K01814
2-Oxocarboxylic acid metabolism	35	64	0.06000805	0.344394026	ko01210	Metabolism	Global and overview maps	Cz02g12210.t1;Cz01g34070.t1;Cz04g20200.t1;Cz07g13140.t1;Cz09g03230.t1;Cz13g06290.t1;Cz04g23060.t1;Cz07g00190.t1;Cz04g04150.t1;UNPLg00030.t1;Cz08g15200.t1;Cz04g23070.t1;Cz03g00170.t1;Cz04g01240.t1;UNPLg00021.t1;Cz05g34240.t1;Cz11g28180.t1;Cz05g36110.t1;Cz15g07180.t1;Cz01g41140.t1;Cz16g14080.t1;Cz05g34270.t1;Cz01g40140.t1;Cz07g00200.t1;Cz04g03100.t1;Cz08g14200.t1;UNPLg00682.t1;Cz06g03020.t1;Cz01g31…	K01647+K01438+K00133+K00825+K00818+K01687+K00145+K00826+K00811+K14455+K01703+K00030+K00620+K01649+K14682+K01652+K00814+K01704+K00928+K00053+K00052
Glycosphingolipid biosynthesis - ganglio series	5	6	0.06430526	0.35367893	ko00604	Metabolism	Glycan biosynthesis and metabolism	Cz09g20170.t1;Cz09g20180.t1;Cz03g32110.t1;Cz09g32050.t1;UNPLg00336.t1	K12309+K12373+K03372
Plant-pathogen interaction	59	115	0.07591897	0.392571368	ko04626	Organismal Systems	Environmental adaptation	Cz09g22180.t1;Cz14g07040.t1;UNPLg00139.t1;Cz13g06020.t1;Cz19g00040.t1;Cz09g20200.t1;Cz09g22020.t1;Cz14g15210.t1;UNPLg00488.t1;UNPLg00130.t1;Cz12g27090.t1;Cz03g15030.t1;Cz06g10070.t1;Cz03g37130.t1;UNPLg00561.t1;Cz02g06070.t1;UNPLg00136.t1;Cz18g14030.t1;Cz07g29290.t1;Cz05g35200.t1;Cz05g28040.t1;Cz06g25200.t1;Cz15g02150.t1;UNPLg00133.t1;Cz04g11200.t1;Cz03g26010.t1;UNPLg00544.t1;Cz11g08140.t1;Cz05g02…	K09487+K05391+K18875+K02183+K13449+K13414+K13457+K13428+K13420+K13424+K00864+K13448+K04079+K13412+K04368+K13436+K12795
Valine, leucine and isoleucine biosynthesis	13	21	0.07980502	0.392571368	ko00290	Metabolism	Amino acid metabolism	Cz13g06290.t1;Cz07g00190.t1;UNPLg00030.t1;UNPLg00021.t1;Cz05g34240.t1;Cz15g07180.t1;Cz13g08040.t1;Cz04g11090.t1;Cz05g34270.t1;Cz07g00200.t1;Cz04g03100.t1;UNPLg00682.t1;Cz01g31080.t1	K01687+K00826+K01703+K01649+K01754+K01652+K01704+K00053+K00052
Glycolysis / Gluconeogenesis	43	82	0.08332153	0.392571368	ko00010	Metabolism	Carbohydrate metabolism	Cz04g17040.t1;Cz08g12170.t1;Cz03g08090.t1;Cz06g01110.t1;Cz03g13070.t1;Cz09g12120.t1;Cz06g17270.t1;Cz01g30020.t1;Cz05g10010.t1;Cz03g20090.t1;Cz15g21100.t1;Cz07g13120.t1;Cz15g09100.t1;Cz05g28130.t1;Cz01g05160.t1;Cz05g07100.t1;UNPLg00362.t1;Cz02g36090.t1;Cz07g16120.t1;Cz06g05120.t1;Cz05g34160.t1;Cz02g36040.t1;Cz09g15060.t1;Cz02g22020.t1;Cz19g03210.t1;Cz13g05140.t1;Cz04g17050.t1;Cz06g12200.t1;Cz07g23…	K00873+K00161+K01834+K01623+K01785+K01803+K01810+K01689+K00128+K01835+K15779+K00850+K00627+K01610+K00134+K00382+K00131+K00121+K01895+K01792+K03841+K18857+K15633+K01568+K00002+K00162
Terpenoid backbone biosynthesis	22	39	0.08597919	0.392571368	ko00900	Metabolism	Metabolism of terpenoids and polyketides	Cz03g02150.t1;Cz03g02190.t1;Cz04g25080.t1;Cz04g07310.t1;Cz15g16060.t1;Cz04g13240.t1;Cz02g11060.t1;Cz06g31300.t1;Cz07g19170.t1;Cz02g35110.t1;Cz01g03190.t1;Cz16g05020.t1;Cz02g11050.t1;Cz09g24180.t1;Cz13g08020.t1;Cz10g07150.t1;Cz05g23010.t1;Cz05g14160.t1;Cz04g14070.t1;Cz03g40140.t1;Cz11g08240.t1;Cz02g10180.t1	K01823+K13789+K00626+K00587+K01770+K15889+K05955+K10960+K00787+K05356+K03526+K06013+K03527+K11778+K05906
Biosynthesis of unsaturated fatty acids	21	37	0.08624674	0.392571368	ko01040	Metabolism	Lipid metabolism	Cz19g10020.t1;Cz16g03140.t1;Cz06g00170.t1;Cz13g01140.t1;Cz10g07260.t1;Cz01g34370.t1;Cz07g30010.t1;Cz16g14110.t1;Cz03g39140.t1;Cz03g33220.t1;Cz08g04130.t1;Cz09g23200.t1;Cz02g27070.t1;Cz16g00050.t1;Cz07g00120.t1;Cz04g19240.t1;Cz07g18040.t1;Cz05g05050.t1;Cz14g21030.t1;Cz10g23240.t1;Cz04g09090.t1	K03921+K00507+K10703+K00059+K00232+K10256
Fructose and mannose metabolism	32	60	0.09913067	0.436174948	ko00051	Metabolism	Carbohydrate metabolism	Cz09g31030.t1;Cz10g02240.t1;Cz02g00250.t1;Cz06g03180.t1;Cz03g13070.t1;Cz04g19150.t1;Cz11g10240.t1;Cz12g03240.t1;Cz06g17270.t1;Cz12g03250.t1;Cz10g01150.t1;Cz02g00240.t1;Cz14g10020.t1;Cz07g10050.t1;Cz06g33150.t1;Cz07g13120.t1;Cz02g09230.t1;Cz02g09120.t1;Cz04g19210.t1;Cz06g00130.t1;Cz05g07100.t1;Cz03g40180.t1;Cz04g03110.t1;Cz05g05080.t1;Cz04g03070.t1;Cz05g37140.t1;Cz02g36030.t1;Cz15g02210.t1;Cz11g06…	K01103+K00863+K00011+K19355+K01623+K05305+K01805+K00966+K01803+K00850+K00847+K00008+K03841
Photosynthesis	39	75	0.108214	0.454073966	ko00195	Metabolism	Energy metabolism	Cz04g01180.t1;CzCPg00010.t1;CzCPg00030.t1;Cz05g36030.t1;CzCPg00020.t1;CzCPg00210.t1;CzCPg00310.t1;Cz07g28150.t1;CzCPg01210.t1;Cz01g35130.t1;Cz13g12160.t1;Cz12g12230.t1;Cz07g15040.t1;Cz05g09100.t1;Cz02g18180.t1;Cz03g01250.t1;Cz06g26010.t1;Cz12g18140.t1;Cz13g08120.t1;Cz11g03180.t1;Cz17g10010.t1;Cz15g01010.t1;Cz16g12040.t1;CzCPg00270.t1;Cz09g21140.t1;Cz13g06010.t1;Cz19g05110.t1;CzCPg00180.t1;CzCPg01…	K02693+K02703+K02110+K02692+K02109+K02706+K02114+K02639+K02689+K02638+K02636+K02695+K02717+K08901+K02699+K03542+K02698+K02701+K14332+K03689+K03541+K02694+K02721+K02108+K02112+K08906+K08903+K02641+K02696+K02716+K08902+K02723+K08905
beta-Alanine metabolism	23	42	0.1121167	0.454073966	ko00410	Metabolism	Metabolism of other amino acids	Cz04g07320.t1;Cz03g37180.t1;Cz13g17120.t1;Cz11g10290.t1;Cz09g03230.t1;Cz12g20220.t1;Cz06g20190.t1;Cz08g29150.t1;UNPLg00813.t1;Cz06g13210.t1;Cz10g27080.t1;Cz08g25220.t1;Cz03g20090.t1;Cz09g10030.t1;Cz14g23290.t1;Cz11g06160.t1;Cz07g15230.t1;Cz04g31300.t1;Cz04g09120.t1;Cz06g22060.t1;Cz05g14190.t1;Cz14g13140.t1;Cz15g18080.t1	K05605+K00276+K00207+K01578+K00823+K00140+K01431+K01580+K00797+K08660+K14755+K00128+K07511+K17839
Steroid biosynthesis	17	30	0.1181902	0.454073966	ko00100	Metabolism	Lipid metabolism	Cz10g25080.t1;Cz05g15040.t1;Cz01g30050.t1;Cz09g09210.t1;Cz02g12220.t1;Cz16g17100.t1;Cz02g29090.t1;Cz10g21220.t1;Cz09g21230.t1;Cz15g06120.t1;Cz02g29100.t1;Cz02g06030.t1;Cz06g25080.t1;Cz03g31150.t1;Cz14g12050.t1;Cz15g06130.t1;Cz05g26070.t1	K05917+K01052+K00801+K00222+K07748+K09832+K08242+K00227+K14424+K00511+K00559+K14423+K01853
Riboflavin metabolism	14	24	0.118613	0.454073966	ko00740	Metabolism	Metabolism of cofactors and vitamins	Cz02g13040.t1;Cz03g34120.t1;Cz02g00130.t1;Cz19g10100.t1;Cz03g29110.t1;Cz08g07160.t1;Cz14g18110.t1;Cz09g21060.t1;Cz11g03310.t1;Cz17g08010.t1;Cz08g01010.t1;Cz11g03330.t1;Cz12g04120.t1;Cz09g07060.t1	K14379+K14652+K01497+K20884+K14410+K00953+K11752
Other glycan degradation	33	63	0.1203984	0.454073966	ko00511	Metabolism	Glycan biosynthesis and metabolism	Cz03g02190.t1;Cz04g07300.t1;Cz18g14020.t1;Cz12g00030.t1;Cz04g07310.t1;Cz15g16060.t1;Cz09g20170.t1;Cz06g22250.t1;Cz09g20180.t1;Cz09g06140.t1;Cz12g19050.t1;Cz11g01040.t1;Cz07g09130.t1;Cz03g32110.t1;Cz10g06220.t1;Cz04g31320.t1;Cz11g26160.t1;Cz02g27010.t1;Cz09g24180.t1;Cz02g03020.t1;Cz06g12190.t1;Cz08g26060.t1;Cz02g41150.t1;Cz03g28140.t1;Cz08g24140.t1;Cz09g06130.t1;UNPLg00812.t1;Cz05g14160.t1;Cz02g39…	K15923+K01191+K12309+K01192+K01190+K12373+K01227
Carbon metabolism	105	218	0.1345612	0.491835568	ko01200	Metabolism	Global and overview maps	Cz08g25210.t1;Cz04g07320.t1;Cz04g17040.t1;Cz04g18010.t1;Cz02g12210.t1;Cz10g17070.t1;Cz02g12030.t1;Cz01g40120.t1;Cz08g12170.t1;Cz04g36210.t1;Cz10g02240.t1;Cz04g25080.t1;Cz05g06160.t1;CzCPg00360.t1;Cz06g32210.t1;Cz01g29010.t1;Cz12g20220.t1;Cz15g12160.t1;Cz03g08090.t1;Cz02g02260.t1;Cz19g05060.t1;Cz06g01130.t1;Cz06g15230.t1;Cz06g01110.t1;Cz04g07210.t1;Cz03g13070.t1;Cz08g25170.t1;Cz18g13070.t1;Cz11g17…	K00830+K05605+K00873+K01057+K01647+K01079+K01962+K01006+K00234+K00863+K00626+K00033+K01601+K00028+K11517+K00140+K19269+K00161+K00948+K00261+K00122+K01834+K01455+K01623+K15919+K15918+K14455+K01807+K00164+K00640+K01803+K01738+K01602+K01637+K01810+K00030+K01689+K07511+K03781+K18121+K00058+K00026+K00297+K00850+K01961+K00627+K01610+K01783+K00134+K01754+K00036+K00382+K02160+K00131+K00121+K00814+K00025+…
Cysteine and methionine metabolism	36	70	0.137863	0.491835568	ko00270	Metabolism	Amino acid metabolism	Cz13g09200.t1;Cz08g13040.t1;Cz04g20200.t1;Cz06g17250.t1;Cz11g01160.t1;Cz12g11180.t1;Cz15g18200.t1;Cz07g00190.t1;UNPLg00030.t1;Cz06g13210.t1;Cz03g00170.t1;Cz04g01240.t1;Cz05g24030.t1;Cz03g39110.t1;Cz01g40010.t1;Cz05g34240.t1;Cz02g01150.t1;Cz01g35240.t1;Cz07g16110.t1;Cz01g35230.t1;Cz01g16230.t1;Cz01g04200.t1;Cz11g26100.t1;Cz07g00200.t1;Cz08g14200.t1;Cz11g24160.t1;UNPLg00696.t1;Cz14g11210.t1;Cz14g11…	K01739+K01919+K00133+K01011+K00899+K00789+K00826+K00797+K00811+K14455+K00640+K01738+K12524+K00827+K16054+K00026+K01611+K00025+K00928+K00549+K17398+K00558+K01251
Glycosaminoglycan degradation	5	7	0.1434816	0.498409768	ko00531	Metabolism	Glycan biosynthesis and metabolism	Cz15g15160.t1;Cz09g20170.t1;Cz09g20180.t1;Cz03g32110.t1;UNPLg00336.t1	K10532+K12309+K12373
Arginine biosynthesis	21	39	0.1479652	0.500805292	ko00220	Metabolism	Amino acid metabolism	Cz01g34070.t1;Cz09g03230.t1;Cz06g01130.t1;Cz04g23060.t1;Cz04g04150.t1;Cz18g04260.t1;Cz08g15200.t1;Cz04g23070.t1;Cz03g00170.t1;Cz04g01240.t1;Cz11g09250.t1;Cz05g36110.t1;Cz15g07080.t1;Cz01g41140.t1;Cz16g14080.t1;Cz06g31270.t1;Cz01g40140.t1;Cz07g25030.t1;Cz06g03020.t1;Cz14g14240.t1;Cz10g20020.t1	K01438+K00818+K00261+K00145+K01940+K00811+K14455+K01915+K00620+K01755+K14682+K00262+K00814+K00611
Glyoxylate and dicarboxylate metabolism	31	60	0.1520982	0.50192406	ko00630	Metabolism	Carbohydrate metabolism	Cz08g25210.t1;Cz02g12210.t1;Cz04g25080.t1;CzCPg00360.t1;Cz01g29010.t1;Cz15g12160.t1;Cz06g15230.t1;Cz04g07210.t1;Cz08g25170.t1;Cz18g13070.t1;Cz11g17130.t1;Cz17g13100.t1;Cz07g04220.t1;Cz11g09250.t1;Cz18g04130.t1;UNPLg00177.t1;Cz04g20270.t1;Cz01g16230.t1;Cz05g35210.t1;Cz06g14040.t1;Cz07g16120.t1;Cz05g08130.t1;Cz11g26100.t1;Cz10g21240.t1;Cz05g11130.t1;UNPLg00180.t1;Cz14g25060.t1;Cz14g19100.t1;Cz15g07…	K00830+K01647+K00626+K01601+K11517+K19269+K00122+K01455+K15919+K00049+K15918+K01602+K01637+K01915+K03781+K18121+K00026+K00382+K00025+K00281+K01638+K00600
Butanoate metabolism	16	29	0.1593645	0.507206543	ko00650	Metabolism	Carbohydrate metabolism	Cz04g33130.t1;Cz09g03230.t1;Cz09g10170.t1;Cz04g25080.t1;Cz08g29150.t1;UNPLg00813.t1;Cz03g36230.t1;Cz09g10030.t1;Cz04g20270.t1;Cz05g34170.t1;Cz14g23290.t1;Cz05g34270.t1;Cz04g09120.t1;Cz06g22060.t1;Cz05g14190.t1;Cz05g27060.t1	K00074+K00823+K17761+K00626+K01580+K00135+K07511+K18121+K01640+K01652
Thiamine metabolism	15	27	0.1613839	0.507206543	ko00730	Metabolism	Metabolism of cofactors and vitamins	Cz11g03210.t1;Cz01g18020.t1;Cz10g26210.t1;Cz05g19340.t1;Cz01g03110.t1;Cz11g21070.t1;Cz04g09140.t1;Cz01g18030.t1;Cz01g06170.t1;Cz10g14020.t1;Cz11g08230.t1;Cz03g13090.t1;Cz01g35170.t1;Cz06g37070.t1;Cz11g21060.t1	K04487+K00939+K03146+K03147+K00878
Monobactam biosynthesis	10	17	0.1672071	0.513286912	ko00261	Metabolism	Biosynthesis of other secondary metabolites	Cz04g20200.t1;Cz10g01110.t1;Cz10g07220.t1;Cz02g01150.t1;Cz07g21240.t1;Cz08g14200.t1;Cz14g11210.t1;Cz04g21050.t1;Cz01g05070.t1;Cz03g31130.t1	K00133+K00958+K01714+K12524+K00215+K00928
Fatty acid elongation	21	40	0.1861799	0.5585397	ko00062	Metabolism	Lipid metabolism	Cz11g13060.t1;Cz19g03050.t1;Cz06g17240.t1;Cz10g26200.t1;Cz03g04040.t1;Cz10g07260.t1;Cz01g19090.t1;Cz12g02090.t1;Cz09g10030.t1;Cz10g29100.t1;Cz14g16150.t1;Cz03g07190.t1;Cz06g36280.t1;Cz03g07200.t1;Cz18g09190.t1;Cz13g05070.t1;Cz17g12050.t1;Cz13g06210.t1;Cz13g05060.t1;Cz18g09230.t1;Cz06g17190.t1	K15397+K07512+K10703+K07511
Brassinosteroid biosynthesis	2	2	0.195943	0.562271217	ko00905	Metabolism	Metabolism of terpenoids and polyketides	Cz04g20070.t1;Cz04g04160.t1	K12640+K09591
Acridone alkaloid biosynthesis	2	2	0.195943	0.562271217	ko01058	Metabolism	Biosynthesis of other secondary metabolites	Cz05g25060.t1;Cz02g13270.t1	K12643
Carotenoid biosynthesis	25	49	0.2085011	0.585577557	ko00906	Metabolism	Metabolism of terpenoids and polyketides	Cz06g19020.t1;Cz05g31040.t1;Cz01g19130.t1;Cz07g06110.t1;Cz07g30060.t1;Cz14g22040.t1;Cz14g23210.t1;Cz12g10170.t1;Cz06g02070.t1;Cz07g17240.t1;Cz01g29070.t1;Cz07g14090.t1;Cz09g14130.t1;Cz07g26210.t1;Cz09g18310.t1;Cz14g10160.t1;Cz04g35070.t1;Cz02g32280.t1;UNPLg00767.t1;Cz01g38230.t1;Cz11g27080.t1;Cz02g13220.t1;Cz09g19020.t1;Cz07g17250.t1;Cz04g07380.t1	K15747+K09838+K09842+K09835+K15744+K06443+K09839+K15745+K09843+K06444+K02293+K09837+K09841
Pentose phosphate pathway	22	43	0.2234586	0.61451115	ko00030	Metabolism	Carbohydrate metabolism	Cz04g18010.t1;Cz05g06160.t1;Cz02g02260.t1;Cz19g05060.t1;Cz03g13070.t1;Cz19g00270.t1;Cz01g30020.t1;Cz12g23230.t1;Cz15g21100.t1;Cz07g13120.t1;Cz04g19210.t1;Cz04g31230.t1;Cz06g12080.t1;Cz05g13260.t1;Cz06g05120.t1;Cz03g04080.t1;Cz03g12030.t1;Cz06g12200.t1;Cz04g03070.t1;Cz05g37140.t1;Cz07g03150.t1;Cz04g03150.t1	K01057+K00033+K00948+K01623+K01807+K01810+K00852+K01835+K15779+K00850+K01783+K00036+K00131+K00615+K03841+K01053
Taurine and hypotaurine metabolism	7	12	0.2438528	0.656909584	ko00430	Metabolism	Metabolism of other amino acids	Cz06g10170.t1;Cz08g29150.t1;UNPLg00813.t1;Cz14g23290.t1;Cz04g09120.t1;Cz06g22060.t1;Cz05g14190.t1	K10712+K01580
Glycerolipid metabolism	35	73	0.3015999	0.796223736	ko00561	Metabolism	Lipid metabolism	Cz16g11240.t1;Cz05g31080.t1;Cz16g02090.t1;Cz03g31030.t1;Cz10g02240.t1;Cz05g15040.t1;Cz02g00250.t1;Cz11g24150.t1;Cz12g27090.t1;Cz14g15120.t1;Cz06g35060.t1;Cz10g14320.t1;Cz02g29090.t1;Cz18g13070.t1;Cz09g08290.t1;Cz09g31330.t1;Cz03g14070.t1;Cz14g10070.t1;Cz03g20090.t1;Cz02g00240.t1;Cz14g10020.t1;Cz09g23020.t1;Cz10g07180.t1;Cz07g10050.t1;Cz03g14080.t1;Cz05g35210.t1;Cz02g09230.t1;Cz02g29100.t1;Cz09g27…	K01080+K07407+K00655+K06118+K00863+K14452+K00011+K14457+K00864+K00679+K13506+K13508+K15918+K11155+K18693+K00128+K01054+K00002+K13519
Phenylpropanoid biosynthesis	26	54	0.3292096	0.850500115	ko00940	Metabolism	Biosynthesis of other secondary metabolites	Cz19g08050.t1;Cz14g00270.t1;Cz10g02250.t1;Cz11g25160.t1;Cz01g10210.t1;Cz15g21190.t1;Cz12g12250.t1;Cz13g10080.t1;Cz12g09220.t1;Cz01g20170.t1;Cz02g15030.t1;Cz07g07130.t1;Cz14g18230.t1;Cz03g36040.t1;Cz12g27010.t1;Cz05g25060.t1;Cz08g13120.t1;Cz17g15120.t1;Cz02g13270.t1;Cz05g28020.t1;Cz15g03070.t1;Cz09g06270.t1;Cz08g26250.t1;Cz04g01120.t1;Cz04g01140.t1;Cz10g23170.t1	K09753+K01188+K05350+K00430+K11188+K00083+K13066
Arachidonic acid metabolism	14	28	0.3350455	0.850500115	ko00590	Metabolism	Lipid metabolism	Cz02g06020.t1;Cz11g04280.t1;Cz07g30160.t1;Cz04g00210.t1;Cz15g00120.t1;Cz19g06210.t1;Cz04g23200.t1;Cz12g02050.t1;Cz04g26220.t1;Cz01g46050.t1;Cz01g38230.t1;Cz02g40230.t1;Cz05g05050.t1;Cz01g46060.t1	K01832+K08726+K04097+K15717+K15730+K00432+K05309+K00079
Sphingolipid metabolism	18	37	0.3532853	0.87988037	ko00600	Metabolism	Lipid metabolism	Cz16g11240.t1;Cz12g23170.t1;Cz05g12110.t1;Cz05g31080.t1;Cz09g20170.t1;Cz09g20130.t1;Cz05g33170.t1;Cz09g20180.t1;Cz12g19050.t1;Cz03g27070.t1;Cz10g07090.t1;Cz04g09170.t1;Cz04g20290.t1;Cz05g17130.t1;Cz05g36210.t1;Cz19g04010.t1;Cz05g05050.t1;Cz13g00130.t1	K01080+K04628+K04716+K07407+K12309+K04718+K12351+K01190+K04708+K04713+K12349+K04710+K00654
Betalain biosynthesis	5	9	0.3613371	0.883268467	ko00965	Metabolism	Biosynthesis of other secondary metabolites	Cz12g28150.t1;Cz08g14190.t1;Cz01g32140.t1;Cz01g32150.t1;Cz02g06130.t1	K15777+K00505+K00545
Tryptophan metabolism	15	31	0.3870321	0.91762484	ko00380	Metabolism	Amino acid metabolism	Cz03g37180.t1;Cz12g03090.t1;Cz07g06110.t1;Cz07g13140.t1;Cz04g25080.t1;Cz05g03220.t1;Cz03g20090.t1;Cz12g05080.t1;Cz09g10030.t1;Cz18g04130.t1;UNPLg00177.t1;Cz16g10090.t1;Cz06g29180.t1;Cz12g03130.t1;Cz06g35220.t1	K11182+K01426+K11817+K00825+K00626+K00164+K00128+K11816+K07511+K03781+K00486
Lipoic acid metabolism	3	5	0.3934548	0.91762484	ko00785	Metabolism	Metabolism of cofactors and vitamins	Cz06g02100.t1;Cz12g03230.t1;Cz12g19110.t1	K03644+K03801
Fatty acid degradation	14	29	0.3997421	0.91762484	ko00071	Metabolism	Lipid metabolism	Cz11g20120.t1;Cz04g25080.t1;Cz16g07140.t1;Cz03g20090.t1;Cz09g10030.t1;Cz16g14110.t1;Cz01g36150.t1;Cz03g36260.t1;Cz08g04130.t1;Cz08g09120.t1;Cz02g36040.t1;Cz02g36030.t1;Cz07g18040.t1;Cz08g09130.t1	K01897+K00626+K10527+K00128+K07511+K00232+K00121+K18857
Sesquiterpenoid and triterpenoid biosynthesis	2	3	0.414401	0.91762484	ko00909	Metabolism	Metabolism of terpenoids and polyketides	Cz01g30050.t1;Cz02g06030.t1	K00801+K00511
Synthesis and degradation of ketone bodies	2	3	0.414401	0.91762484	ko00072	Metabolism	Lipid metabolism	Cz04g25080.t1;Cz05g34170.t1	K00626+K01640
Inositol phosphate metabolism	22	47	0.4171022	0.91762484	ko00562	Metabolism	Carbohydrate metabolism	Cz02g35230.t1;Cz02g00270.t1;Cz14g03010.t1;Cz12g20220.t1;Cz16g19080.t1;Cz06g11260.t1;Cz08g21050.t1;Cz13g16240.t1;Cz02g00280.t1;Cz17g16150.t1;Cz06g17270.t1;Cz13g12200.t1;Cz09g12040.t1;Cz05g21150.t1;Cz07g21010.t1;Cz03g20010.t1;Cz05g07100.t1;Cz04g02180.t1;Cz11g15160.t1;Cz07g31220.t1;Cz02g41200.t1;Cz01g18130.t1	K01099+K20279+K20278+K00010+K00140+K00889+K00469+K19801+K00913+K01803+K10047+K00888+K01858
Anthocyanin biosynthesis	1	1	0.4426903	0.956193752	ko00942	Metabolism	Biosynthesis of other secondary metabolites	Cz12g23150.t1	K12930
MAPK signaling pathway - plant	77	171	0.449358	0.956193752	ko04016	Environmental Information Processing	Signal transduction	Cz06g06020.t1;Cz01g19040.t1;Cz03g16150.t1;Cz12g05190.t1;UNPLg00766.t1;Cz05g27160.t1;Cz13g06020.t1;Cz19g00040.t1;Cz09g20200.t1;Cz11g20220.t1;Cz14g15210.t1;Cz15g16050.t1;Cz02g24200.t1;UNPLg00488.t1;UNPLg00130.t1;Cz03g15030.t1;Cz06g10070.t1;Cz11g20180.t1;Cz02g41260.t1;UNPLg00136.t1;Cz07g29290.t1;Cz06g26140.t1;Cz08g20200.t1;Cz08g08250.t1;Cz16g07010.t1;Cz15g10320.t1;Cz15g02150.t1;UNPLg00133.t1;Cz03g40…	K20551+K20718+K14509+K20716+K20606+K02183+K13449+K13414+K14498+K13420+K14513+K13424+K14497+K14510+K00940+K20603+K03781+K14512+K20535+K20600+K20557+K20728+K20717
Lysine degradation	23	50	0.4563652	0.956193752	ko00310	Metabolism	Amino acid metabolism	Cz01g18170.t1;Cz14g21050.t1;Cz07g13140.t1;Cz04g25080.t1;Cz16g10070.t1;Cz02g12250.t1;Cz01g32290.t1;Cz14g20020.t1;Cz15g06010.t1;Cz05g03220.t1;Cz03g36230.t1;Cz03g20090.t1;Cz09g10030.t1;UNPLg00256.t1;Cz12g07190.t1;Cz06g14080.t1;UNPLg00124.t1;Cz07g29070.t1;Cz14g21060.t1;Cz05g35140.t1;Cz02g21310.t1;Cz02g11010.t1;Cz06g35220.t1	K00306+K11420+K00825+K00626+K19199+K11422+K00164+K00135+K00128+K07511+K11423+K00658
Aminoacyl-tRNA biosynthesis	37	82	0.480573	0.983096038	ko00970	Genetic Information Processing	Translation	Cz15g16130.t1;Cz01g23100.t1;Cz04g38290.t1;Cz08g07220.t1;Cz05g37090.t1;Cz10g29010.t1;Cz04g31050.t1;Cz13g09050.t1;Cz10g07230.t1;Cz01g26020.t1;Cz06g04060.t1;Cz13g19130.t1;Cz05g37100.t1;Cz16g14040.t1;Cz01g00230.t1;Cz11g18060.t1;Cz04g31040.t1;Cz15g18150.t1;Cz05g21070.t1;Cz01g33090.t1;Cz16g16030.t1;Cz09g17010.t1;Cz01g23090.t1;Cz15g19140.t1;Cz01g26260.t1;Cz11g19090.t1;Cz03g27200.t1;Cz01g10020.t1;Cz09g26…	K01874+K04567+K02433+K01872+K01868+K01867+K01887+K01866+K01880+K01885+K01869+K01893+K01876+K01881+K01875+K01886+K01870+K01890
RNA transport	85	191	0.5020954	0.983096038	ko03013	Genetic Information Processing	Translation	Cz01g00190.t1;Cz11g19040.t1;Cz10g20090.t1;Cz04g15300.t1;Cz17g16230.t1;Cz05g06070.t1;Cz02g32220.t1;Cz12g09180.t1;Cz02g24110.t1;Cz01g34250.t1;Cz09g01120.t1;Cz01g36140.t1;Cz05g02180.t1;Cz12g28190.t1;Cz06g20030.t1;Cz12g09140.t1;Cz07g16200.t1;Cz06g12130.t1;Cz02g00090.t1;Cz05g22090.t1;Cz01g15150.t1;Cz03g23190.t1;Cz02g24070.t1;Cz05g16150.t1;Cz12g23130.t1;Cz03g22040.t1;Cz06g17090.t1;Cz02g06220.t1;Cz05g17…	K03241+K05749+K03237+K12877+K14306+K14317+K12876+K03231+K03239+K03250+K07562+K14326+K03253+K03238+K14319+K03257+K13025+K14308+K12160+K09291+K02516+K03249+K13133+K05019+K14297+K12812+K14305+K03240+K13171+K03260+K14304+K13175+K13126+K03247+K03252+K14289+K14313+K12881+K03246+K03539+K03259+K03262+K03251+K03242+K14004+K03245+K07936+K14292+K03248+K00784+K03254+K14309+K03537+K03754+K12883
Tropane, piperidine and pyridine alkaloid biosynthesis	11	24	0.5172056	0.983096038	ko00960	Metabolism	Biosynthesis of other secondary metabolites	Cz02g11100.t1;Cz03g37180.t1;Cz03g00170.t1;Cz04g01240.t1;Cz16g19050.t1;Cz11g06160.t1;Cz09g04070.t1;Cz14g24170.t1;Cz02g27070.t1;Cz14g21030.t1;Cz10g15110.t1	K08081+K00276+K00811+K14455+K00817
Mismatch repair	25	56	0.5292026	0.983096038	ko03430	Genetic Information Processing	Replication and repair	Cz09g18150.t1;Cz08g21140.t1;Cz15g10210.t1;Cz02g40060.t1;Cz05g29090.t1;Cz05g01130.t1;Cz13g20030.t1;Cz03g35210.t1;Cz03g15270.t1;Cz01g14030.t1;Cz15g15110.t1;Cz05g35180.t1;Cz03g38170.t1;Cz01g18190.t1;Cz04g14260.t1;Cz16g10020.t1;Cz16g15180.t1;Cz19g07070.t1;Cz15g10200.t1;Cz07g29250.t1;Cz02g40050.t1;Cz12g02040.t1;Cz03g38160.t1;Cz04g14270.t1;Cz01g14050.t1	K10858+K07466+K08737+K10746+K08735+K10755+K04802+K08734+K03657+K02327+K02328+K08739+K10740
Phenylalanine, tyrosine and tryptophan biosynthesis	14	31	0.5294118	0.983096038	ko00400	Metabolism	Amino acid metabolism	Cz06g21120.t1;Cz13g09120.t1;Cz06g21110.t1;Cz01g17240.t1;Cz03g00170.t1;Cz04g01240.t1;Cz01g22210.t1;Cz02g30180.t1;Cz09g04070.t1;Cz06g13030.t1;Cz05g17190.t1;Cz13g16180.t1;Cz16g16180.t1;UNPLg00363.t1	K01626+K05359+K00800+K00811+K14455+K01696+K01817+K00817+K00891+K01609+K00766+K01657+K15227
Folate biosynthesis	10	22	0.5375054	0.983096038	ko00790	Metabolism	Metabolism of cofactors and vitamins	Cz03g39060.t1;Cz05g30110.t1;Cz07g00190.t1;Cz03g17210.t1;Cz01g15250.t1;Cz05g03030.t1;Cz14g02110.t1;Cz09g27210.t1;Cz08g31110.t1;Cz01g17060.t1	K15376+K01633+K18482+K13998+K13950+K03639+K01113+K01307
Selenocompound metabolism	28	63	0.5375596	0.983096038	ko00450	Metabolism	Metabolism of other amino acids	Cz13g09200.t1;Cz15g16130.t1;Cz09g22020.t1;Cz15g16050.t1;Cz12g00030.t1;Cz05g09180.t1;Cz10g01110.t1;Cz18g14030.t1;Cz08g00060.t1;Cz06g22250.t1;Cz13g18110.t1;Cz01g02120.t1;Cz11g01040.t1;UNPLg00544.t1;Cz07g09130.t1;Cz04g07290.t1;Cz15g18150.t1;Cz10g06220.t1;Cz04g31320.t1;Cz02g27010.t1;Cz02g03020.t1;Cz11g24160.t1;Cz02g41150.t1;Cz03g28140.t1;Cz15g18110.t1;Cz12g05230.t1;Cz09g24160.t1;Cz05g11300.t1	K01739+K01874+K08247+K11717+K00958+K00384+K00549
Glycosphingolipid biosynthesis - globo and isoglobo series	3	6	0.5436819	0.983096038	ko00603	Metabolism	Glycan biosynthesis and metabolism	Cz05g31080.t1;Cz03g32110.t1;UNPLg00336.t1	K07407+K12373
Flavone and flavonol biosynthesis	3	6	0.5436819	0.983096038	ko00944	Metabolism	Biosynthesis of other secondary metabolites	Cz13g11100.t1;Cz11g07130.t1;Cz05g25060.t1	K05279
Diterpenoid biosynthesis	3	6	0.5436819	0.983096038	ko00904	Metabolism	Metabolism of terpenoids and polyketides	Cz09g21020.t1;Cz07g26210.t1;Cz03g36240.t1	K04123
Cutin, suberine and wax biosynthesis	6	13	0.5519931	0.984636341	ko00073	Metabolism	Lipid metabolism	Cz10g26120.t1;Cz09g11210.t1;Cz06g22160.t1;Cz01g32160.t1;Cz10g26110.t1;Cz16g16140.t1	K15403+K17991+K15399
Non-homologous end-joining	8	18	0.5842	0.9998764	ko03450	Genetic Information Processing	Replication and repair	Cz06g14240.t1;Cz09g02240.t1;Cz02g06190.t1;Cz02g04010.t1;Cz16g08300.t1;Cz14g18070.t1;Cz02g04020.t1;Cz06g07130.t1	K10865+K03513+K03512+K10885+K04799+K06642+K10777
Glycine, serine and threonine metabolism	31	71	0.5866387	0.9998764	ko00260	Metabolism	Amino acid metabolism	Cz08g25210.t1;Cz04g37140.t1;Cz03g37180.t1;Cz01g18170.t1;Cz10g17070.t1;Cz04g20200.t1;Cz11g01110.t1;Cz17g17150.t1;Cz06g01110.t1;Cz08g25170.t1;Cz18g13070.t1;Cz11g17130.t1;Cz01g22210.t1;Cz02g01150.t1;Cz01g35240.t1;Cz01g24020.t1;Cz01g35230.t1;Cz05g35210.t1;Cz06g03130.t1;Cz11g06160.t1;Cz13g08040.t1;Cz04g11090.t1;Cz07g16120.t1;Cz08g14200.t1;Cz14g11210.t1;Cz05g11130.t1;Cz04g11130.t1;Cz12g19100.t1;Cz04g21…	K00830+K00872+K00276+K00306+K01079+K00133+K00499+K01733+K01834+K15919+K00049+K15918+K01696+K12524+K00827+K00058+K01754+K00382+K00928+K00281+K15633+K00831+K00600
alpha-Linolenic acid metabolism	11	25	0.5873	0.9998764	ko00592	Metabolism	Lipid metabolism	Cz11g10290.t1;Cz11g07150.t1;Cz16g07140.t1;Cz16g01150.t1;Cz05g05160.t1;Cz19g05240.t1;Cz16g14110.t1;Cz03g36260.t1;Cz08g04130.t1;Cz02g36030.t1;Cz07g18040.t1	K00454+K05894+K10527+K10529+K16818+K00232+K18857
Tyrosine metabolism	17	39	0.5951777	0.9998764	ko00350	Metabolism	Amino acid metabolism	Cz03g37180.t1;Cz15g08180.t1;Cz04g21030.t1;Cz08g14190.t1;Cz15g08050.t1;Cz03g00170.t1;Cz06g21050.t1;Cz04g01240.t1;Cz01g32140.t1;Cz03g36230.t1;Cz04g07250.t1;Cz01g32150.t1;Cz02g06130.t1;Cz11g06160.t1;Cz09g04070.t1;Cz02g36040.t1;Cz02g36030.t1	K00276+K02510+K01555+K00505+K00457+K00811+K00451+K14455+K00545+K00135+K07253+K00817+K00121+K18857
Starch and sucrose metabolism	56	130	0.6412966	0.9998764	ko00500	Metabolism	Carbohydrate metabolism	Cz07g16020.t1;Cz01g18120.t1;Cz14g25220.t1;Cz12g15250.t1;Cz09g15250.t1;UNPLg00253.t1;Cz10g02250.t1;Cz09g30050.t1;Cz03g40040.t1;Cz08g29150.t1;Cz07g16030.t1;Cz10g24050.t1;Cz02g30230.t1;Cz01g10210.t1;Cz08g03210.t1;Cz08g04010.t1;Cz16g20280.t1;Cz01g30020.t1;Cz04g13110.t1;UNPLg00638.t1;Cz07g13250.t1;Cz08g30050.t1;Cz01g20170.t1;Cz15g21100.t1;Cz14g23290.t1;Cz07g12030.t1;Cz03g36040.t1;Cz04g19210.t1;UNPLg00…	K00688+K00705+K01214+K00703+K01177+K01188+K01194+K00700+K01179+K01176+K05350+K00706+K01193+K01810+K13679+K01835+K15779+K07024+K00847+K16055+K00696
Sulfur metabolism	14	33	0.6490621	0.9998764	ko00920	Metabolism	Energy metabolism	Cz13g09200.t1;Cz06g17250.t1;Cz02g02030.t1;Cz11g01160.t1;Cz05g15120.t1;Cz10g01110.t1;Cz03g39110.t1;Cz01g40010.t1;Cz15g17080.t1;Cz02g36170.t1;Cz02g19090.t1;Cz02g00190.t1;Cz01g34350.t1;Cz02g29160.t1	K01739+K01011+K00387+K08738+K00958+K00640+K01738+K02048+K17725+K05907+K02045+K02046
Phosphatidylinositol signaling system	25	59	0.6632293	0.9998764	ko04070	Environmental Information Processing	Signal transduction	Cz02g35230.t1;Cz13g06020.t1;Cz02g00270.t1;Cz13g13060.t1;Cz03g15030.t1;Cz16g19080.t1;Cz08g21050.t1;Cz07g29290.t1;Cz13g13050.t1;Cz13g16240.t1;Cz02g00280.t1;Cz17g16150.t1;Cz03g26010.t1;Cz13g12200.t1;Cz11g08140.t1;Cz05g21150.t1;Cz07g21010.t1;Cz03g20010.t1;Cz04g02180.t1;Cz11g15160.t1;Cz07g31220.t1;Cz02g41200.t1;Cz10g04010.t1;Cz11g11260.t1;Cz01g36190.t1	K01099+K20279+K02183+K20278+K13024+K00889+K19801+K00913+K10047+K00888+K00981
Pantothenate and CoA biosynthesis	13	31	0.6688033	0.9998764	ko00770	Metabolism	Metabolism of cofactors and vitamins	Cz13g17120.t1;Cz13g06290.t1;Cz06g20190.t1;Cz07g00190.t1;UNPLg00030.t1;Cz08g15050.t1;Cz03g39160.t1;Cz05g34240.t1;Cz08g15060.t1;Cz05g34270.t1;Cz02g13180.t1;Cz07g00200.t1;UNPLg00682.t1	K00207+K01687+K01431+K00826+K09680+K06133+K01652+K00606+K00053
Flavonoid biosynthesis	5	12	0.6773899	0.9998764	ko00941	Metabolism	Biosynthesis of other secondary metabolites	Cz11g10250.t1;Cz10g23160.t1;Cz10g23150.t1;Cz14g18240.t1;Cz04g01140.t1	K01859+K08695+K13082
Limonene and pinene degradation	1	2	0.6894376	0.9998764	ko00903	Metabolism	Metabolism of terpenoids and polyketides	Cz03g20090.t1	K00128
Carbon fixation in photosynthetic organisms	26	62	0.689906	0.9998764	ko00710	Metabolism	Energy metabolism	Cz01g40120.t1;CzCPg00360.t1;Cz06g32210.t1;Cz03g13070.t1;Cz04g01240.t1;Cz19g00270.t1;Cz06g17270.t1;Cz17g13100.t1;Cz01g16230.t1;Cz01g05160.t1;Cz04g31230.t1;Cz05g07100.t1;Cz02g36090.t1;Cz05g13260.t1;Cz05g34160.t1;Cz01g40140.t1;Cz11g26100.t1;Cz03g04080.t1;Cz15g01060.t1;Cz07g08080.t1;Cz19g03210.t1;Cz07g23020.t1;Cz04g03070.t1;Cz05g37140.t1;UNPLg00180.t1;Cz07g22240.t1	K01006+K01601+K00028+K01623+K14455+K01807+K01803+K01602+K00026+K01610+K01783+K00134+K00814+K00025+K00615+K00855+K03841
Arginine and proline metabolism	23	55	0.6911037	0.9998764	ko00330	Metabolism	Amino acid metabolism	Cz03g37180.t1;Cz12g03090.t1;Cz07g10010.t1;Cz01g02260.t1;Cz14g23140.t1;Cz06g13210.t1;Cz03g00170.t1;Cz01g14200.t1;Cz10g27080.t1;Cz04g01240.t1;Cz08g25220.t1;Cz03g20090.t1;Cz08g22140.t1;Cz13g01190.t1;Cz01g04200.t1;Cz01g30100.t1;Cz02g17090.t1;Cz03g37160.t1;UNPLg00003.t1;Cz12g28180.t1;Cz14g13140.t1;Cz13g02010.t1;Cz01g04210.t1	K11182+K01426+K00472+K10536+K00286+K00797+K00811+K01259+K08660+K14455+K14755+K00128+K01611+K01581+K00931+K17839
C5-Branched dibasic acid metabolism	4	10	0.7183744	0.9998764	ko00660	Metabolism	Carbohydrate metabolism	UNPLg00021.t1;Cz05g34270.t1;Cz04g03100.t1;Cz01g31080.t1	K01703+K01652+K01704+K00052
RNA degradation	50	119	0.7220451	0.9998764	ko03018	Genetic Information Processing	Folding, sorting and degradation	Cz13g07180.t1;Cz13g01080.t1;Cz15g06220.t1;Cz16g21010.t1;Cz08g22150.t1;Cz07g13140.t1;Cz13g12070.t1;Cz03g28210.t1;Cz04g20140.t1;Cz01g41130.t1;Cz09g29060.t1;Cz11g10250.t1;Cz06g17240.t1;Cz06g32020.t1;Cz09g09030.t1;Cz02g05020.t1;Cz10g20100.t1;Cz07g20170.t1;Cz10g14270.t1;Cz04g21110.t1;Cz05g10010.t1;Cz07g12040.t1;Cz06g21130.t1;Cz08g15080.t1;Cz02g25010.t1;Cz02g00060.t1;Cz06g10120.t1;Cz12g15010.t1;Cz07g13…	K12589+K12619+K12602+K12608+K12591+K12598+K07573+K12599+K14442+K03514+K04077+K03654+K12593+K01689+K12604+K12592+K12571+K13126+K00850+K12626+K12614+K12607+K00962+K12603+K03681+K12586+K12618+K12620
One carbon pool by folate	8	20	0.7267008	0.9998764	ko00670	Metabolism	Metabolism of cofactors and vitamins	Cz01g42180.t1;Cz03g17210.t1;Cz08g09090.t1;Cz10g16210.t1;Cz02g09100.t1;Cz04g33180.t1;Cz13g11070.t1;Cz15g07240.t1	K00288+K13998+K01934+K00602+K00601+K00297+K00600
Indole alkaloid biosynthesis	2	5	0.7327841	0.9998764	ko00901	Metabolism	Biosynthesis of other secondary metabolites	Cz02g39290.t1;Cz10g19170.t1	K01757+K08233
Purine metabolism	102	240	0.7339763	0.9998764	ko00230	Metabolism	Nucleotide metabolism	Cz16g07340.t1;Cz19g04110.t1;Cz04g17040.t1;Cz12g04060.t1;Cz09g26070.t1;Cz10g06050.t1;Cz06g15070.t1;Cz07g03190.t1;Cz12g05190.t1;Cz01g19190.t1;Cz09g05120.t1;Cz09g20110.t1;Cz08g12170.t1;Cz09g12220.t1;Cz08g04040.t1;Cz01g17190.t1;Cz06g15130.t1;Cz01g24110.t1;Cz08g08130.t1;Cz10g17050.t1;Cz12g08090.t1;Cz07g00020.t1;Cz10g26210.t1;Cz02g02260.t1;Cz19g05060.t1;Cz05g17100.t1;Cz03g25200.t1;Cz07g03040.t1;Cz14g00…	K01517+K02321+K00873+K03006+K00760+K03787+K03000+K12319+K03027+K03021+K03015+K03005+K14721+K01081+K00088+K01510+K00942+K02320+K18151+K00939+K00948+K13293+K13755+K18437+K01519+K00958+K00940+K02684+K10808+K10807+K02324+K02327+K00856+K02999+K01239+K01835+K15779+K00602+K00601+K01488+K03016+K02328+K00764+K02325+K03025+K03002+K00759+K00962+K18550+K01939+K02335+K03004+K11808+K02326+K11751+K19970+K03014+…
Cyanoamino acid metabolism	10	25	0.7343236	0.9998764	ko00460	Metabolism	Metabolism of other amino acids	Cz10g26120.t1;Cz10g02250.t1;Cz01g10210.t1;Cz04g07210.t1;Cz01g20170.t1;Cz03g36040.t1;Cz08g13120.t1;Cz15g03070.t1;Cz09g06270.t1;Cz15g07240.t1	K08248+K01188+K05350+K01455+K00600
Ubiquinone and other terpenoid-quinone biosynthesis	14	35	0.7503727	0.9998764	ko00130	Metabolism	Metabolism of cofactors and vitamins	Cz14g14080.t1;UNPLg00446.t1;Cz13g11020.t1;Cz15g08050.t1;Cz02g34150.t1;Cz07g22050.t1;Cz13g02120.t1;Cz02g08200.t1;Cz04g19010.t1;Cz03g06070.t1;Cz01g07010.t1;Cz04g03210.t1;UNPLg00607.t1;Cz11g02030.t1	K06134+K05928+K09833+K00457+K06127+K12502+K00591+K01661+K03809+K18534+K03183+K14760+K06125
SNARE interactions in vesicular transport	7	19	0.8107295	0.9998764	ko04130	Genetic Information Processing	Folding, sorting and degradation	Cz09g23040.t1;Cz12g26220.t1;UNPLg00212.t1;Cz08g07150.t1;Cz09g14170.t1;Cz03g37190.t1;Cz03g14100.t1	K08506+K08516+K08486+K08493+K08488+K08503
N-Glycan biosynthesis	15	39	0.8137741	0.9998764	ko00510	Metabolism	Glycan biosynthesis and metabolism	Cz15g01200.t1;Cz08g08190.t1;Cz07g24200.t1;Cz08g10040.t1;Cz15g21240.t1;Cz12g17020.t1;Cz12g16330.t1;Cz10g11170.t1;Cz02g09040.t1;Cz02g15180.t1;Cz01g40140.t1;Cz04g27040.t1;Cz02g09050.t1;Cz10g11180.t1;Cz12g12110.t1	K07441+K07432+K01230+K07252+K00902+K01228+K03843+K03846+K00729+K00726
Nicotinate and nicotinamide metabolism	24	61	0.8174539	0.9998764	ko00760	Metabolism	Metabolism of cofactors and vitamins	Cz05g13080.t1;Cz10g06050.t1;Cz10g16160.t1;Cz14g08310.t1;Cz01g17190.t1;Cz01g34250.t1;Cz02g05100.t1;Cz02g21220.t1;Cz08g19150.t1;Cz08g29040.t1;Cz16g22020.t1;Cz01g34180.t1;Cz04g13130.t1;Cz03g36230.t1;Cz12g13180.t1;Cz12g23290.t1;Cz09g17180.t1;Cz15g10170.t1;Cz03g01040.t1;Cz01g35180.t1;Cz08g15220.t1;Cz13g08230.t1;Cz16g20220.t1;Cz02g12100.t1	K18551+K03787+K06210+K01950+K01081+K00858+K03426+K03517+K00767+K01240+K00135+K01239+K00323+K18550+K11751+K19970+K00278
Caffeine metabolism	1	3	0.8269558	0.9998764	ko00232	Metabolism	Biosynthesis of other secondary metabolites	Cz01g13160.t1	K00365
Carbapenem biosynthesis	1	3	0.8269558	0.9998764	ko00332	Metabolism	Biosynthesis of other secondary metabolites	Cz03g37160.t1	K00931
Isoflavonoid biosynthesis	2	6	0.8273352	0.9998764	ko00943	Metabolism	Biosynthesis of other secondary metabolites	Cz13g11100.t1;Cz11g07130.t1	K13262+K13259
Citrate cycle (TCA cycle)	16	42	0.8321845	0.9998764	ko00020	Metabolism	Carbohydrate metabolism	Cz02g12210.t1;Cz04g36210.t1;Cz03g08090.t1;Cz05g03220.t1;Cz11g28180.t1;Cz01g16230.t1;Cz05g28130.t1;Cz01g05160.t1;Cz07g16120.t1;Cz11g26100.t1;Cz02g11010.t1;Cz08g00180.t1;UNPLg00180.t1;Cz04g12180.t1;Cz04g02090.t1;Cz01g37230.t1	K01647+K00234+K00161+K00164+K00030+K00026+K00627+K01610+K00382+K00025+K00658+K01648+K01958+K00162
mRNA surveillance pathway	45	113	0.854141	0.9998764	ko03015	Genetic Information Processing	Translation	Cz04g07320.t1;Cz04g15300.t1;Cz05g22110.t1;Cz10g24220.t1;Cz05g06070.t1;Cz09g01120.t1;Cz06g20030.t1;Cz12g09140.t1;Cz04g07030.t1;Cz02g16050.t1;Cz03g22040.t1;Cz08g08080.t1;Cz05g17010.t1;Cz13g15110.t1;Cz03g12090.t1;Cz15g16150.t1;Cz10g24270.t1;Cz06g10120.t1;Cz09g04230.t1;Cz19g10100.t1;Cz09g07040.t1;Cz04g36150.t1;Cz07g15230.t1;Cz10g22020.t1;Cz07g10020.t1;Cz09g26140.t1;Cz10g22120.t1;Cz06g16160.t1;Cz01g16…	K11583+K12877+K14407+K14962+K12876+K14326+K13025+K14400+K12812+K03265+K13171+K04382+K14399+K13126+K03456+K04354+K15542+K14408+K12881+K14396+K06965+K11584+K03267+K12883
Glutathione metabolism	32	82	0.8585391	0.9998764	ko00480	Metabolism	Metabolism of other amino acids	Cz09g00200.t1;Cz08g13040.t1;Cz09g00210.t1;Cz05g06160.t1;Cz18g05080.t1;Cz06g13210.t1;Cz10g27080.t1;Cz14g13220.t1;Cz02g24230.t1;Cz10g19230.t1;Cz02g28140.t1;Cz06g36030.t1;Cz07g30160.t1;Cz02g28130.t1;Cz04g15050.t1;Cz10g18250.t1;Cz04g23200.t1;Cz12g02050.t1;Cz01g04200.t1;Cz16g00210.t1;Cz06g12080.t1;Cz12g10220.t1;Cz09g03310.t1;Cz06g22020.t1;Cz03g12030.t1;UNPLg00003.t1;Cz12g28180.t1;Cz08g14160.t1;Cz04g01…	K01255+K01919+K00033+K00799+K00797+K15428+K10808+K10807+K04097+K00432+K01581+K01256+K00036+K00434
Protein export	13	36	0.8767638	0.9998764	ko03060	Genetic Information Processing	Folding, sorting and degradation	Cz02g38140.t1;Cz01g25110.t1;Cz05g14080.t1;Cz05g00050.t1;Cz07g08260.t1;Cz07g17200.t1;Cz12g11150.t1;Cz02g05130.t1;Cz12g26040.t1;Cz10g15030.t1;Cz05g17260.t1;Cz05g36130.t1;Cz16g19030.t1	K13280+K03108+K12947+K03107+K09490+K03109+K03106+K09647+K09648+K03217+K12948
Stilbenoid, diarylheptanoid and gingerol biosynthesis	2	7	0.8905587	0.9998764	ko00945	Metabolism	Biosynthesis of other secondary metabolites	Cz13g11100.t1;Cz11g07130.t1	K16040
Glycerophospholipid metabolism	26	69	0.8909307	0.9998764	ko00564	Metabolism	Lipid metabolism	Cz16g07340.t1;Cz16g11240.t1;Cz19g04140.t1;Cz16g18070.t1;Cz16g02090.t1;Cz12g24180.t1;Cz07g03040.t1;Cz10g14320.t1;Cz09g31330.t1;Cz01g13260.t1;Cz03g27070.t1;Cz14g10070.t1;Cz19g05240.t1;Cz15g00050.t1;Cz04g03210.t1;Cz06g07010.t1;Cz10g19170.t1;Cz02g32040.t1;Cz04g17090.t1;Cz01g36190.t1;Cz04g19240.t1;Cz05g05050.t1;Cz14g21030.t1;Cz10g23240.t1;Cz05g23210.t1;Cz15g16090.t1	K01517+K01080+K05929+K14286+K00655+K00006+K13506+K13508+K13621+K06123+K18693+K16818+K13535+K13510+K00981+K13519+K13511
Circadian rhythm - plant	10	29	0.895519	0.9998764	ko04712	Organismal Systems	Environmental adaptation	Cz10g15150.t1;Cz04g21220.t1;Cz13g02190.t1;Cz12g11180.t1;Cz02g30140.t1;Cz14g22250.t1;Cz05g04240.t1;Cz09g04220.t1;Cz10g15090.t1;Cz04g36230.t1	K12118+K16241+K12130+K12129+K12127+K16223+K03097+K16240+K10143+K12135
Monoterpenoid biosynthesis	1	4	0.9035903	0.9998764	ko00902	Metabolism	Metabolism of terpenoids and polyketides	Cz02g40230.t1	K15095
Phenylalanine metabolism	9	27	0.9114168	0.9998764	ko00360	Metabolism	Amino acid metabolism	Cz03g37180.t1;Cz12g03090.t1;Cz04g33130.t1;Cz15g08050.t1;Cz03g00170.t1;Cz04g01240.t1;Cz04g07250.t1;Cz11g06160.t1;Cz09g04070.t1	K00276+K01426+K00074+K00457+K00811+K14455+K07253+K00817
Other types of O-glycan biosynthesis	10	31	0.9389056	0.9998764	ko00514	Metabolism	Glycan biosynthesis and metabolism	Cz09g22180.t1;Cz06g16120.t1;Cz07g12100.t1;Cz02g20200.t1;Cz11g10190.t1;Cz06g03080.t1;Cz03g05150.t1;Cz03g15020.t1;Cz11g10200.t1;Cz10g21200.t1	K09667+K13667+K20781+K20784+K20782
Plant hormone signal transduction	44	118	0.9494533	0.9998764	ko04075	Environmental Information Processing	Signal transduction	Cz19g10020.t1;Cz08g00050.t1;Cz12g05190.t1;Cz19g00040.t1;Cz11g20220.t1;Cz15g16050.t1;Cz02g24200.t1;Cz11g20180.t1;Cz08g17090.t1;Cz06g26140.t1;Cz08g20200.t1;Cz08g08250.t1;Cz02g13040.t1;Cz15g10320.t1;Cz15g08240.t1;Cz03g40120.t1;Cz01g02120.t1;Cz02g18050.t1;Cz10g19040.t1;Cz01g00140.t1;Cz14g17010.t1;Cz08g22170.t1;Cz11g12200.t1;Cz05g04240.t1;Cz03g08100.t1;Cz03g04100.t1;Cz11g21010.t1;Cz15g13180.t1;Cz11g20…	K14491+K14509+K13449+K14498+K14513+K14497+K14510+K14487+K13415+K14512+K14492+K16189
Pyrimidine metabolism	73	189	0.951721	0.9998764	ko00240	Metabolism	Nucleotide metabolism	Cz19g04110.t1;Cz12g04060.t1;Cz10g06050.t1;Cz06g15070.t1;Cz14g20250.t1;Cz01g19190.t1;Cz09g05120.t1;Cz08g24150.t1;Cz09g20110.t1;Cz09g12220.t1;Cz08g04040.t1;Cz13g17120.t1;Cz01g17190.t1;Cz01g24110.t1;Cz12g08090.t1;Cz06g20190.t1;Cz03g25200.t1;Cz16g07010.t1;Cz13g18110.t1;Cz01g42030.t1;Cz03g17210.t1;Cz08g29040.t1;Cz02g24230.t1;Cz10g19230.t1;Cz16g22020.t1;Cz10g02170.t1;Cz01g29080.t1;Cz01g34180.t1;Cz03g38…	K02321+K03006+K03787+K03000+K01955+K03027+K03021+K00609+K03015+K03005+K14721+K00207+K01081+K01510+K02320+K01431+K00940+K00384+K02684+K13998+K10808+K10807+K01240+K02324+K02327+K00757+K02999+K09903+K00857+K01956+K03016+K02328+K13800+K02325+K03025+K03002+K00962+K02335+K13421+K03004+K00943+K02326+K11751+K19970+K03014+K02685+K16904+K03020+K01493+K03013+K16329+K00761+K00876
Oxidative phosphorylation	37	101	0.9520343	0.9998764	ko00190	Metabolism	Energy metabolism	Cz07g08130.t1;Cz04g07320.t1;Cz09g30220.t1;Cz09g15040.t1;CzCPg00030.t1;Cz04g36210.t1;CzCPg00020.t1;CzCPg00310.t1;Cz16g15230.t1;Cz16g19250.t1;CzMTg00130.t1;CzMTg00230.t1;Cz19g06070.t1;CzMTg00120.t1;Cz16g21280.t1;Cz04g25150.t1;CzMTg00050.t1;Cz18g00060.t1;CzMTg00040.t1;Cz07g17120.t1;Cz05g31270.t1;Cz07g15230.t1;Cz07g32030.t1;Cz11g20250.t1;CzCPg00180.t1;CzMTg00100.t1;CzCPg01090.t1;Cz09g13190.t1;CzMTg00…	K01507+K03955+K02258+K02110+K00234+K02109+K02114+K11352+K03878+K02126+K02259+K03884+K02256+K01535+K02261+K03941+K02265+K02108+K02262+K02112+K00412+K02128+K03880
Isoquinoline alkaloid biosynthesis	6	21	0.955352	0.9998764	ko00950	Metabolism	Biosynthesis of other secondary metabolites	Cz03g37180.t1;Cz08g14190.t1;Cz03g00170.t1;Cz04g01240.t1;Cz02g06130.t1;Cz11g06160.t1	K00276+K00505+K00811+K14455
Pentose and glucuronate interconversions	19	56	0.9566816	0.9998764	ko00040	Metabolism	Carbohydrate metabolism	Cz15g03170.t1;Cz12g23170.t1;Cz15g03160.t1;Cz10g09080.t1;Cz02g00250.t1;Cz02g21220.t1;Cz11g10240.t1;Cz02g00240.t1;Cz12g13180.t1;Cz14g10020.t1;Cz07g10050.t1;Cz02g09230.t1;Cz04g31230.t1;Cz04g03110.t1;Cz02g36030.t1;Cz19g04010.t1;Cz11g06060.t1;Cz04g39250.t1;Cz14g09220.t1	K00012+K00699+K16190+K00011+K12447+K01805+K01783+K00008+K00002+K17743
Base excision repair	19	57	0.9656285	0.9998764	ko03410	Genetic Information Processing	Replication and repair	Cz02g11100.t1;Cz03g10150.t1;Cz03g35210.t1;Cz05g23180.t1;Cz09g02240.t1;Cz02g04010.t1;Cz01g29080.t1;Cz03g38170.t1;Cz01g14100.t1;Cz02g04020.t1;Cz19g07070.t1;Cz01g27210.t1;Cz14g01040.t1;Cz15g01030.t1;Cz09g24080.t1;Cz03g38160.t1;Cz15g01020.t1;Cz16g15010.t1;Cz10g08040.t1	K10802+K20813+K04802+K10801+K03512+K04799+K02324+K02327+K10563+K02328+K02325+K10773+K02335+K01247+K02326
Galactose metabolism	29	83	0.9675507	0.9998764	ko00052	Metabolism	Carbohydrate metabolism	Cz14g16040.t1;Cz05g31080.t1;Cz02g00250.t1;Cz02g21220.t1;Cz09g20170.t1;Cz09g12120.t1;Cz16g20280.t1;Cz09g20180.t1;Cz12g19050.t1;Cz02g00240.t1;Cz12g13180.t1;Cz14g10020.t1;Cz07g10050.t1;Cz15g21100.t1;Cz08g10110.t1;Cz07g13120.t1;Cz02g09230.t1;UNPLg00092.t1;Cz12g02140.t1;Cz03g23180.t1;Cz02g08270.t1;Cz04g02060.t1;Cz13g05140.t1;Cz01g37150.t1;Cz11g06060.t1;Cz12g16020.t1;Cz04g39250.t1;Cz14g09220.t1;Cz04g03…	K06617+K07407+K00011+K12447+K12309+K01785+K01193+K01190+K01835+K15779+K01784+K00850+K18819
Protein processing in endoplasmic reticulum	77	202	0.9687781	0.9998764	ko04141	Genetic Information Processing	Folding, sorting and degradation	Cz09g22180.t1;Cz19g04110.t1;Cz10g20090.t1;Cz10g18090.t1;Cz08g00320.t1;Cz06g35190.t1;Cz05g32260.t1;Cz03g02190.t1;Cz07g24200.t1;Cz06g11100.t1;Cz02g06070.t1;Cz04g07310.t1;Cz15g16060.t1;Cz16g20290.t1;Cz10g25030.t1;Cz09g19130.t1;Cz12g17020.t1;Cz12g16330.t1;Cz16g21070.t1;Cz06g22250.t1;UNPLg00127.t1;Cz01g24350.t1;Cz07g32110.t1;Cz07g08260.t1;Cz05g29210.t1;Cz13g13190.t1;Cz09g14160.t1;Cz13g18300.t1;Cz04g11…	K09487+K11718+K03237+K03283+K10661+K14016+K10597+K16196+K01230+K04079+K08054+K13525+K06689+K09562+K09490+K13993+K10950+K09584+K10575+K10839+K14012+K10601+K09561+K09517+K08653+K01228+K01456+K14026+K14004+K14001+K08852+K04523+K13719+K09503+K09586+K07953
Mannose type O-glycan biosynthesis	1	6	0.9700832	0.9998764	ko00515	Metabolism	Glycan biosynthesis and metabolism	Cz16g04160.t1	K09668
Glycosylphosphatidylinositol (GPI)-anchor biosynthesis	6	23	0.9781213	0.9998764	ko00563	Metabolism	Glycan biosynthesis and metabolism	Cz11g22080.t1;Cz11g16070.t1;Cz06g18110.t1;Cz07g12010.t1;Cz10g14070.t1;Cz11g16080.t1	K05289+K03857+K03860+K05291
Peroxisome	36	103	0.9789842	0.9998764	ko04146	Cellular Processes	Transport and catabolism	Cz08g25210.t1;Cz11g20120.t1;Cz01g18170.t1;Cz07g06060.t1;Cz11g10290.t1;Cz01g29010.t1;Cz11g04280.t1;Cz02g05100.t1;Cz12g20090.t1;Cz16g22130.t1;Cz10g23120.t1;Cz04g17010.t1;Cz11g17130.t1;Cz02g20200.t1;Cz02g24020.t1;Cz18g04130.t1;Cz07g01230.t1;UNPLg00177.t1;Cz10g15010.t1;Cz05g34170.t1;Cz04g25010.t1;Cz16g14110.t1;Cz01g36150.t1;Cz04g05160.t1;Cz08g04130.t1;Cz12g26170.t1;Cz08g09120.t1;Cz01g04260.t1;Cz02g27…	K00830+K01897+K00306+K13342+K01578+K11517+K08726+K03426+K13348+K13338+K13237+K11147+K13347+K03781+K11187+K01640+K00232+K13352+K13354+K13337
Endocytosis	47	131	0.9799863	0.9998764	ko04144	Cellular Processes	Transport and catabolism	Cz14g09080.t1;Cz02g31050.t1;Cz10g18090.t1;Cz06g36070.t1;Cz17g13150.t1;Cz06g14150.t1;Cz14g25040.t1;Cz05g28100.t1;Cz13g12130.t1;Cz16g19080.t1;Cz03g25200.t1;Cz09g02020.t1;Cz01g15170.t1;Cz16g20290.t1;Cz07g33090.t1;Cz17g14070.t1;UNPLg00127.t1;Cz15g09150.t1;Cz14g23090.t1;Cz09g11210.t1;Cz06g33070.t1;Cz12g02160.t1;Cz13g12200.t1;Cz01g16250.t1;Cz06g15020.t1;Cz15g06100.t1;Cz13g15040.t1;Cz05g21150.t1;Cz01g21…	K12486+K07889+K03283+K19476+K07897+K12483+K01528+K11839+K12492+K00889+K12471+K12194+K12185+K18468+K12472+K12184+K12197+K17917+K18442+K12489+K12196+K07904+K07937+K12198+K12192
Ascorbate and aldarate metabolism	21	65	0.9821586	0.9998764	ko00053	Metabolism	Carbohydrate metabolism	Cz15g03170.t1;Cz12g23170.t1;Cz15g03160.t1;Cz10g09080.t1;Cz04g13260.t1;Cz02g21220.t1;Cz06g11260.t1;Cz05g25090.t1;Cz03g20090.t1;Cz12g13180.t1;Cz09g12040.t1;Cz01g02250.t1;Cz04g02180.t1;Cz12g10220.t1;Cz16g21040.t1;Cz07g32180.t1;Cz14g22170.t1;Cz08g14160.t1;Cz19g04010.t1;Cz07g03150.t1;Cz19g01240.t1	K00012+K00699+K16190+K08232+K12447+K00469+K17744+K00128+K10047+K00434+K00225+K00103+K01053
Ribosome	68	184	0.9825176	0.9998764	ko03010	Genetic Information Processing	Translation	Cz01g17010.t1;Cz06g21040.t1;Cz05g29300.t1;Cz11g16290.t1;Cz14g16130.t1;Cz09g32130.t1;Cz05g22130.t1;Cz03g21050.t1;Cz06g36040.t1;Cz06g36110.t1;Cz02g32210.t1;Cz04g02120.t1;Cz04g14230.t1;Cz05g36260.t1;CzCPg00320.t1;Cz01g31030.t1;Cz06g02080.t1;Cz02g00090.t1;Cz13g16170.t1;Cz04g09100.t1;Cz11g06080.t1;Cz07g28160.t1;Cz06g06080.t1;Cz11g17050.t1;Cz02g16010.t1;Cz12g12300.t1;CzCPg00340.t1;Cz02g27170.t1;Cz05g19…	K02952+K02877+K02936+K02935+K02897+K02995+K02872+K02964+K02991+K02867+K02896+K02943+K02963+K02978+K02992+K02959+K02888+K02909+K02895+K02901+K02934+K02942+K02987+K02976+K02945+K02918+K02948+K02870+K02900+K02890+K02950+K02923+K02953+K02993+K02898+K02974+K02866+K02902+K02966+K02970+K02873+K02956+K02875+K02981+K02892+K02868+K02988+K02885+K02893+K02871+K02882+K02947+K02876+K02910+K02969+K02878+K02903+…
Linoleic acid metabolism	1	7	0.9833373	0.9998764	ko00591	Metabolism	Lipid metabolism	Cz11g10290.t1	K00454
Amino sugar and nucleotide sugar metabolism	32	94	0.9835535	0.9998764	ko00520	Metabolism	Carbohydrate metabolism	Cz15g03170.t1;Cz15g03160.t1;Cz10g09080.t1;Cz13g15220.t1;Cz04g38100.t1;Cz03g31030.t1;Cz04g25060.t1;Cz02g21220.t1;Cz04g19150.t1;Cz12g03240.t1;Cz12g03250.t1;Cz08g21200.t1;Cz01g30020.t1;Cz10g01150.t1;Cz12g13180.t1;Cz03g32110.t1;Cz15g21100.t1;Cz01g43200.t1;Cz08g10110.t1;Cz02g00190.t1;Cz04g19210.t1;Cz04g25050.t1;UNPLg00301.t1;Cz05g05080.t1;Cz06g12200.t1;Cz03g14040.t1;UNPLg00288.t1;Cz12g16020.t1;Cz04g38…	K00012+K16190+K08678+K12450+K06118+K00326+K12447+K05305+K00966+K01810+K12373+K01835+K15779+K12446+K01784+K00847+K00820+K13379
Ubiquitin mediated proteolysis	50	141	0.9870675	0.9998764	ko04120	Genetic Information Processing	Folding, sorting and degradation	Cz05g13220.t1;Cz15g15050.t1;Cz01g39240.t1;Cz04g30130.t1;Cz07g30050.t1;Cz05g32260.t1;Cz08g12010.t1;Cz13g15220.t1;Cz02g31240.t1;Cz16g00100.t1;Cz12g09110.t1;Cz06g23070.t1;Cz08g09220.t1;Cz01g17090.t1;Cz16g21070.t1;Cz05g09280.t1;Cz07g17010.t1;Cz05g26130.t1;Cz09g20160.t1;Cz04g24210.t1;Cz02g32020.t1;Cz10g15120.t1;Cz05g10140.t1;Cz06g19050.t1;Cz04g30250.t1;Cz04g07290.t1;Cz06g21160.t1;Cz05g04240.t1;Cz01g14…	K03353+K03363+K10583+K10589+K10588+K10610+K10597+K03348+K10140+K10686+K03355+K03362+K10586+K10604+K06689+K10606+K10575+K10599+K10615+K10582+K10601+K10592+K10576+K10143+K09561+K10587+K10579+K10685+K10260+K10571+K10573+K03871+K03350
Nucleotide excision repair	22	72	0.9940038	0.9998764	ko03420	Genetic Information Processing	Replication and repair	Cz08g21140.t1;Cz07g30050.t1;Cz13g15220.t1;Cz05g01130.t1;Cz03g35210.t1;Cz03g15270.t1;Cz05g35180.t1;Cz10g07230.t1;Cz08g10150.t1;Cz01g29080.t1;Cz03g38170.t1;Cz01g18190.t1;Cz14g01230.t1;Cz16g10020.t1;Cz16g15180.t1;Cz19g07070.t1;Cz01g27210.t1;Cz15g01030.t1;Cz12g02040.t1;Cz03g38160.t1;Cz15g01020.t1;Cz10g08040.t1	K07466+K10610+K10140+K10755+K04802+K03657+K10848+K10839+K02324+K02327+K02202+K02328+K02325+K02335+K10740+K02326
Phagosome	16	56	0.9947456	0.9998764	ko04145	Cellular Processes	Transport and catabolism	Cz02g31050.t1;Cz08g19040.t1;Cz17g13150.t1;Cz12g03080.t1;Cz14g20040.t1;Cz14g21230.t1;Cz10g25030.t1;Cz15g17030.t1;Cz12g01160.t1;Cz07g00160.t1;Cz04g18130.t1;Cz16g05020.t1;Cz09g14170.t1;Cz07g32070.t1;Cz19g05290.t1;Cz11g05030.t1	K07889+K01365+K07897+K08054+K10414+K07374+K05692+K08488+K07375
Spliceosome	65	185	0.9957222	0.9998764	ko03040	Genetic Information Processing	Transcription	Cz04g15300.t1;Cz11g28070.t1;Cz04g34160.t1;Cz07g03170.t1;Cz10g18090.t1;Cz11g11150.t1;Cz05g06070.t1;Cz11g20100.t1;UNPLg00683.t1;Cz12g03090.t1;Cz04g38100.t1;Cz03g32140.t1;Cz08g09080.t1;Cz06g20030.t1;Cz16g01170.t1;Cz01g23210.t1;Cz15g00130.t1;Cz15g13060.t1;UNPLg00510.t1;Cz03g18050.t1;Cz16g20290.t1;UNPLg00127.t1;Cz15g08070.t1;Cz06g06190.t1;Cz05g26130.t1;Cz02g10060.t1;Cz03g22040.t1;Cz06g15020.t1;Cz08g07…	K12877+K11094+K12823+K11092+K03283+K12872+K12876+K12837+K12861+K12885+K12741+K13025+K12820+K12848+K12845+K11087+K12857+K10599+K12818+K12813+K12812+K12827+K12891+K12858+K12831+K12893+K12865+K12833+K12881+K12626+K12822+K11098+K12846+K12662+K12873+K12811+K12867+K12883+K12733
ABC transporters	34	113	0.9993308	0.9998764	ko02010	Environmental Information Processing	Membrane transport	Cz02g27230.t1;Cz05g07180.t1;Cz14g02060.t1;Cz14g16020.t1;Cz13g12070.t1;Cz16g21030.t1;Cz06g29050.t1;Cz11g07110.t1;Cz02g21220.t1;Cz03g25200.t1;Cz03g22070.t1;Cz03g28180.t1;Cz06g19080.t1;Cz05g35020.t1;Cz07g05020.t1;Cz01g34180.t1;Cz15g17080.t1;Cz05g10140.t1;Cz12g13180.t1;Cz01g41050.t1;Cz06g27010.t1;Cz05g02130.t1;Cz02g21120.t1;Cz12g14180.t1;Cz04g24060.t1;Cz01g44030.t1;Cz01g34350.t1;Cz02g29160.t1;Cz09g06…	K05681+K05665+K05666+K05656+K05663+K05658+K05674+K05643+K02048+K02045+K02046+K05661+K05657
Basal transcription factors	10	45	0.9994277	0.9998764	ko03022	Genetic Information Processing	Transcription	Cz11g25220.t1;Cz12g19010.t1;Cz04g22040.t1;Cz09g25080.t1;Cz14g01230.t1;Cz02g32050.t1;Cz12g14160.t1;Cz02g14300.t1;Cz14g03210.t1;Cz03g30140.t1	K03135+K03125+K03129+K03139+K02202+K03137+K14651+K03130
RNA polymerase	25	94	0.9998764	0.9998764	ko03020	Genetic Information Processing	Transcription	Cz12g04060.t1;Cz06g15070.t1;Cz01g19190.t1;Cz09g05120.t1;Cz09g20110.t1;Cz09g12220.t1;Cz08g04040.t1;Cz03g25200.t1;Cz01g34180.t1;Cz05g31150.t1;Cz05g10140.t1;Cz12g13180.t1;Cz13g01130.t1;Cz05g06200.t1;Cz08g20240.t1;Cz02g21120.t1;Cz01g13030.t1;Cz01g18090.t1;Cz02g29240.t1;Cz03g36140.t1;Cz05g22040.t1;Cz11g11080.t1;Cz01g10020.t1;Cz02g18130.t1;Cz04g30110.t1	K03006+K03000+K03027+K03021+K03015+K03005+K14721+K02999+K03016+K03025+K03002+K03004+K03014+K03020+K03013
