# Supplementary material for: Novel insights into salinity-induced lipogenesis and carotenogenesis in the oleaginous astaxanthin-producing alga Chromochloris zofingiensis: a multi-omics study
Source: Biotechnol Biofuels. 2020 Apr 16;13:73. doi: 10.1186/s13068-020-01714-y (PMC7161124; doi:10.1186/s13068-020-01714-y)
Supplement: Supplementary file 7 — Additional file 7: Data S5. Manual curation of DEGs. [file 13068_2020_1714_MOESM7_ESM.xlsx]

## Sheet: All DEGs
Gene ID	Log2FC	Cellular Component	Molecular Function	Biological Process	Kegg Orthology	NR	Manual curation
Cz09g09250	9.61349	NA	NA	NA	NA	NA	Function unknown
Cz09g09240	8.75322	NA	NA	NA	NA	NA	Function unknown
Cz07g07130	8.157	NA	GO:0016616//oxidoreductase activity, acting on the CH-OH group of donors, NAD or NADP as acceptor	NA	K09753//cinnamoyl-CoA reductase [EC:1.2.1.44]	gi|545368989|ref|XP_005649263.1|//NAD(P)-binding protein [Coccomyxa subellipsoidea C-169]	Metabolism
Cz08g16090	7.98152	NA	NA	NA	NA	NA	Function unknown
Cz03g33220	7.94615	GO:0016021//integral component of membrane	GO:0016717//oxidoreductase activity, acting on paired donors, with oxidation of a pair of donors resulting in the reduction of molecular oxygen to two molecules of water	GO:0055114//oxidation-reduction process;GO:0006629//lipid metabolic process	K10256//omega-6 fatty acid desaturase / acyl-lipid omega-6 desaturase (Delta-12 desaturase) [EC:1.14.19.6 1.14.19.22]	gi|926781396|ref|XP_013899172.1|//omega-6 fatty acid desaturase (delta-12desaturase) [Monoraphidium neglectum]	Metabolism
Cz15g09090	7.85082	NA	NA	NA	NA	NA	Function unknown
Cz08g10070	7.81799	NA	NA	NA	K14319//Ran GTPase-activating protein 1	gi|551535539|ref|XP_005756565.1|//hypothetical protein EMIHUDRAFT_221598 [Emiliania huxleyi CCMP1516]	Function unknown
Cz13g08120	7.81632	GO:0009570//chloroplast stroma	GO:0009055//electron carrier activity;GO:0051537//2 iron, 2 sulfur cluster binding;GO:0046872//metal ion binding	GO:0022900//electron transport chain;GO:0080167//response to karrikin	K02639//ferredoxin	gi|926774876|ref|XP_013895912.1|//Ferredoxin [Monoraphidium neglectum]	Energy
Cz12g02190	7.36179	NA	NA	NA	NA	gi|926781380|ref|XP_013899164.1|//hypothetical protein MNEG_7818 [Monoraphidium neglectum]	Function unknown
Cz01g32260	7.16084	NA	NA	NA	K07034//uncharacterized protein	gi|926795261|ref|XP_013905957.1|//inner membrane protein [Monoraphidium neglectum]	Function unknown
Cz19g07200	7.15355	NA	NA	NA	NA	gi|926774748|ref|XP_013895848.1|//hypothetical protein MNEG_11135 [Monoraphidium neglectum]	Function unknown
Cz09g28090	7.12555	NA	NA	NA	K04427//mitogen-activated protein kinase kinase kinase 7 [EC:2.7.11.25];K14510//serine/threonine-protein kinase CTR1 [EC:2.7.11.1];K17535//serine/threonine-protein kinase TNNI3K [EC:2.7.11.1]	gi|926789101|ref|XP_013903024.1|//hypothetical protein MNEG_3952 [Monoraphidium neglectum]	Protein synthesis, modification, folding and turnover
Cz04g07210	7.11253	NA	GO:0016811//hydrolase activity, acting on carbon-nitrogen (but not peptide) bonds, in linear amides	NA	K01455//formamidase [EC:3.5.1.49]	gi|545357032|ref|XP_005644191.1|//hypothetical protein COCSUDRAFT_44499 [Coccomyxa subellipsoidea C-169]	Metabolism
Cz03g06020	7.02982	NA	NA	NA	NA	NA	Function unknown
Cz04g35190	6.67932	NA	NA	NA	K13179//ATP-dependent RNA helicase DDX18/HAS1 [EC:3.6.4.13]	gi|926793243|ref|XP_013905095.1|//fasciclin-like protein [Monoraphidium neglectum]	DNA, RNA and gene expression
Cz05g28140	6.37923	NA	NA	NA	NA	NA	Function unknown
Cz03g06010	6.34913	NA	NA	NA	NA	NA	Function unknown
Cz14g19270	6.21432	NA	NA	NA	K10260//F-box and WD-40 domain protein 7;K18643//katanin p80 WD40 repeat-containing subunit B1	gi|475616004|gb|EMT29620.1|//hypothetical protein F775_12395 [Aegilops tauschii]	Function unknown
Cz06g35020	6.06426	NA	GO:0005215//transporter activity	NA	K08176//MFS transporter, PHS family, inorganic phosphate transporter	gi|926798295|ref|XP_013906571.1|//Inorganic phosphate transporter 1-9 [Monoraphidium neglectum]	Transport
Cz01g09270	6.04484	NA	NA	NA	NA	NA	Function unknown
Cz07g33120	5.98344	NA	NA	NA	NA	gi|545374378|ref|XP_005651480.1|//hypothetical protein COCSUDRAFT_59434 [Coccomyxa subellipsoidea C-169]	Function unknown
Cz03g33170	5.98344	NA	NA	NA	NA	gi|545374378|ref|XP_005651480.1|//hypothetical protein COCSUDRAFT_59434 [Coccomyxa subellipsoidea C-169]	Function unknown
Cz16g10010	5.9807	NA	NA	NA	NA	NA	Function unknown
Cz04g11130	5.93675	GO:0005737//cytoplasm	GO:0004619//phosphoglycerate mutase activity;GO:0016740//transferase activity;GO:0030145//manganese ion binding	GO:0006007//glucose catabolic process	K15633//2,3-bisphosphoglycerate-independent phosphoglycerate mutase [EC:5.4.2.12]	gi|302828542|ref|XP_002945838.1|//phosphoglycerate mutase [Volvox carteri f. nagariensis]	Metabolism
Cz03g29110	5.935	NA	NA	NA	K20884//riboflavin kinase / FMN hydrolase [EC:2.7.1.26 3.1.3.102];K17623//pseudouridine 5'-phosphatase [EC:3.1.3.96]	gi|159489156|ref|XP_001702563.1|//predicted protein [Chlamydomonas reinhardtii]	Metabolism
Cz02g15140	5.84581	NA	NA	NA	NA	NA	Function unknown
Cz14g01090	5.80731	NA	GO:0009055//electron carrier activity;GO:0010181//FMN binding	NA	K03839//flavodoxin I	gi|545365044|ref|XP_005647526.1|//flavodoxin IsiB [Coccomyxa subellipsoidea C-169]	Energy
Cz02g14160	5.78811	GO:0009536//plastid	GO:0016747//transferase activity, transferring acyl groups other than amino-acyl groups	GO:0006633//fatty acid biosynthetic process	K09458//3-oxoacyl-[acyl-carrier-protein] synthase II [EC:2.3.1.179]	gi|302850569|ref|XP_002956811.1|//hypothetical protein VOLCADRAFT_83790 [Volvox carteri f. nagariensis]	Metabolism
Cz12g09220	5.75259	NA	GO:0016616//oxidoreductase activity, acting on the CH-OH group of donors, NAD or NADP as acceptor;GO:0046872//metal ion binding	NA	K00083//cinnamyl-alcohol dehydrogenase [EC:1.1.1.195]	gi|926780126|ref|XP_013898537.1|//alcohol dehydrogenase, putative [Monoraphidium neglectum]	Metabolism
Cz09g28100	5.67244	NA	NA	NA	NA	NA	Function unknown
Cz07g13040	5.64065	NA	NA	NA	K11153//retinol dehydrogenase 12 [EC:1.1.1.300]	gi|545359106|ref|XP_005645048.1|//NAD(P)-binding protein [Coccomyxa subellipsoidea C-169]	Metabolism
Cz06g24100	5.63538	NA	NA	NA	NA	NA	Function unknown
Cz03g34210	5.61752	NA	GO:0003824//catalytic activity	GO:0009058//biosynthetic process	NA	gi|545356378|ref|XP_005643908.1|//alpha/beta-hydrolase [Coccomyxa subellipsoidea C-169]	Metabolism
Cz05g27160	5.56382	NA	NA	NA	K20606//mitogen-activated protein kinase kinase kinase ANP1 [EC:2.7.11.25];K04421//mitogen-activated protein kinase kinase kinase 3 [EC:2.7.11.25];K20716//mitogen-activated protein kinase kinase kinase 17/18	gi|970065868|ref|XP_015059899.1|//PREDICTED: mitogen-activated protein kinase kinase kinase YODA-like [Solanum pennellii]	Cell cycle
Cz03g32050	5.43707	NA	NA	NA	NA	NA	Function unknown
Cz02g30140	5.43619	NA	NA	NA	K16223//protein FLOWERING LOCUS T	gi|545364437|ref|XP_005647280.1|//PEBP-like protein [Coccomyxa subellipsoidea C-169]	Function unknown
Cz05g21300	5.35437	NA	NA	NA	NA	gi|85822770|gb|ABC84855.1|//grain length and weight protein [Oryza sativa Indica Group]	Function unknown
Cz03g34090	5.34122	NA	NA	NA	NA	gi|567193305|ref|XP_006405428.1|//hypothetical protein EUTSA_v10027769mg [Eutrema salsugineum]	Function unknown
Cz18g12040	5.3253	NA	NA	NA	NA	gi|926788345|ref|XP_013902646.1|//hypothetical protein MNEG_4327 [Monoraphidium neglectum]	Function unknown
Cz01g30210	5.31699	NA	NA	NA	NA	gi|545375769|ref|XP_005652031.1|//hypothetical protein COCSUDRAFT_55495 [Coccomyxa subellipsoidea C-169]	Function unknown
Cz06g11070	5.27187	NA	NA	NA	NA	gi|545357285|ref|XP_005644303.1|//phosphoglycerate mutase-like protein [Coccomyxa subellipsoidea C-169]	Function unknown
Cz01g08280	5.26311	NA	NA	NA	NA	NA	Function unknown
Cz04g17050	5.21211	GO:0005829//cytosol;GO:0005886//plasma membrane	GO:0046872//metal ion binding;GO:0016772//transferase activity, transferring phosphorus-containing groups	GO:0016310//phosphorylation	K00873//pyruvate kinase [EC:2.7.1.40]	gi|302846413|ref|XP_002954743.1|//pyruvate kinase [Volvox carteri f. nagariensis]	Metabolism
Cz01g34370	5.18371	GO:0009941//chloroplast envelope;GO:0009570//chloroplast stroma	GO:0004316//3-oxoacyl-[acyl-carrier-protein] reductase (NADPH) activity;GO:0005507//copper ion binding;GO:0051287//NAD binding	GO:0006633//fatty acid biosynthetic process;GO:0055114//oxidation-reduction process	K00059//3-oxoacyl-[acyl-carrier protein] reductase [EC:1.1.1.100]	gi|159491024|ref|XP_001703473.1|//hypothetical protein CHLREDRAFT_114298 [Chlamydomonas reinhardtii]	Metabolism
Cz15g10090	5.09003	GO:0016020//membrane	NA	NA	NA	gi|159479850|ref|XP_001697999.1|//hypothetical protein CHLREDRAFT_192969 [Chlamydomonas reinhardtii]	Function unknown
Cz09g19140	5.04369	NA	NA	NA	NA	gi|926785498|ref|XP_013901223.1|//hypothetical protein MNEG_5751 [Monoraphidium neglectum]	Function unknown
Cz06g29150	5.02809	NA	NA	NA	K07119//uncharacterized protein	gi|219107911|gb|ACL13981.1|//NADPH dependent alkenal/alkenone reductase [Dunaliella salina]	Function unknown
UNPLg00452	4.99782	NA	NA	NA	NA	gi|545367684|ref|XP_005648653.1|//chlorophyll a/b-binding protein [Coccomyxa subellipsoidea C-169]	Function unknown
Cz04g31120	4.97129	NA	NA	NA	NA	gi|552845991|ref|XP_005851501.1|//hypothetical protein CHLNCDRAFT_33851 [Chlorella variabilis]	Function unknown
Cz01g12220	4.90774	NA	NA	NA	NA	gi|325611167|gb|ADZ36805.1|//hypothetical protein [Chlorella vulgaris]	Function unknown
Cz13g01160	4.89465	NA	NA	NA	NA	gi|545354675|ref|XP_005643171.1|//hypothetical protein COCSUDRAFT_49151 [Coccomyxa subellipsoidea C-169]	Function unknown
Cz05g02120	4.88358	GO:0016021//integral component of membrane;GO:0005886//plasma membrane	GO:0042626//ATPase activity, coupled to transmembrane movement of substances;GO:0016740//transferase activity	NA	K05681//ATP-binding cassette, subfamily G (WHITE), member 2	gi|168002688|ref|XP_001754045.1|//ATP-binding cassette transporter, subfamily G, member 15, group PDR protein PpABCG15 [Physcomitrella patens]	Transport
Cz07g29280	4.87442	NA	NA	NA	NA	gi|255088411|ref|XP_002506128.1|//early light induced protein-like protein, chloroplast precursor [Micromonas sp. RCC299]	Function unknown
Cz12g08110	4.84055	GO:0016020//membrane;GO:0048046//apoplast;GO:0005739//mitochondrion;GO:0009570//chloroplast stroma	GO:0020037//heme binding;GO:0048307//ferredoxin-nitrite reductase activity;GO:0051536//iron-sulfur cluster binding	GO:0055114//oxidation-reduction process	K00366//ferredoxin-nitrite reductase [EC:1.7.7.1]	gi|302847363|ref|XP_002955216.1|//hypothetical protein VOLCADRAFT_83067 [Volvox carteri f. nagariensis]	Metabolism
Cz17g17020	4.83531	NA	NA	NA	NA	NA	Function unknown
UNPLg00451	4.8321	NA	NA	NA	NA	NA	Function unknown
Cz04g09170	4.83129	NA	NA	NA	K04713//sphinganine C4-monooxygenase [EC:1.14.18.5]	gi|971517235|dbj|GAQ80956.1|//hypothetical protein KFL_000670140 [Klebsormidium flaccidum]	Metabolism
Cz13g05150	4.83055	GO:0005739//mitochondrion	GO:0004314//[acyl-carrier-protein] S-malonyltransferase activity	GO:0008152//metabolic process	K00645//[acyl-carrier-protein] S-malonyltransferase [EC:2.3.1.39]	gi|302836479|ref|XP_002949800.1|//hypothetical protein VOLCADRAFT_104457 [Volvox carteri f. nagariensis]	Metabolism
Cz16g00040	4.80606	NA	GO:0000287//magnesium ion binding;GO:0030955//potassium ion binding;GO:0004743//pyruvate kinase activity;GO:0016301//kinase activity	GO:0006096//glycolytic process	K00873//pyruvate kinase [EC:2.7.1.40]	gi|926793267|ref|XP_013905107.1|//pyruvate kinase [Monoraphidium neglectum]	Metabolism
Cz02g01050	4.79651	NA	NA	NA	NA	gi|926794049|ref|XP_013905498.1|//hypothetical protein MNEG_1479 [Monoraphidium neglectum]	Function unknown
Cz07g00120	4.78111	GO:0016021//integral component of membrane	GO:0016717//oxidoreductase activity, acting on paired donors, with oxidation of a pair of donors resulting in the reduction of molecular oxygen to two molecules of water	GO:0006633//fatty acid biosynthetic process;GO:0055114//oxidation-reduction process	K00507//stearoyl-CoA desaturase (Delta-9 desaturase) [EC:1.14.19.1]	gi|545373419|ref|XP_005651076.1|//hypothetical protein COCSUDRAFT_27077 [Coccomyxa subellipsoidea C-169]	Metabolism
Cz04g17040	4.7712	NA	GO:0000287//magnesium ion binding;GO:0030955//potassium ion binding;GO:0004743//pyruvate kinase activity;GO:0016301//kinase activity	GO:0006096//glycolytic process	K00873//pyruvate kinase [EC:2.7.1.40]	gi|926775828|ref|XP_013896388.1|//Pyruvate kinase [Monoraphidium neglectum]	Metabolism
Cz01g44090	4.73346	NA	NA	NA	NA	NA	Function unknown
Cz07g11010	4.68286	NA	NA	NA	K13539//leishmanolysin-like peptidase [EC:3.4.24.-]	gi|926765556|ref|XP_013891830.1|//zinc-metallopeptidase-like protein [Monoraphidium neglectum]	Protein synthesis, modification, folding and turnover
Cz04g29190	4.67662	NA	NA	NA	NA	NA	Function unknown
Cz14g01080	4.62287	GO:0016020//membrane;GO:0044434//chloroplast part;GO:0009579//thylakoid	NA	GO:0044237//cellular metabolic process	K08909//light-harvesting complex I chlorophyll a/b binding protein 3	gi|62199619|gb|AAX76906.1|//chloroplast Tidi [Dunaliella salina]	Photosynthesis
Cz10g18120	4.58571	NA	NA	NA	K11165//dehydrogenase/reductase SDR family member 7 [EC:1.1.-.-]	gi|159483477|ref|XP_001699787.1|//predicted protein [Chlamydomonas reinhardtii]	Metabolism
Cz04g09090	4.56777	GO:0009534//chloroplast thylakoid;GO:0009570//chloroplast stroma	GO:0045300//acyl-[acyl-carrier-protein] desaturase activity;GO:0004768//stearoyl-CoA 9-desaturase activity	GO:0051607//defense response to virus;GO:0042742//defense response to bacterium;GO:0055114//oxidation-reduction process;GO:0006636//unsaturated fatty acid biosynthetic process;GO:2000031//regulation of salicylic acid mediated signaling pathway;GO:0009695//jasmonic acid biosynthetic process;GO:2000022//regulation of jasmonic acid mediated signaling pathway;GO:0002213//defense response to insect	K03921//acyl-[acyl-carrier-protein] desaturase [EC:1.14.19.2 1.14.19.11 1.14.19.26]	gi|261362652|gb|ACX71635.1|//stearoyl-ACP desaturase [Chromochloris zofingiensis]	Metabolism
Cz09g31110	4.54156	NA	NA	NA	NA	NA	Function unknown
Cz02g07070	4.54009	NA	NA	NA	NA	gi|926789879|ref|XP_013903413.1|//uroporphyrinogen-III synthase [Monoraphidium neglectum]	Function unknown
Cz01g07040	4.5148	GO:0009570//chloroplast stroma	GO:0046912//transferase activity, transferring acyl groups, acyl groups converted into alkyl on transfer	GO:0006097//glyoxylate cycle	NA	gi|302853766|ref|XP_002958396.1|//hypothetical protein VOLCADRAFT_84447 [Volvox carteri f. nagariensis]	Metabolism
Cz06g28130	4.51218	GO:0016021//integral component of membrane	GO:0016717//oxidoreductase activity, acting on paired donors, with oxidation of a pair of donors resulting in the reduction of molecular oxygen to two molecules of water	GO:0055114//oxidation-reduction process;GO:0006629//lipid metabolic process	K10257//acyl-lipid omega-3 desaturase [EC:1.14.19.25 1.14.19.35 1.14.19.36]	gi|159462866|ref|XP_001689663.1|//chloroplast glycerolipid omega-3-fatty acid desaturase [Chlamydomonas reinhardtii]	Metabolism
Cz06g01110	4.51204	GO:0070062//extracellular exosome;GO:0016020//membrane;GO:0005634//nucleus;GO:0005829//cytosol;GO:0043209//myelin sheath	GO:0016787//hydrolase activity;GO:0046538//2,3-bisphosphoglycerate-dependent phosphoglycerate mutase activity;GO:0016740//transferase activity;GO:0019901//protein kinase binding	GO:0006094//gluconeogenesis;GO:0006110//regulation of glycolytic process;GO:0043456//regulation of pentose-phosphate shunt;GO:0045730//respiratory burst	K01834//2,3-bisphosphoglycerate-dependent phosphoglycerate mutase [EC:5.4.2.11]	gi|585109868|gb|EWM27600.1|//phosphoglycerate mutase [Nannochloropsis gaditana]	Metabolism
Cz09g30220	4.50365	NA	GO:0031177//phosphopantetheine binding	GO:0006633//fatty acid biosynthetic process	K03955//NADH dehydrogenase (ubiquinone) 1 alpha/beta subcomplex 1	gi|552842747|ref|XP_005850651.1|//hypothetical protein CHLNCDRAFT_29840 [Chlorella variabilis]	Energy
Cz09g11130	4.50071	NA	NA	NA	NA	NA	Function unknown
Cz02g14150	4.47552	NA	NA	NA	NA	gi|302850537|ref|XP_002956795.1|//hypothetical protein VOLCADRAFT_107402 [Volvox carteri f. nagariensis]	Function unknown
Cz08g30210	4.46587	GO:0016020//membrane	NA	GO:0006810//transport	K02575//MFS transporter, NNP family, nitrate/nitrite transporter	gi|926786410|ref|XP_013901679.1|//hypothetical protein MNEG_5296 [Monoraphidium neglectum]	Transport
CzCPg00310	4.46478	GO:0045261//proton-transporting ATP synthase complex, catalytic core F(1);GO:0045260//plasma membrane proton-transporting ATP synthase complex;GO:0009579//thylakoid;GO:0009507//chloroplast	GO:0046933//proton-transporting ATP synthase activity, rotational mechanism	GO:0015986//ATP synthesis coupled proton transport	K02114//F-type H+-transporting ATPase subunit epsilon	gi|108773049|ref|YP_635959.1|//ATP synthase CF1 epsilon subunit (chloroplast) [Acutodesmus obliquus]	Energy
Cz19g01250	4.46014	NA	GO:0016491//oxidoreductase activity	GO:0055114//oxidation-reduction process	K05275//pyridoxine 4-dehydrogenase [EC:1.1.1.65]	gi|545356314|ref|XP_005643883.1|//aldo/keto reductase [Coccomyxa subellipsoidea C-169]	Metabolism
Cz09g26030	4.43912	NA	NA	NA	NA	NA	Function unknown
Cz15g21080	4.42913	NA	NA	NA	NA	gi|302838422|ref|XP_002950769.1|//hypothetical protein VOLCADRAFT_104874 [Volvox carteri f. nagariensis]	Function unknown
Cz14g23290	4.42851	NA	GO:0016787//hydrolase activity	GO:0008152//metabolic process	K01179//endoglucanase [EC:3.2.1.4];K01580//glutamate decarboxylase [EC:4.1.1.15]	gi|545369715|ref|XP_005649594.1|//glycoside hydrolase [Coccomyxa subellipsoidea C-169]	Metabolism
Cz04g32170	4.42774	GO:0005694//chromosome	GO:0005488//binding	NA	K11253//histone H3	gi|145349551|ref|XP_001419194.1|//predicted protein [Ostreococcus lucimarinus CCE9901]	DNA, RNA and gene expression
Cz04g29220	4.4244	NA	NA	NA	NA	gi|926782950|ref|XP_013899949.1|//hypothetical protein MNEG_7034 [Monoraphidium neglectum]	Function unknown
Cz05g28130	4.40776	GO:0043229//intracellular organelle;GO:0044444//cytoplasmic part	GO:0004742//dihydrolipoyllysine-residue acetyltransferase activity	GO:0008152//metabolic process	K00627//pyruvate dehydrogenase E2 component (dihydrolipoamide acetyltransferase) [EC:2.3.1.12]	gi|159478837|ref|XP_001697507.1|//dihydrolipoamide acetyltransferase [Chlamydomonas reinhardtii]	Metabolism
Cz09g25040	4.38666	NA	NA	NA	NA	gi|926786286|ref|XP_013901617.1|//hypothetical protein MNEG_5360 [Monoraphidium neglectum]	Function unknown
Cz08g26050	4.36799	GO:0043231//intracellular membrane-bounded organelle;GO:0044444//cytoplasmic part	NA	GO:0044699//single-organism process	K00522//ferritin heavy chain [EC:1.16.3.2]	gi|545358229|ref|XP_005644697.1|//ferritin-like protein [Coccomyxa subellipsoidea C-169]	Function unknown
Cz06g20040	4.35405	NA	NA	NA	NA	gi|302844973|ref|XP_002954026.1|//hypothetical protein VOLCADRAFT_109910 [Volvox carteri f. nagariensis]	Function unknown
Cz13g10110	4.33964	NA	GO:0003989//acetyl-CoA carboxylase activity;GO:0004075//biotin carboxylase activity;GO:0046872//metal ion binding;GO:0005524//ATP binding	NA	K01961//acetyl-CoA carboxylase, biotin carboxylase subunit [EC:6.4.1.2 6.3.4.14]	gi|261362648|gb|ACX71633.1|//biotin carboxylase [Chromochloris zofingiensis]	Metabolism
Cz14g07090	4.32697	GO:0009507//chloroplast	GO:0004851//uroporphyrin-III C-methyltransferase activity	GO:0019354//siroheme biosynthetic process;GO:0055114//oxidation-reduction process;GO:0032259//methylation	NA	gi|926776022|ref|XP_013896485.1|//hypothetical protein MNEG_10498 [Monoraphidium neglectum]	Metabolism
Cz15g21200	4.31366	NA	NA	NA	NA	NA	Function unknown
Cz19g08110	4.31257	GO:0005737//cytoplasm	GO:0016301//kinase activity	GO:0008152//metabolic process;GO:0009987//cellular process	NA	gi|926794767|ref|XP_013905857.1|//putative lipid kinase yegS-like protein [Monoraphidium neglectum]	Metabolism
Cz01g37230	4.30648	NA	GO:0003824//catalytic activity	GO:0008152//metabolic process	K00162//pyruvate dehydrogenase E1 component beta subunit [EC:1.2.4.1]	gi|552828186|ref|XP_005847420.1|//hypothetical protein CHLNCDRAFT_48843 [Chlorella variabilis]	Metabolism
Cz07g33160	4.29418	NA	NA	NA	NA	NA	Function unknown
Cz04g31110	4.2714	NA	NA	NA	NA	gi|552845991|ref|XP_005851501.1|//hypothetical protein CHLNCDRAFT_33851 [Chlorella variabilis]	Function unknown
Cz19g01240	4.25894	NA	GO:0016491//oxidoreductase activity	GO:0055114//oxidation-reduction process	K17744//L-galactose dehydrogenase [EC:1.1.1.316]	gi|926790879|ref|XP_013903913.1|//hypothetical protein MNEG_3062 [Monoraphidium neglectum]	Metabolism
Cz06g08010	4.24189	NA	NA	NA	NA	gi|926770358|ref|XP_013893653.1|//putative splicing factor, arginine/serine-rich3, partial [Monoraphidium neglectum]	Function unknown
Cz07g28210	4.23696	NA	NA	NA	NA	NA	Function unknown
Cz11g20040	4.23015	GO:0009507//chloroplast	GO:0004318//enoyl-[acyl-carrier-protein] reductase (NADH) activity	GO:0006633//fatty acid biosynthetic process;GO:0055114//oxidation-reduction process	K00208//enoyl-[acyl-carrier protein] reductase I [EC:1.3.1.9 1.3.1.10]	gi|552848742|ref|XP_005852175.1|//hypothetical protein CHLNCDRAFT_59537 [Chlorella variabilis]	Metabolism
Cz11g13060	4.22726	GO:0016020//membrane	GO:0016746//transferase activity, transferring acyl groups	GO:0008152//metabolic process	K15397//3-ketoacyl-CoA synthase [EC:2.3.1.199]	gi|926767640|ref|XP_013892872.1|//3-ketoacyl-CoA synthase 19, partial [Monoraphidium neglectum]	Metabolism
Cz09g19070	4.20609	NA	NA	NA	K14793//ribosomal RNA-processing protein 9	gi|926793309|ref|XP_013905128.1|//putative U3 small nucleolar RNA-interacting protein 2 [Monoraphidium neglectum]	DNA, RNA and gene expression
Cz13g08090	4.19307	GO:0005634//nucleus;GO:0009536//plastid	GO:0000166//nucleotide binding;GO:0004672//protein kinase activity;GO:0048037//cofactor binding;GO:0004386//helicase activity;GO:0043167//ion binding;GO:0003676//nucleic acid binding	GO:0044260//cellular macromolecule metabolic process;GO:0044238//primary metabolic process	K16911//ATP-dependent RNA helicase DDX21 [EC:3.6.4.13]	gi|926794851|ref|XP_013905899.1|//cystathionine gamma-synthase [Monoraphidium neglectum]	Metabolism
Cz15g02150	4.17578	GO:0005739//mitochondrion	GO:0016740//transferase activity	NA	K14768//U3 small nucleolar RNA-associated protein 7;K13420//LRR receptor-like serine/threonine-protein kinase FLS2 [EC:2.7.11.1]	gi|926765898|ref|XP_013892001.1|//hypothetical protein MNEG_14982 [Monoraphidium neglectum]	DNA, RNA and gene expression
Cz01g34240	4.17318	NA	NA	NA	NA	NA	Function unknown
Cz01g09160	4.16043	GO:0005737//cytoplasm	GO:0016836//hydro-lyase activity	GO:0006633//fatty acid biosynthetic process	K02372//3-hydroxyacyl-[acyl-carrier-protein] dehydratase [EC:4.2.1.59]	gi|926791313|ref|XP_013904130.1|//3R-hydroxymyristoyl ACP dehydrase [Monoraphidium neglectum]	Metabolism
UNPLg00257	4.15417	GO:0009570//chloroplast stroma	GO:0004315//3-oxoacyl-[acyl-carrier-protein] synthase activity	GO:0006633//fatty acid biosynthetic process;GO:0009631//cold acclimation	K09458//3-oxoacyl-[acyl-carrier-protein] synthase II [EC:2.3.1.179]	gi|159484208|ref|XP_001700152.1|//3-ketoacyl-ACP-synthase [Chlamydomonas reinhardtii]	Metabolism
Cz12g27130	4.14514	NA	NA	NA	NA	gi|302852052|ref|XP_002957548.1|//hypothetical protein VOLCADRAFT_107717 [Volvox carteri f. nagariensis]	Function unknown
Cz19g00080	4.13866	NA	NA	NA	NA	gi|302843087|ref|XP_002953086.1|//hypothetical protein VOLCADRAFT_93804 [Volvox carteri f. nagariensis]	Function unknown
Cz11g29030	4.13365	NA	NA	NA	NA	gi|926798203|ref|XP_013906525.1|//hypothetical protein MNEG_0440 [Monoraphidium neglectum]	Function unknown
Cz02g23030	4.12985	NA	GO:0016705//oxidoreductase activity, acting on paired donors, with incorporation or reduction of molecular oxygen;GO:0020037//heme binding;GO:0005506//iron ion binding;GO:0004497//monooxygenase activity	GO:0055114//oxidation-reduction process	K00665//fatty acid synthase, animal type [EC:2.3.1.85];K20771//carlactone C-19 oxidase [EC:1.14.-.-]	gi|159490874|ref|XP_001703398.1|//cytochrome P450 [Chlamydomonas reinhardtii]	Metabolism
Cz17g17040	4.12238	NA	NA	NA	NA	NA	Function unknown
UNPLg00450	4.11976	NA	NA	NA	K15535//phosphoglucan, water dikinase [EC:2.7.9.5]	gi|926777118|ref|XP_013897033.1|//hypothetical protein MNEG_9950 [Monoraphidium neglectum]	Metabolism
Cz01g19100	4.11153	NA	NA	NA	NA	NA	Function unknown
Cz15g08270	4.10111	NA	NA	NA	NA	gi|302833902|ref|XP_002948514.1|//hypothetical protein VOLCADRAFT_88949 [Volvox carteri f. nagariensis]	Function unknown
Cz08g25270	4.0963	NA	GO:0016491//oxidoreductase activity	NA	K03386//peroxiredoxin (alkyl hydroperoxide reductase subunit C) [EC:1.11.1.15];K11187//peroxiredoxin 5, atypical 2-Cys peroxiredoxin [EC:1.11.1.15]	gi|926771164|ref|XP_013894056.1|//Peroxiredoxin-2F [Monoraphidium neglectum]	Stress and cell death
Cz11g29130	4.09583	NA	NA	NA	NA	gi|926798835|ref|XP_013906841.1|//hypothetical protein MNEG_0146 [Monoraphidium neglectum]	Function unknown
UNPLg00160	4.08829	GO:0005634//nucleus	GO:0046983//protein dimerization activity	NA	K16189//phytochrome-interacting factor 4	gi|159464162|ref|XP_001690311.1|//predicted protein [Chlamydomonas reinhardtii]	DNA, RNA and gene expression
Cz03g40220	4.00776	NA	NA	NA	NA	NA	Function unknown
Cz07g11200	3.9958	NA	NA	NA	NA	gi|357506493|ref|XP_003623535.1|//LURP-one-like protein [Medicago truncatula]	Function unknown
Cz04g14250	3.97717	NA	NA	GO:0090304//nucleic acid metabolic process	K20628//expansin	gi|926782194|ref|XP_013899571.1|//hypothetical protein MNEG_7408 [Monoraphidium neglectum]	Cell structure and component
Cz07g11020	3.97309	NA	NA	NA	K01404//leishmanolysin [EC:3.4.24.36];K13539//leishmanolysin-like peptidase [EC:3.4.24.-]	gi|673026192|ref|XP_008867057.1|//hypothetical protein H310_04465 [Aphanomyces invadans]	Protein synthesis, modification, folding and turnover
Cz14g14210	3.96962	NA	GO:0097159//organic cyclic compound binding;GO:1901363//heterocyclic compound binding;GO:0046872//metal ion binding;GO:0008940//nitrate reductase activity;GO:0046857//oxidoreductase activity, acting on other nitrogenous compounds as donors, with NAD or NADP as acceptor	GO:2001057//reactive nitrogen species metabolic process;GO:0044237//cellular metabolic process;GO:0044710//single-organism metabolic process	K10534//nitrate reductase (NAD(P)H) [EC:1.7.1.1 1.7.1.2 1.7.1.3]	gi|926793073|ref|XP_013905010.1|//hypothetical protein MNEG_1964 [Monoraphidium neglectum]	Metabolism
Cz15g01230	3.96453	NA	NA	NA	NA	NA	Function unknown
Cz02g28140	3.96238	GO:0005737//cytoplasm	GO:0004364//glutathione transferase activity	GO:0006749//glutathione metabolic process	K00799//glutathione S-transferase [EC:2.5.1.18]	gi|926792537|ref|XP_013904742.1|//glutathione S-transferase [Monoraphidium neglectum]	Stress and cell death
Cz15g21190	3.96208	NA	NA	NA	K00430//peroxidase [EC:1.11.1.7]	gi|573948231|ref|XP_006656422.1|//PREDICTED: peroxidase 16-like [Oryza brachyantha]	Metabolism
Cz08g30200	3.96038	GO:0016021//integral component of membrane;GO:0005886//plasma membrane	GO:0015112//nitrate transmembrane transporter activity	GO:0055085//transmembrane transport;GO:0015706//nitrate transport	K02575//MFS transporter, NNP family, nitrate/nitrite transporter	gi|926786410|ref|XP_013901679.1|//hypothetical protein MNEG_5296 [Monoraphidium neglectum]	Transport
Cz03g40140	3.93632	NA	NA	NA	K10268//F-box and leucine-rich repeat protein 2/20;K13116//ATP-dependent RNA helicase DDX41 [EC:3.6.4.13];K01507//inorganic pyrophosphatase [EC:3.6.1.1];K13789//geranylgeranyl diphosphate synthase, type II [EC:2.5.1.1 2.5.1.10 2.5.1.29];K15923//alpha-L-fucosidase 2 [EC:3.2.1.51]	gi|971508357|dbj|GAQ89856.1|//putative retrotransposon protein [Klebsormidium flaccidum]	DNA, RNA and gene expression
Cz14g21040	3.92536	NA	NA	NA	NA	NA	Function unknown
Cz14g09220	3.91653	NA	NA	NA	K00011//aldehyde reductase [EC:1.1.1.21]	gi|545361261|ref|XP_005645933.1|//low CO2-induced aldose reductase [Coccomyxa subellipsoidea C-169]	Metabolism
UNPLg00179	3.9163	GO:0005829//cytosol;GO:0009570//chloroplast stroma	GO:0004853//uroporphyrinogen decarboxylase activity	GO:0006782//protoporphyrinogen IX biosynthetic process	K01599//uroporphyrinogen decarboxylase [EC:4.1.1.37]	gi|926790189|ref|XP_013903568.1|//uroporphyrinogen decarboxylase [Monoraphidium neglectum]	Metabolism
Cz06g15230	3.91141	GO:0016020//membrane;GO:0005634//nucleus;GO:0005783//endoplasmic reticulum;GO:0005739//mitochondrion;GO:0009579//thylakoid;GO:0009507//chloroplast	GO:0016746//transferase activity, transferring acyl groups;GO:0008863//formate dehydrogenase (NAD+) activity;GO:0004617//phosphoglycerate dehydrogenase activity	GO:0009611//response to wounding;GO:0009913//epidermal cell differentiation;GO:0000038//very long-chain fatty acid metabolic process;GO:0042335//cuticle development;GO:0009409//response to cold;GO:0009416//response to light stimulus;GO:0046686//response to cadmium ion;GO:0080167//response to karrikin;GO:0042183//formate catabolic process;GO:0009070//serine family amino acid biosynthetic process;G…	K00122//formate dehydrogenase [EC:1.2.1.2]	gi|971514847|dbj|GAQ83363.1|//formate dehydrogenase [Klebsormidium flaccidum]	Metabolism
Cz17g00090	3.90434	NA	NA	NA	NA	gi|545367684|ref|XP_005648653.1|//chlorophyll a/b-binding protein [Coccomyxa subellipsoidea C-169]	Function unknown
UNPLg00114	3.89743	NA	NA	NA	NA	gi|545363602|ref|XP_005646922.1|//putative esterase [Coccomyxa subellipsoidea C-169]	Function unknown
Cz01g32270	3.88882	NA	NA	NA	NA	NA	Function unknown
Cz03g08090	3.88551	GO:0009941//chloroplast envelope;GO:0009570//chloroplast stroma	GO:0004739//pyruvate dehydrogenase (acetyl-transferring) activity	GO:0055114//oxidation-reduction process;GO:0006086//acetyl-CoA biosynthetic process from pyruvate	K00161//pyruvate dehydrogenase E1 component alpha subunit [EC:1.2.4.1]	gi|926779588|ref|XP_013898268.1|//pyruvate dehydrogenase E1 component subunit alpha [Monoraphidium neglectum]	Metabolism
Cz16g11220	3.8703	NA	NA	NA	NA	NA	Function unknown
Cz18g03070	3.86928	GO:0016020//membrane;GO:0005634//nucleus;GO:0009507//chloroplast	GO:0004315//3-oxoacyl-[acyl-carrier-protein] synthase activity;GO:0033818//beta-ketoacyl-acyl-carrier-protein synthase III activity	GO:0006334//nucleosome assembly;GO:0006633//fatty acid biosynthetic process	K00648//3-oxoacyl-[acyl-carrier-protein] synthase III [EC:2.3.1.180]	gi|926792413|ref|XP_013904680.1|//3-oxoacyl-[acyl-carrier-protein] synthase III [Monoraphidium neglectum]	Metabolism
Cz19g00070	3.86137	NA	NA	NA	NA	gi|612387980|ref|XP_007509511.1|//unknown protein [Bathycoccus prasinos]	Function unknown
Cz16g00170	3.84804	GO:0043229//intracellular organelle	GO:0005488//binding	GO:0009987//cellular process	K19938//rabphilin-3A;K03511//DNA polymerase kappa [EC:2.7.7.7]	gi|552838777|ref|XP_005849652.1|//hypothetical protein CHLNCDRAFT_143184 [Chlorella variabilis]	DNA, RNA and gene expression
UNPLg00802	3.84687	NA	NA	NA	NA	NA	Function unknown
Cz05g02130	3.84424	GO:0016020//membrane;GO:0009506//plasmodesma	GO:0000166//nucleotide binding;GO:0016740//transferase activity;GO:0016887//ATPase activity	GO:0055085//transmembrane transport	K05681//ATP-binding cassette, subfamily G (WHITE), member 2	gi|971514132|dbj|GAQ84082.1|//ATP-binding cassette transporter [Klebsormidium flaccidum]	Transport
Cz12g01050	3.83339	NA	NA	NA	NA	gi|926766306|ref|XP_013892205.1|//Uroporphyrinogen decarboxylase [Monoraphidium neglectum]	Function unknown
Cz09g09130	3.8322	NA	NA	NA	NA	NA	Function unknown
Cz01g08270	3.8211	NA	NA	NA	NA	gi|926786896|ref|XP_013901922.1|//hypothetical protein MNEG_5051 [Monoraphidium neglectum]	Function unknown
UNPLg00177	3.81872	GO:0005777//peroxisome	GO:0020037//heme binding;GO:0004096//catalase activity	GO:0042744//hydrogen peroxide catabolic process;GO:0042542//response to hydrogen peroxide	K03781//catalase [EC:1.11.1.6]	gi|168065645|ref|XP_001784759.1|//predicted protein [Physcomitrella patens]	Metabolism
Cz06g29140	3.80198	NA	NA	NA	K07119//uncharacterized protein	gi|219107911|gb|ACL13981.1|//NADPH dependent alkenal/alkenone reductase [Dunaliella salina]	Function unknown
Cz03g36230	3.79973	GO:0005739//mitochondrion;GO:0044446//intracellular organelle part;GO:0009507//chloroplast	GO:0016620//oxidoreductase activity, acting on the aldehyde or oxo group of donors, NAD or NADP as acceptor;GO:0005488//binding	GO:0046395//carboxylic acid catabolic process;GO:1901565//organonitrogen compound catabolic process;GO:0009628//response to abiotic stimulus	K17761//succinate-semialdehyde dehydrogenase, mitochondrial [EC:1.2.1.24];K00135//succinate-semialdehyde dehydrogenase / glutarate-semialdehyde dehydrogenase [EC:1.2.1.16 1.2.1.79 1.2.1.20]	gi|498810125|ref|WP_010842488.1|//MULTISPECIES: NAD-dependent aldehyde dehydrogenase [Gordonia]	Metabolism
Cz09g19050	3.79696	NA	NA	NA	NA	NA	Function unknown
Cz05g12170	3.79635	NA	NA	NA	NA	NA	Function unknown
Cz07g16020	3.78795	GO:0044444//cytoplasmic part	GO:0030170//pyridoxal phosphate binding;GO:0008184//glycogen phosphorylase activity	GO:0005980//glycogen catabolic process	K00688//glycogen phosphorylase [EC:2.4.1.1]	gi|302851821|ref|XP_002957433.1|//hypothetical protein VOLCADRAFT_107688 [Volvox carteri f. nagariensis]	Metabolism
Cz10g23260	3.76713	NA	NA	NA	NA	NA	Function unknown
Cz03g15250	3.76552	NA	NA	NA	NA	NA	Function unknown
Cz02g17060	3.75852	GO:0009317//acetyl-CoA carboxylase complex;GO:0009570//chloroplast stroma	GO:0003989//acetyl-CoA carboxylase activity;GO:0005524//ATP binding;GO:0008270//zinc ion binding;GO:0016740//transferase activity	GO:2001295//malonyl-CoA biosynthetic process;GO:0006633//fatty acid biosynthetic process	K01963//acetyl-CoA carboxylase carboxyl transferase subunit beta [EC:6.4.1.2]	gi|302844042|ref|XP_002953562.1|//hypothetical protein VOLCADRAFT_82311 [Volvox carteri f. nagariensis]	Metabolism
Cz19g10100	3.75219	GO:0044464//cell part	GO:0016787//hydrolase activity	GO:0008152//metabolic process	K20884//riboflavin kinase / FMN hydrolase [EC:2.7.1.26 3.1.3.102];K03456//serine/threonine-protein phosphatase 2A regulatory subunit A	gi|159466964|ref|XP_001691668.1|//predicted protein [Chlamydomonas reinhardtii]	Protein synthesis, modification, folding and turnover
Cz14g09090	3.74935	NA	NA	NA	NA	gi|926788473|ref|XP_013902710.1|//hypothetical protein MNEG_4268 [Monoraphidium neglectum]	Function unknown
UNPLg00113	3.74382	NA	NA	NA	NA	gi|926783166|ref|XP_013900057.1|//hypothetical protein MNEG_6923 [Monoraphidium neglectum]	Function unknown
Cz16g18080	3.73709	NA	NA	NA	NA	NA	Function unknown
Cz17g17140	3.73423	NA	NA	NA	NA	NA	Function unknown
Cz03g28270	3.72697	GO:0044444//cytoplasmic part	NA	NA	K02160//acetyl-CoA carboxylase biotin carboxyl carrier protein	gi|545370215|ref|XP_005649768.1|//acetyl-CoA biotin carboxyl carrier [Coccomyxa subellipsoidea C-169]	Metabolism
Cz10g19170	3.72265	NA	GO:0003824//catalytic activity	NA	K08233//polyneuridine-aldehyde esterase [EC:3.1.1.78];K13698//abhydrolase domain-containing protein 4;K13535//cardiolipin-specific phospholipase [EC:3.1.1.-]	gi|159480594|ref|XP_001698367.1|//predicted protein [Chlamydomonas reinhardtii]	Metabolism
Cz16g07340	3.7046	GO:0016020//membrane	NA	NA	K01517//manganese-dependent ADP-ribose/CDP-alcohol diphosphatase [EC:3.6.1.13 3.6.1.16 3.6.1.53]	gi|926793355|ref|XP_013905151.1|//hypothetical protein MNEG_1817 [Monoraphidium neglectum]	Metabolism
Cz14g03020	3.70414	NA	NA	NA	NA	NA	Function unknown
UNPLg00180	3.69919	NA	GO:0030060//L-malate dehydrogenase activity	GO:0006099//tricarboxylic acid cycle;GO:0005975//carbohydrate metabolic process;GO:0006108//malate metabolic process	K00025//malate dehydrogenase [EC:1.1.1.37]	gi|552816675|ref|XP_005844749.1|//malate dehydrogenase, cytoplasmic [Chlorella variabilis]	Metabolism
Cz09g21240	3.69908	NA	GO:0004076//biotin synthase activity;GO:0051537//2 iron, 2 sulfur cluster binding;GO:0046872//metal ion binding;GO:0051539//4 iron, 4 sulfur cluster binding	GO:0009102//biotin biosynthetic process	K01012//biotin synthase [EC:2.8.1.6]	gi|302828494|ref|XP_002945814.1|//hypothetical protein VOLCADRAFT_102782 [Volvox carteri f. nagariensis]	Metabolism
Cz08g18100	3.69854	NA	NA	NA	NA	gi|926778566|ref|XP_013897757.1|//nitroreductase [Monoraphidium neglectum]	Function unknown
Cz09g24180	3.68927	NA	NA	NA	K16196//eukaryotic translation initiation factor 2-alpha kinase 4 [EC:2.7.11.1];K10268//F-box and leucine-rich repeat protein 2/20;K07478//putative ATPase;K13789//geranylgeranyl diphosphate synthase, type II [EC:2.5.1.1 2.5.1.10 2.5.1.29];K15923//alpha-L-fucosidase 2 [EC:3.2.1.51]	gi|971508357|dbj|GAQ89856.1|//putative retrotransposon protein [Klebsormidium flaccidum]	Metabolism
Cz14g15220	3.6891	NA	NA	NA	NA	NA	Function unknown
Cz18g04260	3.6855	GO:0009570//chloroplast stroma	GO:0005524//ATP binding;GO:0004055//argininosuccinate synthase activity	GO:0000053//argininosuccinate metabolic process;GO:0006526//arginine biosynthetic process;GO:0000050//urea cycle	K01940//argininosuccinate synthase [EC:6.3.4.5]	gi|302837546|ref|XP_002950332.1|//argininosuccinate synthase [Volvox carteri f. nagariensis]	Metabolism
Cz01g24190	3.67275	NA	NA	NA	NA	gi|302837676|ref|XP_002950397.1|//hypothetical protein VOLCADRAFT_90733 [Volvox carteri f. nagariensis]	Function unknown
Cz02g35120	3.67236	GO:0016020//membrane;GO:0043231//intracellular membrane-bounded organelle;GO:0044444//cytoplasmic part	GO:0003824//catalytic activity	NA	NA	gi|926775906|ref|XP_013896427.1|//saccharopine dehydrogenase (NAD(+),L-glutamate-forming) [Monoraphidium neglectum]	Metabolism
Cz02g11080	3.66659	NA	NA	NA	NA	gi|545363332|ref|XP_005646800.1|//hypothetical protein COCSUDRAFT_55952 [Coccomyxa subellipsoidea C-169]	Function unknown
Cz16g00050	3.6576	GO:0044434//chloroplast part	GO:0005488//binding	NA	K00059//3-oxoacyl-[acyl-carrier protein] reductase [EC:1.1.1.100]	gi|926776652|ref|XP_013896800.1|//3-oxoacyl-[acyl-carrier-protein] reductase [Monoraphidium neglectum]	Metabolism
Cz06g36300	3.65279	NA	NA	GO:0019538//protein metabolic process	K06891//ATP-dependent Clp protease adaptor protein ClpS;K20471//coatomer subunit delta	gi|302829927|ref|XP_002946530.1|//hypothetical protein VOLCADRAFT_115933 [Volvox carteri f. nagariensis]	Protein synthesis, modification, folding and turnover
Cz08g19280	3.65191	NA	NA	NA	NA	NA	Function unknown
Cz06g26140	3.64255	NA	NA	NA	K14497//protein phosphatase 2C [EC:3.1.3.16]	gi|545362182|ref|XP_005646335.1|//protein phosphatase 2C catalytic subunit, partial [Coccomyxa subellipsoidea C-169]	Protein synthesis, modification, folding and turnover
Cz03g13070	3.63648	NA	GO:0004332//fructose-bisphosphate aldolase activity	GO:0006096//glycolytic process	K01623//fructose-bisphosphate aldolase, class I [EC:4.1.2.13]	gi|552827569|ref|XP_005847258.1|//hypothetical protein CHLNCDRAFT_48836 [Chlorella variabilis]	Metabolism
Cz02g30150	3.63303	GO:0009536//plastid	GO:0016491//oxidoreductase activity	NA	K11147//dehydrogenase/reductase SDR family member 4 [EC:1.1.-.-]	gi|302848536|ref|XP_002955800.1|//hypothetical protein VOLCADRAFT_106953 [Volvox carteri f. nagariensis]	Metabolism
Cz14g12050	3.62548	GO:0005774//vacuolar membrane;GO:0005768//endosome;GO:0005802//trans-Golgi network	GO:0008757//S-adenosylmethionine-dependent methyltransferase activity	GO:0006694//steroid biosynthetic process;GO:0032259//methylation	K00559//sterol 24-C-methyltransferase [EC:2.1.1.41]	gi|162464376|ref|NP_001106071.1|//(S)-adenosyl-L-methionine:delta 24-sterol methyltransferase [Zea mays]	Metabolism
Cz08g31040	3.62242	NA	GO:0005488//binding	NA	K14780//ATP-dependent RNA helicase DHX37/DHR1 [EC:3.6.4.13]	gi|552820471|ref|XP_005845610.1|//hypothetical protein CHLNCDRAFT_136848 [Chlorella variabilis]	DNA, RNA and gene expression
Cz04g09040	3.6188	NA	NA	NA	K13095//splicing factor 1	gi|926788473|ref|XP_013902710.1|//hypothetical protein MNEG_4268 [Monoraphidium neglectum]	Function unknown
Cz04g07130	3.61686	NA	NA	NA	K16339//thioesterase superfamily member 4	gi|552848230|ref|XP_005852057.1|//hypothetical protein CHLNCDRAFT_133041 [Chlorella variabilis]	Metabolism
Cz04g20200	3.61098	GO:0005739//mitochondrion;GO:0009570//chloroplast stroma	GO:0050661//NADP binding;GO:0003942//N-acetyl-gamma-glutamyl-phosphate reductase activity;GO:0051287//NAD binding;GO:0046983//protein dimerization activity;GO:0004073//aspartate-semialdehyde dehydrogenase activity	GO:0009089//lysine biosynthetic process via diaminopimelate;GO:0009097//isoleucine biosynthetic process;GO:0009088//threonine biosynthetic process;GO:0055114//oxidation-reduction process;GO:0009086//methionine biosynthetic process	K00133//aspartate-semialdehyde dehydrogenase [EC:1.2.1.11]	gi|302849491|ref|XP_002956275.1|//hypothetical protein VOLCADRAFT_121504 [Volvox carteri f. nagariensis]	Metabolism
Cz05g34050	3.60883	NA	NA	NA	NA	NA	Function unknown
Cz03g40120	3.60759	NA	NA	NA	K14513//ethylene-insensitive protein 2	gi|645240343|ref|XP_008226562.1|//PREDICTED: uncharacterized protein LOC103326132 [Prunus mume]	Signaling
Cz12g02180	3.60256	NA	NA	NA	NA	NA	Function unknown
Cz13g08080	3.59388	GO:0005634//nucleus	GO:0000166//nucleotide binding;GO:0004386//helicase activity;GO:0003676//nucleic acid binding	GO:0008152//metabolic process	K16911//ATP-dependent RNA helicase DDX21 [EC:3.6.4.13]	gi|926794851|ref|XP_013905899.1|//cystathionine gamma-synthase [Monoraphidium neglectum]	Metabolism
UNPLg00178	3.58981	GO:0005829//cytosol;GO:0009570//chloroplast stroma	GO:0004853//uroporphyrinogen decarboxylase activity	GO:0006782//protoporphyrinogen IX biosynthetic process	K01599//uroporphyrinogen decarboxylase [EC:4.1.1.37]	gi|159487233|ref|XP_001701638.1|//uroporphyrinogen decarboxylase [Chlamydomonas reinhardtii]	Metabolism
Cz05g34160	3.57925	GO:0009536//plastid	GO:0050661//NADP binding;GO:0051287//NAD binding;GO:0004365//glyceraldehyde-3-phosphate dehydrogenase (NAD+) (phosphorylating) activity	GO:0006006//glucose metabolic process;GO:0006096//glycolytic process;GO:0055114//oxidation-reduction process	K00134//glyceraldehyde 3-phosphate dehydrogenase [EC:1.2.1.12]	gi|545353767|ref|XP_005642719.1|//glyceraldehyde-3-phosphate dehydrogenase, type I [Coccomyxa subellipsoidea C-169]	Metabolism
Cz08g16080	3.57761	NA	NA	NA	NA	gi|159480106|ref|XP_001698125.1|//hypothetical protein CHLREDRAFT_151565 [Chlamydomonas reinhardtii]	Function unknown
UNPLg00820	3.57383	NA	NA	NA	NA	NA	Function unknown
Cz09g17340	3.56521	GO:0005737//cytoplasm	GO:0016791//phosphatase activity	GO:0044283//small molecule biosynthetic process	NA	gi|926788039|ref|XP_013902493.1|//hypothetical protein MNEG_4483 [Monoraphidium neglectum]	Metabolism
Cz03g24080	3.56467	NA	NA	NA	NA	gi|926791837|ref|XP_013904392.1|//hypothetical protein MNEG_2590 [Monoraphidium neglectum]	Function unknown
Cz02g40220	3.56183	NA	NA	NA	NA	gi|308807014|ref|XP_003080818.1|//unnamed protein product [Ostreococcus tauri]	Function unknown
CzCPg01210	3.54473	NA	NA	NA	K02689//photosystem I P700 chlorophyll a apoprotein A1	gi|959124780|ref|YP_009185265.1|//P700 apoprotein A1 of photosystem I (chloroplast) [Phacotus lenticularis]	Photosynthesis
Cz07g11030	3.54419	NA	NA	NA	NA	NA	Function unknown
Cz19g02170	3.54396	NA	NA	GO:0006810//transport	NA	gi|926784754|ref|XP_013900851.1|//hypothetical protein MNEG_6128 [Monoraphidium neglectum]	Function unknown
Cz01g28270	3.53931	NA	NA	NA	NA	NA	Function unknown
Cz01g24020	3.53431	NA	GO:0004617//phosphoglycerate dehydrogenase activity	GO:0009070//serine family amino acid biosynthetic process	K00058//D-3-phosphoglycerate dehydrogenase [EC:1.1.1.95]	gi|552848029|ref|XP_005852006.1|//hypothetical protein CHLNCDRAFT_56437 [Chlorella variabilis]	Metabolism
Cz17g16240	3.53296	NA	NA	NA	NA	NA	Function unknown
Cz07g01010	3.52979	NA	NA	NA	NA	NA	Function unknown
Cz03g32150	3.5287	NA	NA	NA	K03098//apolipoprotein D and lipocalin family protein	gi|926773810|ref|XP_013895379.1|//hypothetical protein MNEG_11604 [Monoraphidium neglectum]	Function unknown
Cz06g25080	3.52172	GO:0005783//endoplasmic reticulum;GO:0005794//Golgi apparatus;GO:0016021//integral component of membrane;GO:0005886//plasma membrane	GO:0020037//heme binding;GO:0005506//iron ion binding;GO:0008398//sterol 14-demethylase activity;GO:0016740//transferase activity	GO:0016126//sterol biosynthetic process;GO:0055114//oxidation-reduction process;GO:0070988//demethylation	K05917//sterol 14-demethylase [EC:1.14.13.70]	gi|302829605|ref|XP_002946369.1|//sterol 14 desaturase [Volvox carteri f. nagariensis]	Metabolism
Cz15g09100	3.51525	NA	GO:0000287//magnesium ion binding;GO:0030955//potassium ion binding;GO:0004743//pyruvate kinase activity;GO:0016301//kinase activity	GO:0006096//glycolytic process	K00873//pyruvate kinase [EC:2.7.1.40]	gi|302854182|ref|XP_002958601.1|//cytosolic pyruvate kinase [Volvox carteri f. nagariensis]	Metabolism
Cz15g01120	3.50579	NA	NA	NA	NA	NA	Function unknown
Cz07g14070	3.50576	NA	NA	NA	K02885//large subunit ribosomal protein L19e;K12589//exosome complex component RRP42	gi|926781058|ref|XP_013899003.1|//Putative S-adenosyl-L-methionine-dependent methyltransferase [Monoraphidium neglectum]	Metabolism
Cz14g05120	3.50576	NA	NA	NA	NA	gi|159480106|ref|XP_001698125.1|//hypothetical protein CHLREDRAFT_151565 [Chlamydomonas reinhardtii]	Function unknown
Cz16g11250	3.50492	NA	NA	NA	NA	NA	Function unknown
Cz08g04110	3.4981	GO:0016021//integral component of membrane;GO:0009507//chloroplast	GO:0016491//oxidoreductase activity	GO:0055114//oxidation-reduction process;GO:0006629//lipid metabolic process	K10255//acyl-lipid omega-6 desaturase (Delta-12 desaturase) [EC:1.14.19.23 1.14.19.45]	gi|545367966|ref|XP_005648776.1|//chloroplast w6 desaturase [Coccomyxa subellipsoidea C-169]	Metabolism
Cz01g42110	3.49616	GO:0016020//membrane	NA	NA	NA	gi|545367684|ref|XP_005648653.1|//chlorophyll a/b-binding protein [Coccomyxa subellipsoidea C-169]	Photosynthesis
UNPLg00825	3.49485	NA	NA	NA	NA	NA	Function unknown
Cz08g23060	3.48683	NA	NA	NA	NA	NA	Function unknown
Cz07g16120	3.47188	GO:0005623//cell	GO:0050660//flavin adenine dinucleotide binding;GO:0016668//oxidoreductase activity, acting on a sulfur group of donors, NAD(P) as acceptor	GO:0055114//oxidation-reduction process;GO:0045454//cell redox homeostasis	K00382//dihydrolipoamide dehydrogenase [EC:1.8.1.4]	gi|302850331|ref|XP_002956693.1|//dihydrolipoamide dehydrogenase plastid precursor [Volvox carteri f. nagariensis]	Metabolism
Cz08g24150	3.46773	GO:0005829//cytosol;GO:0009570//chloroplast stroma	GO:0016597//amino acid binding;GO:0004070//aspartate carbamoyltransferase activity	GO:0044205//'de novo' UMP biosynthetic process;GO:0006520//cellular amino acid metabolic process;GO:0006207//'de novo' pyrimidine nucleobase biosynthetic process;GO:0000050//urea cycle	K00609//aspartate carbamoyltransferase catalytic subunit [EC:2.1.3.2]	gi|760448027|ref|XP_011401082.1|//Aspartate carbamoyltransferase 2, chloroplastic [Auxenochlorella protothecoides]	Metabolism
Cz02g28160	3.45492	GO:0030686//90S preribosome;GO:0032040//small-subunit processome;GO:0005730//nucleolus	NA	GO:0000462//maturation of SSU-rRNA from tricistronic rRNA transcript (SSU-rRNA, 5.8S rRNA, LSU-rRNA)	K14768//U3 small nucleolar RNA-associated protein 7	gi|302832826|ref|XP_002947977.1|//hypothetical protein VOLCADRAFT_103611 [Volvox carteri f. nagariensis]	DNA, RNA and gene expression
Cz01g32280	3.45063	GO:0016021//integral component of membrane	NA	NA	K07034//uncharacterized protein	gi|926795261|ref|XP_013905957.1|//inner membrane protein [Monoraphidium neglectum]	Function unknown
Cz09g19080	3.45041	NA	NA	NA	K14793//ribosomal RNA-processing protein 9	gi|926793309|ref|XP_013905128.1|//putative U3 small nucleolar RNA-interacting protein 2 [Monoraphidium neglectum]	DNA, RNA and gene expression
Cz02g28130	3.44612	GO:0005737//cytoplasm	GO:0004364//glutathione transferase activity	GO:0006749//glutathione metabolic process	K00799//glutathione S-transferase [EC:2.5.1.18]	gi|303278582|ref|XP_003058584.1|//glutathione s-transferase [Micromonas pusilla CCMP1545]	Stress and cell death
Cz18g13110	3.43628	GO:0009532//plastid stroma;GO:0009295//nucleoid;GO:0009534//chloroplast thylakoid	NA	GO:0006996//organelle organization	K03969//phage shock protein A	gi|926777698|ref|XP_013897323.1|//Membrane-associated protein [Monoraphidium neglectum]	Cell structure and component
Cz07g05160	3.4335	NA	NA	NA	NA	gi|926779956|ref|XP_013898452.1|//hypothetical protein MNEG_8530 [Monoraphidium neglectum]	Function unknown
Cz11g01130	3.42836	NA	NA	NA	NA	NA	Function unknown
UNPLg00159	3.42491	NA	NA	NA	NA	gi|926791351|ref|XP_013904149.1|//hypothetical protein MNEG_2824 [Monoraphidium neglectum]	Function unknown
Cz10g17070	3.42432	GO:0009507//chloroplast	GO:0000287//magnesium ion binding;GO:0004647//phosphoserine phosphatase activity	GO:0006564//L-serine biosynthetic process;GO:0048731//system development	K01079//phosphoserine phosphatase [EC:3.1.3.3]	gi|545356635|ref|XP_005644007.1|//phosphoserine phosphatase, partial [Coccomyxa subellipsoidea C-169]	Metabolism
Cz15g08260	3.39862	NA	NA	NA	NA	NA	Function unknown
Cz14g10150	3.39736	NA	NA	NA	NA	gi|971507277|dbj|GAQ90931.1|//hypothetical protein KFL_007030040 [Klebsormidium flaccidum]	Function unknown
Cz06g02100	3.39655	GO:0009507//chloroplast	GO:0046872//metal ion binding;GO:0051539//4 iron, 4 sulfur cluster binding;GO:0016992//lipoate synthase activity	GO:0009249//protein lipoylation;GO:0009107//lipoate biosynthetic process	K03644//lipoyl synthase [EC:2.8.1.8]	gi|159483227|ref|XP_001699662.1|//lipoic acid synthetase [Chlamydomonas reinhardtii]	Metabolism
Cz04g12240	3.39501	NA	NA	NA	NA	NA	Function unknown
Cz12g00030	3.39416	NA	NA	NA	K01303//acylaminoacyl-peptidase [EC:3.4.19.1];K15923//alpha-L-fucosidase 2 [EC:3.2.1.51];K01191//alpha-mannosidase [EC:3.2.1.24];K10357//myosin V;K08247//methionine S-methyltransferase [EC:2.1.1.12]	gi|659121350|ref|XP_008460615.1|//PREDICTED: uncharacterized protein LOC103499392 [Cucumis melo]	Protein synthesis, modification, folding and turnover
Cz16g05020	3.39329	NA	NA	NA	K07305//peptide-methionine (R)-S-oxide reductase [EC:1.8.4.12];K03549//KUP system potassium uptake protein;K05356//all-trans-nonaprenyl-diphosphate synthase [EC:2.5.1.84 2.5.1.85];K07374//tubulin alpha;K15015//solute carrier family 32 (vesicular inhibitory amino acid transporter)	gi|2415368|gb|AAB70784.1|//protease/reverse transcriptase [Volvox carteri]	Metabolism
Cz13g03170	3.39265	NA	NA	NA	K11153//retinol dehydrogenase 12 [EC:1.1.1.300];K19329//WW domain-containing oxidoreductase	gi|971517293|dbj|GAQ80936.1|//short chain dehydrogenase/reductase protein [Klebsormidium flaccidum]	Metabolism
UNPLg00092	3.39095	NA	GO:0016798//hydrolase activity, acting on glycosyl bonds	NA	K01193//beta-fructofuranosidase [EC:3.2.1.26]	gi|926798529|ref|XP_013906688.1|//beta-fructofuranosidase [Monoraphidium neglectum]	Metabolism
Cz02g28010	3.38967	NA	GO:0016874//ligase activity	GO:0009987//cellular process	K01942//biotin--protein ligase [EC:6.3.4.9 6.3.4.10 6.3.4.11 6.3.4.15]	gi|926792529|ref|XP_013904738.1|//biotin--protein ligase [Monoraphidium neglectum]	Metabolism
Cz03g13180	3.38308	NA	NA	NA	NA	gi|545362696|ref|XP_005646554.1|//hypothetical protein COCSUDRAFT_53931 [Coccomyxa subellipsoidea C-169]	Function unknown
Cz04g20030	3.38041	NA	NA	NA	NA	gi|545360582|ref|XP_005645661.1|//NAD(P)-binding protein [Coccomyxa subellipsoidea C-169]	Function unknown
Cz14g22240	3.3753	NA	GO:0003824//catalytic activity;GO:0005488//binding	GO:0071027//nuclear RNA surveillance;GO:0034472//snRNA 3'-end processing;GO:0043633//polyadenylation-dependent RNA catabolic process;GO:0000956//nuclear-transcribed mRNA catabolic process	K12589//exosome complex component RRP42	gi|926779034|ref|XP_013897991.1|//Exosome complex exonuclease RRP42 [Monoraphidium neglectum]	DNA, RNA and gene expression
Cz05g36190	3.37272	NA	NA	NA	NA	gi|552813855|ref|XP_005844050.1|//hypothetical protein CHLNCDRAFT_139613 [Chlorella variabilis]	Function unknown
Cz06g22160	3.37062	NA	NA	NA	K17991//peroxygenase [EC:1.11.2.3]	gi|971508563|dbj|GAQ89646.1|//Caleosin [Klebsormidium flaccidum]	Function unknown
Cz11g02040	3.36778	NA	NA	NA	NA	gi|926792163|ref|XP_013904555.1|//hypothetical protein MNEG_2423 [Monoraphidium neglectum]	Function unknown
Cz11g12120	3.36557	NA	NA	NA	K01061//carboxymethylenebutenolidase [EC:3.1.1.45]	gi|926787645|ref|XP_013902296.1|//hypothetical protein MNEG_4683 [Monoraphidium neglectum]	Metabolism
Cz17g17050	3.35558	NA	NA	NA	NA	NA	Function unknown
Cz19g09030	3.35496	NA	GO:0016740//transferase activity	NA	NA	gi|926797599|ref|XP_013906223.1|//putative lipid kinase [Monoraphidium neglectum]	Metabolism
Cz12g14070	3.35184	NA	NA	NA	NA	NA	Function unknown
Cz03g10120	3.35058	NA	NA	NA	NA	NA	Function unknown
Cz03g01250	3.34783	GO:0016020//membrane	NA	NA	K03542//photosystem II 22kDa protein	gi|545359067|ref|XP_005645032.1|//hypothetical protein COCSUDRAFT_43923 [Coccomyxa subellipsoidea C-169]	Photosynthesis
UNPLg00682	3.33506	GO:0048046//apoplast;GO:0005618//cell wall;GO:0009941//chloroplast envelope;GO:0005739//mitochondrion;GO:0009570//chloroplast stroma	GO:0000287//magnesium ion binding;GO:0016853//isomerase activity;GO:0005507//copper ion binding;GO:0004455//ketol-acid reductoisomerase activity;GO:0042803//protein homodimerization activity;GO:0070402//NADPH binding	GO:0009099//valine biosynthetic process;GO:0009097//isoleucine biosynthetic process;GO:0055114//oxidation-reduction process	K00053//ketol-acid reductoisomerase [EC:1.1.1.86]	gi|159489328|ref|XP_001702649.1|//acetohydroxy acid isomeroreductase [Chlamydomonas reinhardtii]	Metabolism
Cz16g11150	3.3287	GO:0016021//integral component of membrane;GO:0009536//plastid	NA	NA	NA	gi|926774292|ref|XP_013895620.1|//hypothetical protein MNEG_11360 [Monoraphidium neglectum]	Function unknown
Cz11g03190	3.3277	GO:0016020//membrane	NA	NA	K07034//uncharacterized protein	gi|926795261|ref|XP_013905957.1|//inner membrane protein [Monoraphidium neglectum]	Function unknown
CzCPg00375	3.30397	GO:0015934//large ribosomal subunit;GO:0009507//chloroplast	GO:0003735//structural constituent of ribosome	GO:0006412//translation	NA	gi|959124727|ref|YP_009185170.1|//ribosomal protein L32 (chloroplast) [Bracteacoccus giganteus]	Protein synthesis, modification, folding and turn over
Cz02g27250	3.29789	NA	NA	NA	NA	gi|926777148|ref|XP_013897048.1|//hypothetical protein MNEG_9932 [Monoraphidium neglectum]	Function unknown
Cz14g01120	3.29624	NA	NA	NA	K13179//ATP-dependent RNA helicase DDX18/HAS1 [EC:3.6.4.13]	gi|926793243|ref|XP_013905095.1|//fasciclin-like protein [Monoraphidium neglectum]	DNA, RNA and gene expression
Cz04g18180	3.28887	GO:0005739//mitochondrion;GO:0009570//chloroplast stroma	GO:0005524//ATP binding;GO:0005507//copper ion binding;GO:0004641//phosphoribosylformylglycinamidine cyclo-ligase activity	GO:0006189//'de novo' IMP biosynthetic process	K01933//phosphoribosylformylglycinamidine cyclo-ligase [EC:6.3.3.1]	gi|926777894|ref|XP_013897421.1|//phosphoribosylformylglycinamidinecyclo-ligase [Monoraphidium neglectum]	Metabolism
Cz14g20200	3.28171	GO:0000790//nuclear chromatin	GO:0003677//DNA binding	GO:0006342//chromatin silencing	K11251//histone H2A	gi|695052309|ref|XP_009414209.1|//PREDICTED: histone H2AX-like [Musa acuminata subsp. malaccensis]	DNA, RNA and gene expression
Cz06g20030	3.2813	NA	NA	NA	K03257//translation initiation factor 4A;K13025//ATP-dependent RNA helicase [EC:3.6.4.13]	gi|926784686|ref|XP_013900817.1|//hypothetical protein MNEG_6163 [Monoraphidium neglectum]	Protein synthesis, modification, folding and turn over
Cz02g09140	3.26968	GO:0016020//membrane	NA	NA	K05681//ATP-binding cassette, subfamily G (WHITE), member 2	gi|971514132|dbj|GAQ84082.1|//ATP-binding cassette transporter [Klebsormidium flaccidum]	Transport
Cz07g10020	3.26552	NA	NA	NA	K12881//THO complex subunit 4;K13126//polyadenylate-binding protein;K11294//nucleolin	gi|21388662|dbj|BAC00787.1|//glycine-rich RNA-binding protein [Physcomitrella patens]	Function unknown
Cz09g15170	3.26454	NA	NA	NA	NA	gi|159463894|ref|XP_001690177.1|//predicted protein [Chlamydomonas reinhardtii]	Function unknown
CzCPg00030	3.25464	GO:0045261//proton-transporting ATP synthase complex, catalytic core F(1);GO:0009535//chloroplast thylakoid membrane;GO:0045263//proton-transporting ATP synthase complex, coupling factor F(o);GO:0016021//integral component of membrane	GO:0008289//lipid binding;GO:0005524//ATP binding;GO:0046933//proton-transporting ATP synthase activity, rotational mechanism;GO:0046961//proton-transporting ATPase activity, rotational mechanism	GO:0015986//ATP synthesis coupled proton transport;GO:0015991//ATP hydrolysis coupled proton transport	K02110//F-type H+-transporting ATPase subunit c	gi|959124686|ref|YP_009185204.1|//CF0 subunit III of ATP synthase (chloroplast) [Bracteacoccus giganteus]	Energy
Cz16g11160	3.24502	NA	NA	NA	NA	NA	Function unknown
Cz08g15060	3.24154	NA	NA	NA	K09680//type II pantothenate kinase [EC:2.7.1.33]	gi|545361101|ref|XP_005645866.1|//hypothetical protein COCSUDRAFT_53962 [Coccomyxa subellipsoidea C-169]	Function unknown
Cz01g18120	3.24081	NA	GO:0016757//transferase activity, transferring glycosyl groups	GO:0044763//single-organism cellular process;GO:0044723//single-organism carbohydrate metabolic process;GO:0006073//cellular glucan metabolic process;GO:0044275//cellular carbohydrate catabolic process	K00705//4-alpha-glucanotransferase [EC:2.4.1.25]	gi|302830300|ref|XP_002946716.1|//hypothetical protein VOLCADRAFT_56349 [Volvox carteri f. nagariensis]	Metabolism
Cz02g11060	3.23734	GO:0016021//integral component of membrane;GO:0009570//chloroplast stroma;GO:0000139//Golgi membrane	GO:0008685//2-C-methyl-D-erythritol 2,4-cyclodiphosphate synthase activity	GO:0016117//carotenoid biosynthetic process;GO:0015995//chlorophyll biosynthetic process	K01770//2-C-methyl-D-erythritol 2,4-cyclodiphosphate synthase [EC:4.6.1.12]	gi|302832844|ref|XP_002947986.1|//hypothetical protein VOLCADRAFT_88137 [Volvox carteri f. nagariensis]	Metabolism
Cz17g15010	3.23538	NA	NA	NA	NA	gi|926790287|ref|XP_013903617.1|//putative Sensitive to high expression protein 9 like protein [Monoraphidium neglectum]	Function unknown
Cz16g11110	3.22528	NA	NA	NA	NA	NA	Function unknown
Cz04g29090	3.22158	NA	NA	NA	NA	gi|159490980|ref|XP_001703451.1|//lipid-binding START protein [Chlamydomonas reinhardtii]	Function unknown
Cz07g16050	3.21654	NA	NA	NA	NA	gi|159471740|ref|XP_001694014.1|//predicted protein [Chlamydomonas reinhardtii]	Function unknown
Cz05g06160	3.21554	GO:0016020//membrane;GO:0005829//cytosol;GO:0009570//chloroplast stroma	GO:0008114//phosphogluconate 2-dehydrogenase activity;GO:0004616//phosphogluconate dehydrogenase (decarboxylating) activity;GO:0005515//protein binding	GO:0009651//response to salt stress;GO:0009051//pentose-phosphate shunt, oxidative branch;GO:0055114//oxidation-reduction process	K00033//6-phosphogluconate dehydrogenase [EC:1.1.1.44 1.1.1.343]	gi|159477567|ref|XP_001696880.1|//6-phosphogluconate dehydrogenase, decarboxylating [Chlamydomonas reinhardtii]	Metabolism
Cz14g21160	3.21288	GO:0016020//membrane	NA	NA	K04733//interleukin-1 receptor-associated kinase 4 [EC:2.7.11.1];K07562//nonsense-mediated mRNA decay protein 3	gi|159473677|ref|XP_001694960.1|//chloroplast lumenal protein [Chlamydomonas reinhardtii]	Protein synthesis, modification, folding and turnover
Cz09g00100	3.20342	NA	NA	NA	NA	NA	Function unknown
Cz02g12030	3.20213	GO:0009317//acetyl-CoA carboxylase complex	GO:0003989//acetyl-CoA carboxylase activity;GO:0016787//hydrolase activity;GO:0004842//ubiquitin-protein transferase activity;GO:0003676//nucleic acid binding	GO:0016567//protein ubiquitination;GO:0006633//fatty acid biosynthetic process	K01962//acetyl-CoA carboxylase carboxyl transferase subunit alpha [EC:6.4.1.2];K11594//ATP-dependent RNA helicase DDX3X [EC:3.6.4.13]	gi|159477697|ref|XP_001696945.1|//acetyl-CoA carboxylase [Chlamydomonas reinhardtii]	Metabolism
Cz04g20060	3.19776	NA	NA	NA	NA	gi|926783338|ref|XP_013900143.1|//secreted protein [Monoraphidium neglectum]	Function unknown
Cz19g09020	3.19766	NA	GO:0016301//kinase activity	GO:0008152//metabolic process	NA	gi|926797599|ref|XP_013906223.1|//putative lipid kinase [Monoraphidium neglectum]	Metabolism
Cz19g03110	3.19525	NA	NA	NA	NA	gi|926790409|ref|XP_013903678.1|//hypothetical protein MNEG_3303 [Monoraphidium neglectum]	Function unknown
Cz13g05140	3.19338	NA	NA	NA	K01785//aldose 1-epimerase [EC:5.1.3.3]	gi|159476426|ref|XP_001696312.1|//aldose-1-epimerase [Chlamydomonas reinhardtii]	Metabolism
Cz03g09250	3.19102	NA	NA	NA	NA	NA	Function unknown
Cz10g16050	3.18801	GO:0044434//chloroplast part	GO:0004553//hydrolase activity, hydrolyzing O-glycosyl compounds;GO:0004133//glycogen debranching enzyme activity	GO:0005977//glycogen metabolic process;GO:0009251//glucan catabolic process;GO:0044247//cellular polysaccharide catabolic process	K01214//isoamylase [EC:3.2.1.68]	gi|159482797|ref|XP_001699454.1|//isoamylase, starch debranching enzyme [Chlamydomonas reinhardtii]	Metabolism
Cz01g19090	3.17737	GO:0016020//membrane	GO:0016747//transferase activity, transferring acyl groups other than amino-acyl groups	GO:0006633//fatty acid biosynthetic process	K15397//3-ketoacyl-CoA synthase [EC:2.3.1.199]	gi|302839707|ref|XP_002951410.1|//hypothetical protein VOLCADRAFT_91861 [Volvox carteri f. nagariensis]	Metabolism
Cz09g00090	3.17451	NA	NA	NA	NA	NA	Function unknown
Cz02g18110	3.1638	NA	NA	GO:0008152//metabolic process	NA	gi|926777400|ref|XP_013897174.1|//hypothetical protein MNEG_9809 [Monoraphidium neglectum]	Metabolism
Cz01g35130	3.15456	GO:0009535//chloroplast thylakoid membrane	GO:0009055//electron carrier activity;GO:0005507//copper ion binding	GO:0055114//oxidation-reduction process	K02638//plastocyanin	gi|21903453|sp|P26956.2|PLAS_ACUOB//RecName: Full=Plastocyanin, chloroplastic; Flags: Precursor	Photosynthesis
Cz02g09240	3.15296	NA	NA	NA	NA	NA	Function unknown
CzCPg00100	3.14844	NA	NA	NA	NA	NA	Function unknown
Cz14g03010	3.14835	NA	NA	NA	K00010//myo-inositol 2-dehydrogenase / D-chiro-inositol 1-dehydrogenase [EC:1.1.1.18 1.1.1.369]	gi|672180152|ref|XP_008810258.1|//PREDICTED: uncharacterized oxidoreductase At4g09670-like [Phoenix dactylifera]	Metabolism
Cz10g00010	3.14286	NA	NA	NA	K00504//peptidylglycine monooxygenase [EC:1.14.17.3];K18200//peptidylamidoglycolate lyase [EC:4.3.2.5]	gi|159470145|ref|XP_001693220.1|//dopamine beta-monooxygenase-like protein [Chlamydomonas reinhardtii]	Metabolism
UNPLg00454	3.12362	NA	NA	NA	NA	gi|545367684|ref|XP_005648653.1|//chlorophyll a/b-binding protein [Coccomyxa subellipsoidea C-169]	Function unknown
UNPLg00011	3.11528	NA	GO:0008270//zinc ion binding	GO:0009987//cellular process	K17808//mitochondrial protein import protein ZIM17	gi|552827709|ref|XP_005847287.1|//hypothetical protein CHLNCDRAFT_134348 [Chlorella variabilis]	Metabolism
Cz02g29190	3.10844	NA	GO:0004601//peroxidase activity;GO:0051920//peroxiredoxin activity	GO:0098869//cellular oxidant detoxification;GO:0055114//oxidation-reduction process	K03386//peroxiredoxin (alkyl hydroperoxide reductase subunit C) [EC:1.11.1.15];K20011//peroxiredoxin 3 [EC:1.11.1.15]	gi|302850142|ref|XP_002956599.1|//2-cys peroxiredoxin, probably cytosolic [Volvox carteri f. nagariensis]	Stress and cell death
Cz12g13250	3.10682	NA	NA	NA	NA	NA	Function unknown
Cz03g36150	3.10635	GO:0005852//eukaryotic translation initiation factor 3 complex;GO:0070993//translation preinitiation complex	GO:0003743//translation initiation factor activity	GO:0006413//translational initiation	K15029//translation initiation factor 3 subunit L	gi|926794095|ref|XP_013905521.1|//hypothetical protein MNEG_1449 [Monoraphidium neglectum]	Protein synthesis, modification, folding and turn over
Cz02g17170	3.10587	GO:0016020//membrane;GO:0044434//chloroplast part;GO:0009526//plastid envelope	NA	GO:0006810//transport	K09560//suppressor of tumorigenicity protein 13	gi|926770552|ref|XP_013893750.1|//hypothetical protein MNEG_13232 [Monoraphidium neglectum]	Transport
Cz06g32200	3.10434	NA	NA	NA	NA	NA	Function unknown
Cz16g02080	3.10138	GO:0005774//vacuolar membrane;GO:0009506//plasmodesma;GO:0005618//cell wall;GO:0016021//integral component of membrane;GO:0009941//chloroplast envelope;GO:0005739//mitochondrion	GO:0005310//dicarboxylic acid transmembrane transporter activity;GO:0015142//tricarboxylic acid transmembrane transporter activity;GO:0015098//molybdate ion transmembrane transporter activity;GO:0003735//structural constituent of ribosome	GO:0035674//tricarboxylic acid transmembrane transport;GO:0006835//dicarboxylic acid transport;GO:0006412//translation;GO:0015689//molybdate ion transport	K15104//solute carrier family 25 (mitochondrial oxoglutarate transporter), member 11	gi|926798019|ref|XP_013906433.1|//Putative 2-oxoglutarate/malatecarrier protein [Monoraphidium neglectum]	Transport
Cz05g05050	3.10033	NA	NA	NA	K04708//3-dehydrosphinganine reductase [EC:1.1.1.102];K00079//carbonyl reductase 1 [EC:1.1.1.184 1.1.1.189 1.1.1.197];K00059//3-oxoacyl-[acyl-carrier protein] reductase [EC:1.1.1.100];K06123//1-acylglycerone phosphate reductase [EC:1.1.1.101]	gi|971507092|dbj|GAQ91112.1|//NAD(P)-binding Rossmann-fold superfamily protein [Klebsormidium flaccidum]	Metabolism
Cz07g27150	3.08912	NA	NA	NA	NA	NA	Function unknown
UNPLg00512	3.08378	NA	GO:0004180//carboxypeptidase activity	GO:0006508//proteolysis	K09645//vitellogenic carboxypeptidase-like protein [EC:3.4.16.-]	gi|159483645|ref|XP_001699871.1|//carboxypeptidase [Chlamydomonas reinhardtii]	Protein synthesis, modification, folding and turnover
Cz03g17150	3.07845	NA	NA	NA	NA	gi|926789469|ref|XP_013903208.1|//hypothetical protein MNEG_3770 [Monoraphidium neglectum]	Function unknown
Cz07g10050	3.07384	NA	GO:0016491//oxidoreductase activity	GO:0008152//metabolic process	K00011//aldehyde reductase [EC:1.1.1.21]	gi|698826608|ref|XP_009846332.1|//hypothetical protein H257_18892, partial [Aphanomyces astaci]	Metabolism
Cz06g31300	3.06269	NA	NA	NA	K15889//prenylcysteine alpha-carboxyl methylesterase [EC:3.1.1.-]	gi|693500772|emb|CEF97145.1|//Carboxylesterase, type B [Ostreococcus tauri]	Metabolism
Cz02g27020	3.0594	GO:0016020//membrane	GO:0005215//transporter activity	GO:0006810//transport	NA	gi|926772792|ref|XP_013894870.1|//putative glycerol uptake facilitator protein [Monoraphidium neglectum]	Transport
Cz05g02020	3.05566	NA	NA	NA	NA	gi|926777066|ref|XP_013897007.1|//hypothetical protein MNEG_9977 [Monoraphidium neglectum]	Function unknown
Cz03g40210	3.0521	NA	NA	NA	K19044//E3 ubiquitin-protein ligase XBAT32/33 [EC:2.3.2.27]	gi|926784394|ref|XP_013900671.1|//hypothetical protein MNEG_6309 [Monoraphidium neglectum]	Function unknown
Cz03g28140	3.04428	NA	NA	NA	K01303//acylaminoacyl-peptidase [EC:3.4.19.1];K01191//alpha-mannosidase [EC:3.2.1.24];K10357//myosin V;K08247//methionine S-methyltransferase [EC:2.1.1.12];K14638//solute carrier family 15 (peptide/histidine transporter), member 3/4	gi|659121350|ref|XP_008460615.1|//PREDICTED: uncharacterized protein LOC103499392 [Cucumis melo]	Protein synthesis, modification, folding and turnover
Cz07g21200	3.04243	NA	NA	NA	NA	gi|926787220|ref|XP_013902084.1|//hypothetical protein MNEG_4898 [Monoraphidium neglectum]	Function unknown
Cz08g15050	3.03892	NA	NA	NA	K09680//type II pantothenate kinase [EC:2.7.1.33]	gi|926795985|ref|XP_013906021.1|//hypothetical protein MNEG_0947 [Monoraphidium neglectum]	Function unknown
Cz07g25100	3.03833	NA	NA	NA	K09142//uncharacterized protein	gi|926781756|ref|XP_013899352.1|//Uncharacterized protein MNEG_7627 [Monoraphidium neglectum]	Function unknown
UNPLg00756	3.03622	NA	NA	NA	NA	NA	Function unknown
Cz08g30050	3.03361	NA	GO:0016301//kinase activity;GO:0016798//hydrolase activity, acting on glycosyl bonds	GO:0016310//phosphorylation;GO:0043170//macromolecule metabolic process;GO:0005975//carbohydrate metabolic process	K08869//aarF domain-containing kinase;K01177//beta-amylase [EC:3.2.1.2]	gi|302830460|ref|XP_002946796.1|//hypothetical protein VOLCADRAFT_103220 [Volvox carteri f. nagariensis]	Metabolism
Cz02g19090	3.03202	GO:0005623//cell	GO:0016671//oxidoreductase activity, acting on a sulfur group of donors, disulfide as acceptor	GO:0019419//sulfate reduction;GO:0045454//cell redox homeostasis	K05907//adenylyl-sulfate reductase (glutathione) [EC:1.8.4.9]	gi|159477975|ref|XP_001697084.1|//adenylylphosphosulfate reductase [Chlamydomonas reinhardtii]	Signaling
Cz07g04110	3.03086	NA	NA	GO:0071705//nitrogen compound transport	NA	gi|727441741|ref|XP_010502382.1|//PREDICTED: ureide permease 1-like isoform X2 [Camelina sativa]	Transport
Cz17g17010	3.02891	NA	NA	NA	NA	NA	Function unknown
Cz03g10130	3.02836	NA	NA	NA	NA	gi|926790555|ref|XP_013903751.1|//hypothetical protein MNEG_3229 [Monoraphidium neglectum]	Function unknown
Cz01g17030	3.02544	GO:0005634//nucleus;GO:0043527//tRNA methyltransferase complex	GO:0000049//tRNA binding;GO:0008176//tRNA (guanine-N7-)-methyltransferase activity	GO:0030488//tRNA methylation;GO:0036265//RNA (guanine-N7)-methylation	K03439//tRNA (guanine-N7-)-methyltransferase [EC:2.1.1.33]	gi|159485884|ref|XP_001700974.1|//tRNA (guanine-7)-methyltransferase [Chlamydomonas reinhardtii]	Metabolism
Cz12g08160	3.02025	NA	NA	NA	NA	NA	Function unknown
Cz07g16030	3.01864	GO:0005737//cytoplasm	GO:0030170//pyridoxal phosphate binding;GO:0008184//glycogen phosphorylase activity	GO:0005980//glycogen catabolic process	K00688//glycogen phosphorylase [EC:2.4.1.1]	gi|302851821|ref|XP_002957433.1|//hypothetical protein VOLCADRAFT_107688 [Volvox carteri f. nagariensis]	Metabolism
Cz09g10220	3.01699	NA	NA	NA	NA	NA	Function unknown
Cz04g38250	3.01696	NA	NA	NA	NA	NA	Function unknown
Cz17g13050	3.01686	GO:0048046//apoplast;GO:0009570//chloroplast stroma	GO:0000287//magnesium ion binding;GO:0005525//GTP binding;GO:0004019//adenylosuccinate synthase activity	GO:0044208//'de novo' AMP biosynthetic process;GO:0046040//IMP metabolic process	K01939//adenylosuccinate synthase [EC:6.3.4.4]	gi|302842048|ref|XP_002952568.1|//hypothetical protein VOLCADRAFT_105550 [Volvox carteri f. nagariensis]	Metabolism
Cz05g18140	3.01654	NA	NA	NA	NA	NA	Function unknown
Cz09g11110	3.00555	GO:0016282//eukaryotic 43S preinitiation complex;GO:0033290//eukaryotic 48S preinitiation complex;GO:0005852//eukaryotic translation initiation factor 3 complex	GO:0003743//translation initiation factor activity;GO:0000166//nucleotide binding	GO:0006446//regulation of translational initiation;GO:0006351//transcription, DNA-templated;GO:0001731//formation of translation preinitiation complex	K03248//translation initiation factor 3 subunit G	gi|926788033|ref|XP_013902490.1|//translation initiation factor eIF-3 subunit 4 [Monoraphidium neglectum]	Protein synthesis, modification, folding and turn over
Cz05g06200	2.99815	NA	NA	NA	K03021//DNA-directed RNA polymerase III subunit RPC2 [EC:2.7.7.6];K15601//lysine-specific demethylase 3 [EC:1.14.11.-]	gi|552820586|ref|XP_005845636.1|//hypothetical protein CHLNCDRAFT_58512 [Chlorella variabilis]	DNA, RNA and gene expression
Cz10g26210	2.99739	GO:0009570//chloroplast stroma	GO:0000166//nucleotide binding;GO:0016776//phosphotransferase activity, phosphate group as acceptor;GO:0019205//nucleobase-containing compound kinase activity	GO:0016310//phosphorylation;GO:0044699//single-organism process;GO:0006139//nucleobase-containing compound metabolic process	K00939//adenylate kinase [EC:2.7.4.3]	gi|302850696|ref|XP_002956874.1|//adenylate kinase [Volvox carteri f. nagariensis]	Energy
Cz06g14130	2.9925	NA	NA	NA	NA	NA	Function unknown
Cz01g38020	2.99223	NA	NA	NA	NA	gi|159469915|ref|XP_001693105.1|//triacylglycerol lipase-like protein [Chlamydomonas reinhardtii]	Function unknown
Cz14g21230	2.98533	NA	GO:0008233//peptidase activity	NA	K16292//KDEL-tailed cysteine endopeptidase [EC:3.4.22.-];K01365//cathepsin L [EC:3.4.22.15]	gi|545358779|ref|XP_005644917.1|//hypothetical protein COCSUDRAFT_67334 [Coccomyxa subellipsoidea C-169]	Protein synthesis, modification, folding and turn over
Cz04g26230	2.98154	NA	NA	NA	NA	NA	Function unknown
Cz07g06030	2.98074	NA	GO:0005488//binding	NA	K18666//activating signal cointegrator complex subunit 1	gi|926796494|ref|XP_013906061.1|//band 7 protein [Monoraphidium neglectum]	Signaling
Cz11g27140	2.97796	NA	NA	NA	NA	NA	Function unknown
Cz01g10200	2.97755	NA	GO:0046872//metal ion binding;GO:0005524//ATP binding;GO:0016787//hydrolase activity	NA	K10875//DNA repair and recombination protein RAD54 and RAD54-like protein [EC:3.6.4.-];K10877//DNA repair and recombination protein RAD54B [EC:3.6.4.-]	gi|302852393|ref|XP_002957717.1|//hypothetical protein VOLCADRAFT_107785 [Volvox carteri f. nagariensis]	DNA, RNA and gene expression
Cz19g05060	2.97489	GO:0009536//plastid	GO:0000287//magnesium ion binding;GO:0004749//ribose phosphate diphosphokinase activity;GO:0016301//kinase activity	GO:0016310//phosphorylation;GO:0009165//nucleotide biosynthetic process;GO:0009156//ribonucleoside monophosphate biosynthetic process	K00948//ribose-phosphate pyrophosphokinase [EC:2.7.6.1]	gi|159472214|ref|XP_001694246.1|//ribose-phosphate pyrophosphokinase [Chlamydomonas reinhardtii]	Metabolism
Cz04g25050	2.9725	GO:0005783//endoplasmic reticulum;GO:0009505//plant-type cell wall;GO:0016021//integral component of membrane;GO:0005886//plasma membrane	GO:0004128//cytochrome-b5 reductase activity, acting on NAD(P)H	GO:0022900//electron transport chain	K00326//cytochrome-b5 reductase [EC:1.6.2.2]	gi|527207142|gb|EPS72506.1|//hypothetical protein M569_02252, partial [Genlisea aurea]	Energy
Cz03g11200	2.96915	GO:0032040//small-subunit processome;GO:0005730//nucleolus	NA	GO:0000462//maturation of SSU-rRNA from tricistronic rRNA transcript (SSU-rRNA, 5.8S rRNA, LSU-rRNA)	K14566//U3 small nucleolar RNA-associated protein 24	gi|302835736|ref|XP_002949429.1|//hypothetical protein VOLCADRAFT_109032 [Volvox carteri f. nagariensis]	DNA, RNA and gene expression
Cz04g11180	2.96699	NA	NA	NA	NA	gi|545357229|ref|XP_005644275.1|//hypothetical protein COCSUDRAFT_48843 [Coccomyxa subellipsoidea C-169]	Function unknown
Cz01g19200	2.96073	NA	NA	NA	NA	gi|302848014|ref|XP_002955540.1|//hypothetical protein VOLCADRAFT_96413 [Volvox carteri f. nagariensis]	Function unknown
Cz11g01120	2.95935	NA	NA	NA	NA	gi|926765424|ref|XP_013891764.1|//hypothetical protein MNEG_15218 [Monoraphidium neglectum]	Function unknown
Cz07g20080	2.95588	GO:0016282//eukaryotic 43S preinitiation complex;GO:0005829//cytosol;GO:0033290//eukaryotic 48S preinitiation complex;GO:0005852//eukaryotic translation initiation factor 3 complex	GO:0003743//translation initiation factor activity	GO:0001731//formation of translation preinitiation complex	K03247//translation initiation factor 3 subunit H	gi|159482426|ref|XP_001699272.1|//eukaryotic initiation factor [Chlamydomonas reinhardtii]	Protein synthesis, modification, folding and turnover
Cz19g10090	2.95153	GO:0005743//mitochondrial inner membrane;GO:0016021//integral component of membrane	GO:0015141//succinate transmembrane transporter activity;GO:0003735//structural constituent of ribosome	GO:0006412//translation;GO:0071422//succinate transmembrane transport;GO:0006839//mitochondrial transport	K15100//solute carrier family 25 (mitochondrial citrate transporter), member 1	gi|302828506|ref|XP_002945820.1|//mitochondrial substrate carrier [Volvox carteri f. nagariensis]	Transport
Cz04g34210	2.95055	NA	NA	NA	NA	gi|926781646|ref|XP_013899297.1|//hypothetical protein MNEG_7685 [Monoraphidium neglectum]	Function unknown
UNPLg00453	2.94638	NA	NA	NA	NA	NA	Function unknown
Cz10g09280	2.9392	NA	GO:0004044//amidophosphoribosyltransferase activity	GO:0009116//nucleoside metabolic process;GO:0009113//purine nucleobase biosynthetic process;GO:0006189//'de novo' IMP biosynthetic process	K00764//amidophosphoribosyltransferase [EC:2.4.2.14]	gi|302831247|ref|XP_002947189.1|//hypothetical protein VOLCADRAFT_120418 [Volvox carteri f. nagariensis]	Metabolism
Cz08g19270	2.93838	NA	NA	NA	NA	gi|760444925|ref|XP_011399531.1|//hypothetical protein F751_2180 [Auxenochlorella protothecoides]	Function unknown
Cz07g03180	2.93788	GO:0044464//cell part	NA	NA	K20628//expansin;K17263//cullin-associated NEDD8-dissociated protein 1	gi|545357829|ref|XP_005644515.1|//hypothetical protein COCSUDRAFT_67654 [Coccomyxa subellipsoidea C-169]	Function unknown
Cz16g09060	2.9364	NA	NA	NA	NA	gi|760441629|ref|XP_011397883.1|//Plasma membrane proteolipid 3 [Auxenochlorella protothecoides]	Function unknown
CzCPg00320	2.93383	GO:0030686//90S preribosome;GO:0032040//small-subunit processome;GO:0022627//cytosolic small ribosomal subunit;GO:0009507//chloroplast	GO:0003729//mRNA binding;GO:0003735//structural constituent of ribosome;GO:0019843//rRNA binding	GO:0000028//ribosomal small subunit assembly;GO:0006412//translation;GO:0006364//rRNA processing	K02992//small subunit ribosomal protein S7	gi|959124742|ref|YP_009185183.1|//ribosomal protein S7 (chloroplast) [Bracteacoccus giganteus]	Protein synthesis, modification, folding and turnover
Cz02g28180	2.93199	NA	NA	NA	NA	NA	Function unknown
Cz06g15130	2.93103	GO:0005737//cytoplasm	GO:0046872//metal ion binding;GO:0000166//nucleotide binding;GO:0003938//IMP dehydrogenase activity	GO:0006177//GMP biosynthetic process;GO:0055114//oxidation-reduction process	K00088//IMP dehydrogenase [EC:1.1.1.205]	gi|302828904|ref|XP_002946019.1|//hypothetical protein VOLCADRAFT_55531 [Volvox carteri f. nagariensis]	Metabolism
Cz10g07040	2.93037	GO:0032040//small-subunit processome;GO:0031428//box C/D snoRNP complex;GO:0015030//Cajal body	GO:1990259//histone-glutamine methyltransferase activity;GO:0003723//RNA binding;GO:0008649//rRNA methyltransferase activity	GO:0031167//rRNA methylation;GO:0000494//box C/D snoRNA 3'-end processing;GO:1990258//histone glutamine methylation;GO:0008033//tRNA processing	K14563//rRNA 2'-O-methyltransferase fibrillarin [EC:2.1.1.-]	gi|926785388|ref|XP_013901168.1|//rRNA 2'-O-methyltransferase fibrillarin [Monoraphidium neglectum]	Metabolism
Cz03g09090	2.93013	NA	NA	NA	NA	NA	Function unknown
Cz03g37180	2.92679	NA	NA	NA	K00276//primary-amine oxidase [EC:1.4.3.21];K11182//diamine oxidase [EC:1.4.3.22]	gi|926793283|ref|XP_013905115.1|//hypothetical protein MNEG_1864 [Monoraphidium neglectum]	Metabolism
Cz19g06150	2.92101	NA	NA	NA	NA	gi|545366340|ref|XP_005648072.1|//S-adenosyl-L-methionine-dependent methyltransferase [Coccomyxa subellipsoidea C-169]	Function unknown
Cz09g15070	2.92077	NA	GO:0003824//catalytic activity	NA	K12951//cation-transporting P-type ATPase D [EC:3.6.3.-];K11991//tRNA(adenine34) deaminase [EC:3.5.4.33]	gi|760438583|ref|XP_011396360.1|//Guanine deaminase [Auxenochlorella protothecoides]	Transport
Cz01g09010	2.91928	NA	NA	NA	NA	gi|926786896|ref|XP_013901922.1|//hypothetical protein MNEG_5051 [Monoraphidium neglectum]	Function unknown
Cz05g18050	2.91639	NA	NA	GO:0009987//cellular process	K04427//mitogen-activated protein kinase kinase kinase 7 [EC:2.7.11.25];K17535//serine/threonine-protein kinase TNNI3K [EC:2.7.11.1]	gi|159465261|ref|XP_001690841.1|//protein kinase [Chlamydomonas reinhardtii]	Metabolism
Cz08g21200	2.9163	GO:0005829//cytosol	GO:0020037//heme binding;GO:0046872//metal ion binding	GO:0010311//lateral root formation	K00326//cytochrome-b5 reductase [EC:1.6.2.2]	gi|159470747|ref|XP_001693518.1|//flavohemoprotein b5/b5R-like protein [Chlamydomonas reinhardtii]	Metabolism
Cz12g02030	2.90236	GO:0016021//integral component of membrane	GO:0016628//oxidoreductase activity, acting on the CH-CH group of donors, NAD or NADP as acceptor;GO:0071949//FAD binding	GO:0055114//oxidation-reduction process	NA	gi|302842650|ref|XP_002952868.1|//hypothetical protein VOLCADRAFT_82001 [Volvox carteri f. nagariensis]	Metabolism
Cz16g18090	2.90044	NA	NA	NA	NA	NA	Function unknown
Cz14g01130	2.89653	NA	NA	NA	NA	gi|159480548|ref|XP_001698344.1|//low-CO2-inducible protein [Chlamydomonas reinhardtii]	Function unknown
Cz05g05160	2.89542	NA	GO:0016629//12-oxophytodienoate reductase activity	GO:0006952//defense response;GO:0009695//jasmonic acid biosynthetic process;GO:0031408//oxylipin biosynthetic process;GO:0006629//lipid metabolic process	K05894//12-oxophytodienoic acid reductase [EC:1.3.1.42]	gi|926788419|ref|XP_013902683.1|//N-ethylmaleimide reductase [Monoraphidium neglectum]	Metabolism
Cz11g09280	2.89325	GO:0044444//cytoplasmic part	GO:0015035//protein disulfide oxidoreductase activity;GO:0009055//electron carrier activity	GO:0055114//oxidation-reduction process;GO:0045454//cell redox homeostasis	K03676//glutaredoxin 3	gi|552845290|ref|XP_005851311.1|//hypothetical protein CHLNCDRAFT_15090, partial [Chlorella variabilis]	Metabolism
Cz03g37090	2.89292	NA	NA	NA	NA	NA	Function unknown
Cz08g31050	2.89104	NA	NA	NA	NA	NA	Function unknown
Cz02g42030	2.88728	GO:0005887//integral component of plasma membrane	GO:0015513//nitrite uptake transmembrane transporter activity	GO:0015707//nitrite transport	NA	gi|302839902|ref|XP_002951507.1|//hypothetical protein VOLCADRAFT_75029 [Volvox carteri f. nagariensis]	Metabolism
UNPLg00627	2.88722	NA	NA	NA	NA	NA	Function unknown
Cz04g04150	2.88262	GO:0016020//membrane;GO:0005829//cytosol;GO:0009570//chloroplast stroma	GO:0003992//N2-acetyl-L-ornithine:2-oxoglutarate 5-aminotransferase activity;GO:0042802//identical protein binding;GO:0005507//copper ion binding;GO:0030170//pyridoxal phosphate binding;GO:0003867//4-aminobutyrate transaminase activity	GO:0044419//interspecies interaction between organisms;GO:0006526//arginine biosynthetic process;GO:0042742//defense response to bacterium;GO:0080022//primary root development	K00818//acetylornithine aminotransferase [EC:2.6.1.11]	gi|926797951|ref|XP_013906399.1|//hypothetical protein MNEG_0567 [Monoraphidium neglectum]	Metabolism
Cz01g25170	2.88126	NA	NA	NA	NA	gi|926783288|ref|XP_013900118.1|//hypothetical protein MNEG_6862 [Monoraphidium neglectum]	Function unknown
Cz19g02180	2.88072	NA	NA	NA	NA	NA	Function unknown
Cz07g30010	2.8791	GO:0044434//chloroplast part	GO:0003824//catalytic activity;GO:0005488//binding	GO:0008152//metabolic process	K00059//3-oxoacyl-[acyl-carrier protein] reductase [EC:1.1.1.100];K11165//dehydrogenase/reductase SDR family member 7 [EC:1.1.-.-]	gi|545362307|ref|XP_005646396.1|//NAD(P)-binding protein [Coccomyxa subellipsoidea C-169]	Metabolism
Cz06g21120	2.8783	NA	GO:0003849//3-deoxy-7-phosphoheptulonate synthase activity	GO:0009073//aromatic amino acid family biosynthetic process	K01626//3-deoxy-7-phosphoheptulonate synthase [EC:2.5.1.54]	gi|302829751|ref|XP_002946442.1|//hypothetical protein VOLCADRAFT_109577 [Volvox carteri f. nagariensis]	Metabolism
Cz11g18040	2.87739	GO:0016020//membrane	NA	NA	K15015//solute carrier family 32 (vesicular inhibitory amino acid transporter)	gi|545360895|ref|XP_005645788.1|//hypothetical protein COCSUDRAFT_48325 [Coccomyxa subellipsoidea C-169]	Transport
Cz02g09100	2.87122	GO:0016020//membrane;GO:0005739//mitochondrion;GO:0009507//chloroplast	GO:0004644//phosphoribosylglycinamide formyltransferase activity	GO:0006189//'de novo' IMP biosynthetic process	K00601//phosphoribosylglycinamide formyltransferase [EC:2.1.2.2]	gi|302849794|ref|XP_002956426.1|//hypothetical protein VOLCADRAFT_66954 [Volvox carteri f. nagariensis]	Metabolism
Cz11g26140	2.86887	NA	NA	NA	NA	gi|926790041|ref|XP_013903494.1|//flagellar associated protein [Monoraphidium neglectum]	Function unknown
Cz16g11130	2.86654	NA	GO:0004416//hydroxyacylglutathione hydrolase activity	GO:0019243//methylglyoxal catabolic process to D-lactate via S-lactoyl-glutathione	K01069//hydroxyacylglutathione hydrolase [EC:3.1.2.6]	gi|545361757|ref|XP_005646160.1|//hydroxyacylglutathione hydrolase [Coccomyxa subellipsoidea C-169]	Metabolism
Cz02g27120	2.86268	NA	NA	NA	NA	gi|926789805|ref|XP_013903376.1|//hypothetical protein MNEG_3598 [Monoraphidium neglectum]	Function unknown
Cz07g10170	2.85761	GO:0009536//plastid	GO:0003725//double-stranded RNA binding	NA	K19612//2',5'-phosphodiesterase [EC:3.1.13.4 3.1.4.-]	gi|159462480|ref|XP_001689470.1|//translation factor [Chlamydomonas reinhardtii]	Function unknown
Cz05g00180	2.85696	GO:0005730//nucleolus	GO:0003924//GTPase activity	GO:0042254//ribosome biogenesis	K14538//nuclear GTP-binding protein	gi|302843681|ref|XP_002953382.1|//hypothetical protein VOLCADRAFT_42065 [Volvox carteri f. nagariensis]	DNA, RNA and gene expression
Cz04g07300	2.85571	NA	NA	NA	K01191//alpha-mannosidase [EC:3.2.1.24]	gi|971567252|ref|XP_015168562.1|//PREDICTED: uncharacterized protein LOC102604101 [Solanum tuberosum]	Metabolism
Cz06g15200	2.85411	NA	NA	NA	NA	gi|926774608|ref|XP_013895778.1|//hypothetical protein MNEG_11204 [Monoraphidium neglectum]	Function unknown
Cz12g28180	2.84977	NA	GO:0016829//lyase activity	GO:0006596//polyamine biosynthetic process	K01581//ornithine decarboxylase [EC:4.1.1.17]	gi|302854271|ref|XP_002958645.1|//hypothetical protein VOLCADRAFT_84542 [Volvox carteri f. nagariensis]	Metabolism
Cz03g27090	2.84842	GO:0016020//membrane;GO:0005737//cytoplasm	GO:0003999//adenine phosphoribosyltransferase activity	GO:0006168//adenine salvage;GO:0044209//AMP salvage	K00759//adenine phosphoribosyltransferase [EC:2.4.2.7]	gi|302836155|ref|XP_002949638.1|//hypothetical protein VOLCADRAFT_104397 [Volvox carteri f. nagariensis]	DNA, RNA and gene expression
Cz04g23060	2.84797	GO:0016020//membrane;GO:0005730//nucleolus;GO:0009570//chloroplast stroma	GO:0003942//N-acetyl-gamma-glutamyl-phosphate reductase activity;GO:0005507//copper ion binding;GO:0051287//NAD binding;GO:0046983//protein dimerization activity	GO:0006526//arginine biosynthetic process;GO:0055114//oxidation-reduction process	K00145//N-acetyl-gamma-glutamyl-phosphate reductase [EC:1.2.1.38]	gi|926785672|ref|XP_013901310.1|//N-acetyl-gamma-glutamyl-phosphatereductase [Monoraphidium neglectum]	Metabolism
Cz06g31290	2.84612	GO:0016021//integral component of membrane	GO:0005215//transporter activity	NA	K20989//urea-proton symporter	gi|551657814|ref|XP_005831678.1|//hypothetical protein GUITHDRAFT_87377 [Guillardia theta CCMP2712]	Transport
Cz01g37260	2.846	GO:0005730//nucleolus	GO:0019843//rRNA binding	GO:0000027//ribosomal large subunit assembly;GO:0000463//maturation of LSU-rRNA from tricistronic rRNA transcript (SSU-rRNA, 5.8S rRNA, LSU-rRNA)	K14847//ribosome production factor 2	gi|302849091|ref|XP_002956076.1|//hypothetical protein VOLCADRAFT_107061 [Volvox carteri f. nagariensis]	DNA, RNA and gene expression
Cz09g30100	2.84245	NA	NA	NA	NA	NA	Function unknown
Cz05g00080	2.84156	NA	NA	NA	NA	gi|926786766|ref|XP_013901857.1|//hypothetical protein MNEG_5116 [Monoraphidium neglectum]	Function unknown
Cz06g24140	2.84126	GO:0005829//cytosol;GO:0005886//plasma membrane	GO:0016740//transferase activity;GO:0004398//histidine decarboxylase activity;GO:0030170//pyridoxal phosphate binding	GO:0019752//carboxylic acid metabolic process;GO:0006580//ethanolamine metabolic process	K01590//histidine decarboxylase [EC:4.1.1.22]	gi|926781372|ref|XP_013899160.1|//histidine decarboxylase [Monoraphidium neglectum]	Metabolism
Cz05g33130	2.84098	NA	NA	NA	NA	NA	Function unknown
Cz19g07150	2.83983	GO:0005730//nucleolus;GO:0030687//preribosome, large subunit precursor	NA	GO:0042273//ribosomal large subunit biogenesis	K14841//ribosome biogenesis protein NSA1	gi|545356580|ref|XP_005643985.1|//WD40 repeat-like protein [Coccomyxa subellipsoidea C-169]	Protein synthesis, modification, folding and turnover
Cz14g10160	2.83964	GO:0016021//integral component of membrane	GO:0016705//oxidoreductase activity, acting on paired donors, with incorporation or reduction of molecular oxygen;GO:0020037//heme binding;GO:0005506//iron ion binding;GO:0004497//monooxygenase activity	GO:0055114//oxidation-reduction process	K15747//beta-ring hydroxylase [EC:1.14.-.-]	gi|926789041|ref|XP_013902994.1|//Cytochrome P450 [Monoraphidium neglectum]	Metabolism
Cz01g33100	2.83903	NA	GO:0016829//lyase activity	NA	K01568//pyruvate decarboxylase [EC:4.1.1.1]	gi|971511398|dbj|GAQ86799.1|//pyruvate decarboxylase [Klebsormidium flaccidum]	Metabolism
Cz07g26220	2.83697	NA	NA	NA	NA	gi|159471832|ref|XP_001694060.1|//predicted protein [Chlamydomonas reinhardtii]	Function unknown
Cz14g05130	2.83593	NA	NA	NA	K03549//KUP system potassium uptake protein	gi|971511043|dbj|GAQ87155.1|//Potassium transporter family protein [Klebsormidium flaccidum]	Transport
Cz08g19210	2.83495	NA	NA	NA	NA	NA	Function unknown
Cz17g07070	2.83269	NA	NA	NA	NA	gi|926775696|ref|XP_013896322.1|//hypothetical protein MNEG_10659 [Monoraphidium neglectum]	Function unknown
Cz15g01110	2.82422	GO:0005759//mitochondrial matrix	GO:0000774//adenyl-nucleotide exchange factor activity;GO:0051087//chaperone binding;GO:0042803//protein homodimerization activity	GO:0006457//protein folding;GO:0050790//regulation of catalytic activity	K03687//molecular chaperone GrpE	gi|926799049|ref|XP_013906948.1|//molecular chaperone GrpE [Monoraphidium neglectum]	Protein synthesis, modification, folding and turn over
Cz11g08200	2.82323	NA	GO:0016757//transferase activity, transferring glycosyl groups	GO:0006139//nucleobase-containing compound metabolic process	NA	gi|926772272|ref|XP_013894610.1|//purine-nucleoside phosphorylase [Monoraphidium neglectum]	Metabolism
Cz06g22250	2.82313	NA	NA	NA	K01303//acylaminoacyl-peptidase [EC:3.4.19.1];K16196//eukaryotic translation initiation factor 2-alpha kinase 4 [EC:2.7.11.1];K01191//alpha-mannosidase [EC:3.2.1.24];K10357//myosin V;K08247//methionine S-methyltransferase [EC:2.1.1.12]	gi|659121350|ref|XP_008460615.1|//PREDICTED: uncharacterized protein LOC103499392 [Cucumis melo]	Protein synthesis, modification, folding and turnover
Cz02g27070	2.82056	NA	GO:0016491//oxidoreductase activity	NA	K11147//dehydrogenase/reductase SDR family member 4 [EC:1.1.-.-];K08081//tropinone reductase I [EC:1.1.1.206];K00059//3-oxoacyl-[acyl-carrier protein] reductase [EC:1.1.1.100]	gi|926789913|ref|XP_013903430.1|//short-chain dehydrogenase/reductase SDR [Monoraphidium neglectum]	Metabolism
Cz03g13130	2.81674	GO:0031514//motile cilium	GO:0046872//metal ion binding;GO:0005524//ATP binding;GO:0016887//ATPase activity	NA	K06185//ATP-binding cassette, subfamily F, member 2	gi|302843378|ref|XP_002953231.1|//hypothetical protein VOLCADRAFT_93958 [Volvox carteri f. nagariensis]	Function unknown
Cz05g19220	2.811	NA	NA	NA	K14548//U3 small nucleolar RNA-associated protein 4	gi|552822113|ref|XP_005846027.1|//hypothetical protein CHLNCDRAFT_136145 [Chlorella variabilis]	DNA, RNA and gene expression
Cz10g28180	2.80593	NA	NA	NA	NA	NA	Function unknown
Cz06g18150	2.80516	NA	GO:0015171//amino acid transmembrane transporter activity	GO:0055085//transmembrane transport;GO:0015849//organic acid transport;GO:0071705//nitrogen compound transport	K03294//basic amino acid/polyamine antiporter, APA family	gi|971516468|dbj|GAQ81720.1|//cationic amino acid transporter [Klebsormidium flaccidum]	Transport
Cz02g11050	2.79381	NA	NA	NA	K01770//2-C-methyl-D-erythritol 2,4-cyclodiphosphate synthase [EC:4.6.1.12]	gi|926782712|ref|XP_013899830.1|//2-C-methyl-D-erythritol 2,4-cyclodiphosphate synthase [Monoraphidium neglectum]	Metabolism
Cz01g05070	2.79293	NA	GO:0000166//nucleotide binding	NA	K14399//polyribonucleotide 5'-hydroxyl-kinase [EC:2.7.1.78];K19996//phosphatidylinositol transfer protein SFH5;K00133//aspartate-semialdehyde dehydrogenase [EC:1.2.1.11];K02433//aspartyl-tRNA(Asn)/glutamyl-tRNA(Gln) amidotransferase subunit A [EC:6.3.5.6 6.3.5.7]	gi|926790381|ref|XP_013903664.1|//Uncharacterized protein MNEG_3314 [Monoraphidium neglectum]	Metabolism
Cz06g15260	2.78996	NA	NA	NA	NA	NA	Function unknown
Cz09g24280	2.78871	NA	NA	NA	NA	gi|926792451|ref|XP_013904699.1|//hypothetical protein MNEG_2278 [Monoraphidium neglectum]	Function unknown
Cz10g12180	2.78813	NA	NA	NA	K14549//U3 small nucleolar RNA-associated protein 15	gi|159469979|ref|XP_001693137.1|//predicted protein [Chlamydomonas reinhardtii]	DNA, RNA and gene expression
UNPLg00656	2.78707	NA	NA	NA	NA	gi|926783012|ref|XP_013899980.1|//hypothetical protein MNEG_7001 [Monoraphidium neglectum]	Function unknown
Cz14g05110	2.78572	NA	NA	NA	NA	gi|159480106|ref|XP_001698125.1|//hypothetical protein CHLREDRAFT_151565 [Chlamydomonas reinhardtii]	Function unknown
Cz13g02240	2.78478	GO:0032991//macromolecular complex;GO:0044444//cytoplasmic part	GO:0005488//binding	GO:0006413//translational initiation	K15028//translation initiation factor 3 subunit K	gi|159490531|ref|XP_001703228.1|//eukaryotic initiation factor [Chlamydomonas reinhardtii]	Protein synthesis, modification, folding and turnover
Cz05g06140	2.78041	NA	GO:0003824//catalytic activity	NA	NA	gi|159483575|ref|XP_001699836.1|//predicted protein [Chlamydomonas reinhardtii]	Function unknown
Cz03g20150	2.7781	GO:0005829//cytosol	GO:0005515//protein binding	NA	K09503//DnaJ homolog subfamily A member 2	gi|159466824|ref|XP_001691598.1|//DnaJ-like protein [Chlamydomonas reinhardtii]	Function unknown
Cz01g11040	2.7762	GO:0034457//Mpp10 complex;GO:0032040//small-subunit processome;GO:0022627//cytosolic small ribosomal subunit;GO:0019013//viral nucleocapsid	GO:0030515//snoRNA binding;GO:0003735//structural constituent of ribosome;GO:0019843//rRNA binding	GO:0006364//rRNA processing;GO:0045903//positive regulation of translational fidelity	K14560//U3 small nucleolar ribonucleoprotein protein IMP3	gi|302848990|ref|XP_002956026.1|//hypothetical protein VOLCADRAFT_76931 [Volvox carteri f. nagariensis]	DNA, RNA and gene expression
Cz15g11080	2.7737	NA	NA	NA	NA	NA	Function unknown
Cz05g31230	2.76766	NA	GO:0003824//catalytic activity	GO:0055086//nucleobase-containing small molecule metabolic process;GO:0044711//single-organism biosynthetic process;GO:0072522//purine-containing compound biosynthetic process	K11808//phosphoribosylaminoimidazole carboxylase [EC:4.1.1.21]	gi|159465541|ref|XP_001690981.1|//phosphoribosylaminoimidazole carboxylase, eukaryotic-type [Chlamydomonas reinhardtii]	Metabolism
Cz01g03190	2.7645	GO:0005737//cytoplasm	GO:0004337//geranyltranstransferase activity;GO:0004161//dimethylallyltranstransferase activity	GO:0045337//farnesyl diphosphate biosynthetic process	K00787//farnesyl diphosphate synthase [EC:2.5.1.1 2.5.1.10]	gi|159470041|ref|XP_001693168.1|//farnesyl diphosphate synthase [Chlamydomonas reinhardtii]	Metabolism
Cz05g20100	2.75925	NA	NA	NA	K14844//pumilio homology domain family member 6	gi|302843714|ref|XP_002953398.1|//pumilio family protein [Volvox carteri f. nagariensis]	Function unknown
Cz11g15020	2.75198	NA	NA	NA	NA	gi|159482856|ref|XP_001699481.1|//predicted protein [Chlamydomonas reinhardtii]	Function unknown
Cz02g22010	2.75116	NA	NA	NA	NA	NA	Function unknown
Cz11g21130	2.75055	GO:0005730//nucleolus;GO:0030687//preribosome, large subunit precursor	GO:0008270//zinc ion binding;GO:0003676//nucleic acid binding	GO:0000470//maturation of LSU-rRNA;GO:0000460//maturation of 5.8S rRNA	K14831//protein MAK16	gi|926770294|ref|XP_013893621.1|//putative Protein MAK16 [Monoraphidium neglectum]	Signaling
Cz01g10040	2.74862	NA	NA	NA	K17893//ubiquinol oxidase [EC:1.10.3.11];K17637//exocyst complex component 2	gi|926785764|ref|XP_013901356.1|//hypothetical protein MNEG_5623 [Monoraphidium neglectum]	Metabolism
Cz03g00230	2.74355	NA	NA	NA	NA	NA	Function unknown
Cz06g01030	2.74026	NA	NA	NA	NA	gi|926791739|ref|XP_013904343.1|//hypothetical protein MNEG_2637 [Monoraphidium neglectum]	Function unknown
Cz04g13130	2.73958	NA	GO:0016301//kinase activity	GO:0046496//nicotinamide nucleotide metabolic process	K00858//NAD+ kinase [EC:2.7.1.23]	gi|302836929|ref|XP_002950024.1|//hypothetical protein VOLCADRAFT_117441 [Volvox carteri f. nagariensis]	Energy
Cz10g21220	2.73288	GO:0016020//membrane;GO:0043227//membrane-bounded organelle;GO:0005737//cytoplasm	GO:0008757//S-adenosylmethionine-dependent methyltransferase activity	GO:0032259//methylation;GO:0006629//lipid metabolic process	K08242//24-methylenesterol C-methyltransferase [EC:2.1.1.143]	gi|302832918|ref|XP_002948023.1|//hypothetical protein VOLCADRAFT_103647 [Volvox carteri f. nagariensis]	Metabolism
Cz13g08220	2.72802	NA	GO:0003950//NAD+ ADP-ribosyltransferase activity	NA	NA	gi|926787585|ref|XP_013902266.1|//Spartin [Monoraphidium neglectum]	Energy
Cz06g06120	2.72361	GO:0032040//small-subunit processome;GO:0031428//box C/D snoRNP complex	GO:0030515//snoRNA binding	GO:0000154//rRNA modification	K14565//nucleolar protein 58	gi|159464245|ref|XP_001690352.1|//nucleolar protein, component of C/D snoRNPs [Chlamydomonas reinhardtii]	DNA, RNA and gene expression
Cz12g01160	2.72167	NA	GO:0070011//peptidase activity, acting on L-amino acid peptides	NA	K16292//KDEL-tailed cysteine endopeptidase [EC:3.4.22.-];K01365//cathepsin L [EC:3.4.22.15]	gi|926790235|ref|XP_013903591.1|//hypothetical protein MNEG_3391 [Monoraphidium neglectum]	Protein synthesis, modification, folding and turn over
Cz06g24110	2.72113	NA	NA	NA	NA	NA	Function unknown
Cz14g20250	2.72027	GO:0016020//membrane;GO:0005951//carbamoyl-phosphate synthase complex;GO:0009570//chloroplast stroma	GO:0004087//carbamoyl-phosphate synthase (ammonia) activity;GO:0046872//metal ion binding;GO:0005524//ATP binding;GO:0004088//carbamoyl-phosphate synthase (glutamine-hydrolyzing) activity	GO:0006526//arginine biosynthetic process;GO:0000050//urea cycle	K01955//carbamoyl-phosphate synthase large subunit [EC:6.3.5.5]	gi|302853472|ref|XP_002958251.1|//hypothetical protein VOLCADRAFT_77870 [Volvox carteri f. nagariensis]	Metabolism
Cz03g20200	2.71558	NA	GO:0046872//metal ion binding	NA	K15263//cell growth-regulating nucleolar protein	gi|926773480|ref|XP_013895214.1|//hypothetical protein MNEG_11767 [Monoraphidium neglectum]	Cell structure and component
Cz16g10130	2.71362	NA	NA	NA	NA	gi|926794839|ref|XP_013905893.1|//hypothetical protein MNEG_1085 [Monoraphidium neglectum]	Function unknown
Cz06g10120	2.70473	NA	GO:0000166//nucleotide binding;GO:0003676//nucleic acid binding	NA	K13126//polyadenylate-binding protein;K12831//splicing factor 3B subunit 4;K11294//nucleolin	gi|159464635|ref|XP_001690547.1|//RNA binding protein [Chlamydomonas reinhardtii]	DNA, RNA and gene expression
Cz03g18030	2.70144	NA	NA	NA	NA	NA	Function unknown
Cz16g14040	2.70013	GO:0005829//cytosol;GO:0005739//mitochondrion	GO:0003723//RNA binding;GO:0000166//nucleotide binding;GO:0004819//glutamine-tRNA ligase activity;GO:0004818//glutamate-tRNA ligase activity	GO:0006424//glutamyl-tRNA aminoacylation;GO:0006425//glutaminyl-tRNA aminoacylation	K01885//glutamyl-tRNA synthetase [EC:6.1.1.17]	gi|302853088|ref|XP_002958061.1|//hypothetical protein VOLCADRAFT_77768 [Volvox carteri f. nagariensis]	Protein synthesis, modification, folding and turn over
Cz05g12090	2.68757	NA	NA	NA	K11153//retinol dehydrogenase 12 [EC:1.1.1.300];K19329//WW domain-containing oxidoreductase;K11162//retinol dehydrogenase 14 [EC:1.1.1.-]	gi|545364219|ref|XP_005647174.1|//NAD(P)-binding protein [Coccomyxa subellipsoidea C-169]	Metabolism
Cz04g17090	2.6872	GO:0009331//glycerol-3-phosphate dehydrogenase complex;GO:0009941//chloroplast envelope	GO:0047952//glycerol-3-phosphate dehydrogenase [NAD(P)+] activity;GO:0046872//metal ion binding;GO:0004416//hydroxyacylglutathione hydrolase activity;GO:0008800//beta-lactamase activity;GO:0051287//NAD binding;GO:0004367//glycerol-3-phosphate dehydrogenase [NAD+] activity;GO:0036439//glycerol-3-phosphate dehydrogenase [NADP+] activity	GO:0043200//response to amino acid;GO:0034059//response to anoxia;GO:0046168//glycerol-3-phosphate catabolic process;GO:0009627//systemic acquired resistance;GO:0055114//oxidation-reduction process;GO:0044248//cellular catabolic process;GO:0009651//response to salt stress;GO:0005975//carbohydrate metabolic process;GO:0045017//glycerolipid biosynthetic process	K00006//glycerol-3-phosphate dehydrogenase (NAD+) [EC:1.1.1.8]	gi|545370295|ref|XP_005649800.1|//NAD-dependent glycerol-3-phosphate dehydrogenase [Coccomyxa subellipsoidea C-169]	Metabolism
Cz14g21010	2.68094	NA	NA	GO:0017183//peptidyl-diphthamide biosynthetic process from peptidyl-histidine	K07561//2-(3-amino-3-carboxypropyl)histidine synthase [EC:2.5.1.108]	gi|545355907|ref|XP_005643723.1|//hypothetical protein COCSUDRAFT_19880 [Coccomyxa subellipsoidea C-169]	Metabolism
Cz01g17020	2.68034	GO:0009376//HslUV protease complex;GO:0016021//integral component of membrane	GO:0070011//peptidase activity, acting on L-amino acid peptides;GO:0005524//ATP binding;GO:0016887//ATPase activity	GO:0006508//proteolysis	K10523//speckle-type POZ protein;K03667//ATP-dependent HslUV protease ATP-binding subunit HslU	gi|302833497|ref|XP_002948312.1|//hypothetical protein VOLCADRAFT_120588 [Volvox carteri f. nagariensis]	Protein synthesis, modification, folding and turnover
Cz13g11020	2.6802	GO:0005886//plasma membrane;GO:0009507//chloroplast	GO:0010176//homogentisate phytyltransferase activity	GO:0006636//unsaturated fatty acid biosynthetic process;GO:0010189//vitamin E biosynthetic process;GO:0031347//regulation of defense response;GO:0009915//phloem sucrose loading;GO:0071555//cell wall organization;GO:0009266//response to temperature stimulus	K09833//homogentisate phytyltransferase / homogentisate geranylgeranyltransferase [EC:2.5.1.115 2.5.1.116]	gi|545356701|ref|XP_005644040.1|//hypothetical protein COCSUDRAFT_31305 [Coccomyxa subellipsoidea C-169]	Metabolism
Cz06g13120	2.67657	NA	NA	NA	NA	NA	Function unknown
Cz04g38230	2.67276	NA	NA	NA	NA	NA	Function unknown
Cz03g23190	2.67211	GO:0016020//membrane;GO:0071541//eukaryotic translation initiation factor 3 complex, eIF3m;GO:0070993//translation preinitiation complex	GO:0003743//translation initiation factor activity;GO:0031369//translation initiation factor binding	GO:0006413//translational initiation;GO:0044707//single-multicellular organism process;GO:0044702//single organism reproductive process	K03249//translation initiation factor 3 subunit F	gi|302838518|ref|XP_002950817.1|//eukaryotic translation initiation factor 3f [Volvox carteri f. nagariensis]	Protein synthesis, modification, folding and turnover
Cz05g01060	2.67129	NA	NA	NA	NA	gi|159464763|ref|XP_001690611.1|//hypothetical protein CHLREDRAFT_188467 [Chlamydomonas reinhardtii]	Function unknown
Cz15g16090	2.67105	NA	GO:0016746//transferase activity, transferring acyl groups	GO:0006644//phospholipid metabolic process	K13511//monolysocardiolipin acyltransferase [EC:2.3.1.-]	gi|545375719|ref|XP_005652011.1|//phosphate acyltransferase [Coccomyxa subellipsoidea C-169]	Metabolism
Cz03g17180	2.66975	NA	NA	NA	NA	NA	Function unknown
Cz09g20100	2.66968	NA	NA	NA	K12872//pre-mRNA-splicing factor RBM22/SLT11	gi|302838414|ref|XP_002950765.1|//hypothetical protein VOLCADRAFT_91284 [Volvox carteri f. nagariensis]	DNA, RNA and gene expression
Cz01g32370	2.66441	NA	NA	NA	NA	gi|926776402|ref|XP_013896675.1|//hypothetical protein MNEG_10307 [Monoraphidium neglectum]	Function unknown
Cz01g23220	2.66112	NA	GO:0036381//pyridoxal 5'-phosphate synthase (glutamine hydrolysing) activity	GO:0042819//vitamin B6 biosynthetic process;GO:0042823//pyridoxal phosphate biosynthetic process	K06215//pyridoxal 5'-phosphate synthase pdxS subunit [EC:4.3.3.6]	gi|302842044|ref|XP_002952566.1|//hypothetical protein VOLCADRAFT_109832 [Volvox carteri f. nagariensis]	Metabolism
Cz03g24040	2.65786	NA	NA	NA	NA	gi|302857586|ref|XP_002959910.1|//hypothetical protein VOLCADRAFT_108795 [Volvox carteri f. nagariensis]	Function unknown
UNPLg00119	2.65673	GO:0005737//cytoplasm	NA	GO:0006413//translational initiation	K15030//translation initiation factor 3 subunit M	gi|926783668|ref|XP_013900308.1|//hypothetical protein MNEG_6674 [Monoraphidium neglectum]	DNA, RNA and gene expression
Cz04g38260	2.65602	NA	NA	NA	NA	NA	Function unknown
Cz15g16150	2.65463	NA	NA	NA	K15414//complement component 1 Q subcomponent-binding protein, mitochondrial;K12812//ATP-dependent RNA helicase UAP56/SUB2 [EC:3.6.4.13]	gi|926788167|ref|XP_013902557.1|//hypothetical protein MNEG_4420 [Monoraphidium neglectum]	DNA, RNA and gene expression
Cz16g18060	2.6524	NA	GO:0016787//hydrolase activity	NA	K01354//oligopeptidase B [EC:3.4.21.83]	gi|926797873|ref|XP_013906360.1|//oligopeptidase B [Monoraphidium neglectum]	Protein synthesis, modification, folding and turn over
Cz01g26020	2.65157	GO:0016021//integral component of membrane;GO:0070469//respiratory chain;GO:0005737//cytoplasm	GO:0046872//metal ion binding;GO:0005524//ATP binding;GO:0004829//threonine-tRNA ligase activity;GO:0009916//alternative oxidase activity	GO:0006435//threonyl-tRNA aminoacylation;GO:0055114//oxidation-reduction process	K17893//ubiquinol oxidase [EC:1.10.3.11];K01868//threonyl-tRNA synthetase [EC:6.1.1.3]	gi|302847293|ref|XP_002955181.1|//alternative oxidase [Volvox carteri f. nagariensis]	Metabolism
UNPLg00398	2.65124	NA	NA	NA	NA	NA	Function unknown
Cz09g02230	2.64515	NA	GO:0003824//catalytic activity	NA	K01974//RNA 3'-terminal phosphate cyclase (ATP) [EC:6.5.1.4]	gi|552818722|ref|XP_005845251.1|//hypothetical protein CHLNCDRAFT_136921 [Chlorella variabilis]	DNA, RNA and gene expression
Cz06g17270	2.64264	GO:0044434//chloroplast part;GO:0005829//cytosol	GO:0004807//triose-phosphate isomerase activity	GO:0019563//glycerol catabolic process;GO:0006094//gluconeogenesis;GO:0046166//glyceraldehyde-3-phosphate biosynthetic process;GO:0006096//glycolytic process;GO:0032501//multicellular organismal process	K01803//triosephosphate isomerase (TIM) [EC:5.3.1.1]	gi|926786626|ref|XP_013901787.1|//triosephosphate isomerase (TIM) [Monoraphidium neglectum]	Metabolism
Cz06g20260	2.63994	NA	NA	NA	NA	NA	Function unknown
Cz04g39120	2.6399	NA	GO:0005488//binding	NA	NA	gi|1707907|sp|Q08753.1|TRHN1_CHLMO//RecName: Full=Group 1 truncated hemoglobin LI637; Short=CtrHb; Short=Truncated Hb; AltName: Full=Globin LI637; Flags: Precursor	Function unknown
Cz06g26050	2.6364	NA	NA	NA	NA	NA	Function unknown
Cz14g09100	2.62934	NA	NA	NA	NA	gi|545365908|ref|XP_005647888.1|//hypothetical protein COCSUDRAFT_41610 [Coccomyxa subellipsoidea C-169]	Function unknown
Cz06g15020	2.62862	NA	GO:0005524//ATP binding;GO:0016887//ATPase activity	NA	K03283//heat shock 70kDa protein 1/8	gi|926779052|ref|XP_013898000.1|//heat shock 70kDa protein 1/8 [Monoraphidium neglectum]	Stress and cell death
Cz06g11120	2.62314	GO:0048046//apoplast;GO:0009941//chloroplast envelope;GO:0009570//chloroplast stroma	GO:0016491//oxidoreductase activity	GO:0055114//oxidation-reduction process	NA	gi|926784400|ref|XP_013900674.1|//hypothetical protein MNEG_6303 [Monoraphidium neglectum]	Function unknown
Cz04g01070	2.62011	NA	NA	NA	NA	NA	Function unknown
Cz02g17230	2.61963	GO:0009536//plastid	GO:0016787//hydrolase activity	NA	K13703//abhydrolase domain-containing protein 11	gi|159472332|ref|XP_001694305.1|//predicted protein [Chlamydomonas reinhardtii]	Function unknown
Cz02g09230	2.61529	NA	NA	NA	K00011//aldehyde reductase [EC:1.1.1.21]	gi|255543887|ref|XP_002513006.1|//PREDICTED: NADP-dependent D-sorbitol-6-phosphate dehydrogenase [Ricinus communis]	Metabolism
Cz04g23250	2.61524	NA	NA	NA	NA	gi|159489024|ref|XP_001702497.1|//predicted protein [Chlamydomonas reinhardtii]	Function unknown
Cz05g02110	2.6125	NA	NA	NA	NA	gi|926786896|ref|XP_013901922.1|//hypothetical protein MNEG_5051 [Monoraphidium neglectum]	Function unknown
Cz04g20210	2.61064	NA	NA	NA	NA	gi|302848199|ref|XP_002955632.1|//hypothetical protein VOLCADRAFT_96604 [Volvox carteri f. nagariensis]	Function unknown
Cz05g15120	2.60933	GO:0005758//mitochondrial intermembrane space;GO:0070469//respiratory chain	GO:0009055//electron carrier activity;GO:0020037//heme binding;GO:0046872//metal ion binding;GO:0008168//methyltransferase activity	GO:0006123//mitochondrial electron transport, cytochrome c to oxygen;GO:0032259//methylation;GO:0006122//mitochondrial electron transport, ubiquinol to cytochrome c	K08738//cytochrome c	gi|545366355|ref|XP_005648078.1|//hypothetical protein COCSUDRAFT_65967 [Coccomyxa subellipsoidea C-169]	Energy
Cz05g21220	2.60663	NA	GO:0005488//binding	NA	K03687//molecular chaperone GrpE	gi|159486567|ref|XP_001701310.1|//mitochondrial grpE-type co-chaperone of the HSP70 system [Chlamydomonas reinhardtii]	Protein synthesis, modification, folding and turnover
Cz05g33110	2.60497	NA	NA	NA	K17782//mitochondrial intermembrane space import and assembly protein 40	gi|926787881|ref|XP_013902414.1|//hypothetical protein MNEG_4566 [Monoraphidium neglectum]	Function unknown
Cz02g17260	2.60239	NA	NA	NA	NA	NA	Function unknown
Cz11g09250	2.60078	GO:0005737//cytoplasm	GO:0005524//ATP binding;GO:0004356//glutamate-ammonia ligase activity	GO:0006542//glutamine biosynthetic process	K01915//glutamine synthetase [EC:6.3.1.2]	gi|926789547|ref|XP_013903247.1|//glutamine synthetase [Monoraphidium neglectum]	Metabolism
Cz12g02170	2.59905	NA	NA	NA	NA	NA	Function unknown
Cz13g07160	2.59822	NA	NA	NA	NA	NA	Function unknown
Cz12g16280	2.59757	GO:0043231//intracellular membrane-bounded organelle	GO:0016758//transferase activity, transferring hexosyl groups	GO:0044763//single-organism cellular process;GO:0009812//flavonoid metabolic process;GO:0044238//primary metabolic process;GO:0044237//cellular metabolic process;GO:0044710//single-organism metabolic process	K05841//sterol 3beta-glucosyltransferase [EC:2.4.1.173]	gi|747046803|ref|XP_011101335.1|//PREDICTED: sterol 3-beta-glucosyltransferase UGT80B1 [Sesamum indicum]	Metabolism
Cz01g46190	2.59155	GO:0016020//membrane;GO:0009941//chloroplast envelope	GO:0015266//protein channel activity	GO:0033365//protein localization to organelle	NA	gi|302830324|ref|XP_002946728.1|//hypothetical protein VOLCADRAFT_103154 [Volvox carteri f. nagariensis]	Transport
Cz04g33190	2.59031	GO:0009507//chloroplast	GO:0015035//protein disulfide oxidoreductase activity;GO:0016671//oxidoreductase activity, acting on a sulfur group of donors, disulfide as acceptor	GO:0000103//sulfate assimilation;GO:0006662//glycerol ether metabolic process;GO:0006457//protein folding;GO:0034599//cellular response to oxidative stress;GO:0055114//oxidation-reduction process;GO:0045454//cell redox homeostasis	K03671//thioredoxin 1	gi|159478709|ref|XP_001697443.1|//thioredoxin-like protein [Chlamydomonas reinhardtii]	Metabolism
Cz09g21020	2.58832	NA	GO:0016705//oxidoreductase activity, acting on paired donors, with incorporation or reduction of molecular oxygen;GO:0046872//metal ion binding	GO:0044710//single-organism metabolic process	K17875//beta-amyrin 11-oxidase [EC:1.14.13.134];K04123//ent-kaurenoic acid hydroxylase [EC:1.14.13.79];K12664//cytochrome P450 family 26 subfamily B	gi|926782598|ref|XP_013899773.1|//hypothetical protein MNEG_7206 [Monoraphidium neglectum]	Metabolism
Cz16g15050	2.58761	NA	NA	NA	NA	NA	Function unknown
Cz06g00090	2.58536	NA	NA	NA	NA	NA	Function unknown
Cz14g11230	2.57952	NA	NA	NA	NA	NA	Function unknown
Cz11g08100	2.57869	GO:0005829//cytosol	GO:0000166//nucleotide binding;GO:0042803//protein homodimerization activity;GO:0004066//asparagine synthase (glutamine-hydrolyzing) activity	GO:0006541//glutamine metabolic process;GO:0006529//asparagine biosynthetic process	K01953//asparagine synthase (glutamine-hydrolysing) [EC:6.3.5.4]	gi|159488216|ref|XP_001702113.1|//asparagine synthase [Chlamydomonas reinhardtii]	Metabolism
Cz05g09190	2.57633	NA	NA	NA	K14546//U3 small nucleolar RNA-associated protein 5	gi|302838626|ref|XP_002950871.1|//hypothetical protein VOLCADRAFT_104876 [Volvox carteri f. nagariensis]	DNA, RNA and gene expression
Cz09g15100	2.57605	GO:0005951//carbamoyl-phosphate synthase complex;GO:0009570//chloroplast stroma	GO:0004088//carbamoyl-phosphate synthase (glutamine-hydrolyzing) activity	GO:0006541//glutamine metabolic process;GO:0006526//arginine biosynthetic process;GO:0006207//'de novo' pyrimidine nucleobase biosynthetic process;GO:0000050//urea cycle	K01956//carbamoyl-phosphate synthase small subunit [EC:6.3.5.5]	gi|302840078|ref|XP_002951595.1|//hypothetical protein VOLCADRAFT_81499 [Volvox carteri f. nagariensis]	Metabolism
Cz13g18020	2.57459	GO:0016021//integral component of membrane	NA	NA	NA	gi|302831341|ref|XP_002947236.1|//hypothetical protein VOLCADRAFT_109605 [Volvox carteri f. nagariensis]	Function unknown
Cz07g16100	2.57159	NA	GO:0003824//catalytic activity	GO:0006089//lactate metabolic process	K03152//4-methyl-5(b-hydroxyethyl)-thiazole monophosphate biosynthesis;K18881//D-lactate dehydratase [EC:4.2.1.130]	gi|926772200|ref|XP_013894574.1|//putative chaperone protein HSP31 [Monoraphidium neglectum]	Metabolism
Cz02g08270	2.57018	NA	GO:0004553//hydrolase activity, hydrolyzing O-glycosyl compounds	NA	K01193//beta-fructofuranosidase [EC:3.2.1.26];K20849//fructan beta-(2,6)-fructosidase [EC:3.2.1.154]	gi|545359217|ref|XP_005645094.1|//hypothetical protein COCSUDRAFT_67413 [Coccomyxa subellipsoidea C-169]	Metabolism
Cz02g06070	2.56903	NA	GO:0005524//ATP binding;GO:0051082//unfolded protein binding	GO:0006457//protein folding;GO:0006950//response to stress	K04079//molecular chaperone HtpG	gi|302831099|ref|XP_002947115.1|//hypothetical protein VOLCADRAFT_73112 [Volvox carteri f. nagariensis]	Protein synthesis, modification, folding and turnover
Cz04g37090	2.56819	GO:0005730//nucleolus;GO:0005829//cytosol;GO:0030687//preribosome, large subunit precursor	GO:0043022//ribosome binding;GO:0003743//translation initiation factor activity;GO:0043023//ribosomal large subunit binding	GO:0000470//maturation of LSU-rRNA;GO:0006413//translational initiation;GO:0000460//maturation of 5.8S rRNA;GO:1902626//assembly of large subunit precursor of preribosome;GO:0000054//ribosomal subunit export from nucleus;GO:0042256//mature ribosome assembly	K03264//translation initiation factor 6	gi|302834319|ref|XP_002948722.1|//eukaryotic translation initiation factor 6 [Volvox carteri f. nagariensis]	Protein synthesis, modification, folding and turnover
Cz06g08130	2.56735	GO:0044434//chloroplast part;GO:0016021//integral component of membrane	GO:0003824//catalytic activity;GO:0005215//transporter activity	GO:0015717//triose phosphate transport;GO:0034219//carbohydrate transmembrane transport	K15283//solute carrier family 35, member E1;K01586//diaminopimelate decarboxylase [EC:4.1.1.20]	gi|926793137|ref|XP_013905042.1|//hypothetical protein MNEG_1930 [Monoraphidium neglectum]	Transport
Cz04g15140	2.56691	NA	GO:0004590//orotidine-5'-phosphate decarboxylase activity;GO:0004588//orotate phosphoribosyltransferase activity	GO:0044205//'de novo' UMP biosynthetic process;GO:0006207//'de novo' pyrimidine nucleobase biosynthetic process	K13421//uridine monophosphate synthetase [EC:2.4.2.10 4.1.1.23]	gi|302834174|ref|XP_002948650.1|//hypothetical protein VOLCADRAFT_80294 [Volvox carteri f. nagariensis]	Metabolism
Cz01g28250	2.56664	NA	NA	NA	NA	gi|926774712|ref|XP_013895830.1|//hypothetical protein MNEG_11154 [Monoraphidium neglectum]	Function unknown
Cz04g17010	2.56465	GO:0016020//membrane	NA	NA	K13348//protein Mpv17;K13347//peroxisomal membrane protein 2	gi|159483673|ref|XP_001699885.1|//hypothetical protein CHLREDRAFT_182122 [Chlamydomonas reinhardtii]	Cell structure and component
Cz19g03090	2.56463	GO:0016020//membrane;GO:0044464//cell part	NA	NA	NA	gi|669136690|ref|XP_008603913.1|//hypothetical protein SDRG_00223 [Saprolegnia diclina VS20]	Function unknown
Cz02g36040	2.56227	NA	GO:0008270//zinc ion binding;GO:0016491//oxidoreductase activity	GO:0055114//oxidation-reduction process	K00121//S-(hydroxymethyl)glutathione dehydrogenase / alcohol dehydrogenase [EC:1.1.1.284 1.1.1.1]	gi|926780170|ref|XP_013898559.1|//hypothetical protein MNEG_8421 [Monoraphidium neglectum]	Metabolism
Cz16g11240	2.56191	GO:0016020//membrane	NA	NA	K01080//phosphatidate phosphatase [EC:3.1.3.4]	gi|926798275|ref|XP_013906561.1|//hypothetical protein MNEG_0404 [Monoraphidium neglectum]	Protein synthesis, modification, folding and turnover
Cz12g07120	2.56077	NA	NA	NA	K03327//multidrug resistance protein, MATE family;K20456//oxysterol-binding protein 1	gi|926793799|ref|XP_013905373.1|//MATE efflux family protein [Monoraphidium neglectum]	Function unknown
Cz04g17170	2.55989	NA	NA	NA	NA	gi|302849565|ref|XP_002956312.1|//hypothetical protein VOLCADRAFT_119332 [Volvox carteri f. nagariensis]	Function unknown
Cz02g28300	2.55817	NA	NA	NA	NA	NA	Function unknown
Cz11g29100	2.55721	NA	NA	NA	NA	NA	Function unknown
Cz11g10250	2.55525	GO:0009507//chloroplast	GO:0016872//intramolecular lyase activity	GO:0071704//organic substance metabolic process	K01859//chalcone isomerase [EC:5.5.1.6];K14442//ATP-dependent RNA helicase DHX36 [EC:3.6.4.13]	gi|926790903|ref|XP_013903925.1|//hypothetical protein MNEG_3049 [Monoraphidium neglectum]	Metabolism
Cz08g03260	2.55325	GO:0016021//integral component of membrane	NA	NA	NA	gi|926780224|ref|XP_013898586.1|//hypothetical protein MNEG_8395 [Monoraphidium neglectum]	Function unknown
Cz02g13290	2.55151	NA	GO:0005488//binding	NA	K09487//heat shock protein 90kDa beta	gi|926790809|ref|XP_013903878.1|//Heat shock protein 83 [Monoraphidium neglectum]	Stress and cell death
Cz05g10140	2.55078	NA	NA	NA	K03006//DNA-directed RNA polymerase II subunit RPB1 [EC:2.7.7.6];K03363//cell division cycle 20, cofactor of APC complex;K02350//DNA polymerase zeta [EC:2.7.7.7];K05658//ATP-binding cassette, subfamily B (MDR/TAP), member 1 [EC:3.6.3.44]	gi|971505765|dbj|GAQ92442.1|//hypothetical protein KFL_010140020 [Klebsormidium flaccidum]	DNA, RNA and gene expression
Cz05g00120	2.54668	NA	NA	NA	NA	gi|926789287|ref|XP_013903117.1|//hypothetical protein MNEG_3862 [Monoraphidium neglectum]	Function unknown
Cz07g26260	2.54216	NA	NA	NA	NA	gi|545354659|ref|XP_005643163.1|//hypothetical protein COCSUDRAFT_59925 [Coccomyxa subellipsoidea C-169]	Function unknown
Cz05g23210	2.53883	NA	NA	NA	K13519//lysophospholipid acyltransferase [EC:2.3.1.51 2.3.1.23 2.3.1.-]	gi|926778920|ref|XP_013897934.1|//hypothetical protein MNEG_9048 [Monoraphidium neglectum]	Metabolism
Cz05g29240	2.5306	GO:0009706//chloroplast inner membrane	GO:0022891//substrate-specific transmembrane transporter activity	GO:0015718//monocarboxylic acid transport;GO:0098656//anion transmembrane transport;GO:0009658//chloroplast organization	NA	gi|926790097|ref|XP_013903522.1|//hypothetical protein MNEG_3453 [Monoraphidium neglectum]	Function unknown
Cz04g25060	2.52709	GO:0016020//membrane	GO:0016491//oxidoreductase activity	NA	K00326//cytochrome-b5 reductase [EC:1.6.2.2]	gi|926784920|ref|XP_013900934.1|//hypothetical protein MNEG_6047 [Monoraphidium neglectum]	Metabolism
Cz01g18040	2.52701	GO:0009507//chloroplast	GO:0016787//hydrolase activity;GO:0008270//zinc ion binding;GO:0051287//NAD binding;GO:0004399//histidinol dehydrogenase activity;GO:0035091//phosphatidylinositol binding	GO:0000105//histidine biosynthetic process;GO:0055114//oxidation-reduction process	K00013//histidinol dehydrogenase [EC:1.1.1.23]	gi|302840094|ref|XP_002951603.1|//hypothetical protein VOLCADRAFT_81513 [Volvox carteri f. nagariensis]	Metabolism
Cz09g21230	2.52625	GO:0016020//membrane	NA	GO:0044710//single-organism metabolic process	K00227//Delta7-sterol 5-desaturase [EC:1.14.19.20]	gi|159476976|ref|XP_001696587.1|//sterol desaturase [Chlamydomonas reinhardtii]	Metabolism
Cz04g33060	2.52556	NA	NA	NA	NA	NA	Function unknown
Cz06g15190	2.52548	NA	NA	NA	NA	NA	Function unknown
Cz15g02050	2.52298	NA	GO:0016740//transferase activity	GO:0008152//metabolic process	K08869//aarF domain-containing kinase	gi|545366285|ref|XP_005648050.1|//S-adenosyl-L-methionine-dependent methyltransferase [Coccomyxa subellipsoidea C-169]	Metabolism
Cz09g28080	2.52249	NA	GO:0008233//peptidase activity	NA	NA	gi|926791735|ref|XP_013904341.1|//peptidase M48, Ste24p [Monoraphidium neglectum]	Protein synthesis, modification, folding and turn over
Cz10g21160	2.52232	NA	NA	NA	NA	gi|159465671|ref|XP_001691046.1|//predicted protein [Chlamydomonas reinhardtii]	Function unknown
Cz07g33040	2.52104	GO:0016282//eukaryotic 43S preinitiation complex;GO:0033290//eukaryotic 48S preinitiation complex;GO:0005852//eukaryotic translation initiation factor 3 complex	GO:0003743//translation initiation factor activity	GO:0006446//regulation of translational initiation;GO:0001731//formation of translation preinitiation complex	K03246//translation initiation factor 3 subunit I	gi|926787795|ref|XP_013902371.1|//Eukaryotic translation initiation factor 3 subunit I [Monoraphidium neglectum]	Protein synthesis, modification, folding and turn over
Cz15g11270	2.51948	NA	NA	NA	NA	NA	Function unknown
UNPLg00446	2.51894	GO:0005737//cytoplasm	GO:0050342//tocopherol O-methyltransferase activity;GO:0051741//2-methyl-6-phytyl-1,4-benzoquinone methyltransferase activity	GO:0010189//vitamin E biosynthetic process;GO:0032259//methylation	K05928//tocopherol O-methyltransferase [EC:2.1.1.95]	gi|926787951|ref|XP_013902449.1|//Methyltransferase type 11 [Monoraphidium neglectum]	Metabolism
Cz07g33210	2.51808	NA	NA	NA	K10788//eosinophil peroxidase [EC:1.11.1.7];K19511//peroxidase [EC:1.11.1.7]	gi|546307714|ref|XP_005713422.1|//Animal heme peroxidase homologue [Chondrus crispus]	Metabolism
Cz07g10150	2.51343	NA	NA	NA	NA	NA	Function unknown
Cz15g10160	2.51336	GO:0016020//membrane;GO:0009941//chloroplast envelope	GO:0015266//protein channel activity;GO:0008168//methyltransferase activity;GO:0010487//thermospermine synthase activity	GO:0006810//transport;GO:0044699//single-organism process;GO:0033365//protein localization to organelle;GO:0032259//methylation;GO:0006596//polyamine biosynthetic process;GO:0010087//phloem or xylem histogenesis	K18787//thermospermine synthase [EC:2.5.1.79]	gi|294845961|gb|ADF43120.1|//SPS1p [Chlamydomonas reinhardtii]	Metabolism
Cz12g19110	2.51256	GO:0009536//plastid	GO:0016415//octanoyltransferase activity	GO:0009107//lipoate biosynthetic process;GO:0009249//protein lipoylation	K03801//lipoyl(octanoyl) transferase [EC:2.3.1.181]	gi|545363383|ref|XP_005646820.1|//lipoyltransferase, partial [Coccomyxa subellipsoidea C-169]	Metabolism
Cz07g10140	2.51154	NA	NA	NA	NA	gi|926771666|ref|XP_013894307.1|//hypothetical protein MNEG_12674 [Monoraphidium neglectum]	Function unknown
Cz07g32010	2.50948	NA	NA	NA	NA	NA	Function unknown
Cz01g45180	2.50549	NA	NA	NA	NA	gi|926789805|ref|XP_013903376.1|//hypothetical protein MNEG_3598 [Monoraphidium neglectum]	Function unknown
Cz04g39110	2.5034	NA	GO:0005524//ATP binding;GO:0016887//ATPase activity	NA	K06174//ATP-binding cassette, sub-family E, member 1	gi|296085461|emb|CBI29193.3|//unnamed protein product [Vitis vinifera]	Function unknown
Cz04g19220	2.50083	NA	NA	NA	NA	NA	Function unknown
Cz02g10180	2.49981	GO:0016020//membrane	GO:0016829//lyase activity	NA	K01770//2-C-methyl-D-erythritol 2,4-cyclodiphosphate synthase [EC:4.6.1.12]	gi|926782712|ref|XP_013899830.1|//2-C-methyl-D-erythritol 2,4-cyclodiphosphate synthase [Monoraphidium neglectum]	Metabolism
Cz01g04260	2.49443	NA	GO:0016491//oxidoreductase activity	GO:0044710//single-organism metabolic process	K11147//dehydrogenase/reductase SDR family member 4 [EC:1.1.-.-]	gi|926779924|ref|XP_013898436.1|//dehydrogenase/reductase SDR familymember 4 [Monoraphidium neglectum]	Metabolism
Cz06g13140	2.49361	NA	GO:0022857//transmembrane transporter activity	GO:0055085//transmembrane transport	K03327//multidrug resistance protein, MATE family	gi|926785802|ref|XP_013901375.1|//hypothetical protein MNEG_5604 [Monoraphidium neglectum]	Transport
Cz09g13120	2.48869	GO:0005654//nucleoplasm;GO:0005730//nucleolus	NA	NA	NA	gi|926791745|ref|XP_013904346.1|//hypothetical protein MNEG_2629 [Monoraphidium neglectum]	Function unknown
Cz11g27080	2.48855	NA	GO:0016491//oxidoreductase activity	NA	K09838//zeaxanthin epoxidase [EC:1.14.15.21]	gi|971505729|dbj|GAQ92475.1|//zeaxanthin epoxidase [Klebsormidium flaccidum]	Metabolism
Cz12g15180	2.48776	GO:0016020//membrane;GO:0009507//chloroplast	NA	NA	K03301//ATP:ADP antiporter, AAA family	gi|760443827|ref|XP_011398982.1|//Plastidic ATP/ADP-transporter [Auxenochlorella protothecoides]	Function unknown
Cz01g29130	2.48682	NA	NA	NA	K08869//aarF domain-containing kinase	gi|926792285|ref|XP_013904616.1|//hypothetical protein MNEG_2358 [Monoraphidium neglectum]	Function unknown
Cz07g30110	2.48511	NA	NA	NA	NA	gi|302841565|ref|XP_002952327.1|//hypothetical protein VOLCADRAFT_105462 [Volvox carteri f. nagariensis]	Function unknown
Cz04g07200	2.48492	NA	NA	NA	K09264//MADS-box transcription factor, plant;K11407//histone deacetylase 6 [EC:3.5.1.98];K20069//adaptin ear-binding coat-associated protein 1/2	gi|302836109|ref|XP_002949615.1|//hypothetical protein VOLCADRAFT_104371 [Volvox carteri f. nagariensis]	DNA, RNA and gene expression
Cz01g17230	2.48051	GO:0016021//integral component of membrane	GO:0015131//oxaloacetate transmembrane transporter activity;GO:0015140//malate transmembrane transporter activity	GO:0071423//malate transmembrane transport	K03319//divalent anion:Na+ symporter, DASS family	gi|545375874|ref|XP_005652072.1|//Sodium/sulfate symporter [Coccomyxa subellipsoidea C-169]	Transport
Cz02g12100	2.48033	GO:0009507//chloroplast	GO:0008734//L-aspartate oxidase activity;GO:0044318//L-aspartate:fumarate oxidoreductase activity	GO:0055114//oxidation-reduction process;GO:0009435//NAD biosynthetic process	K00278//L-aspartate oxidase [EC:1.4.3.16]	gi|159477535|ref|XP_001696864.1|//L-aspartate oxidase [Chlamydomonas reinhardtii]	Metabolism
UNPLg00002	2.47908	NA	NA	NA	NA	gi|297794425|ref|XP_002865097.1|//predicted protein [Arabidopsis lyrata subsp. lyrata]	Function unknown
Cz09g24160	2.47759	NA	NA	NA	K15156//mediator of RNA polymerase II transcription subunit 14;K14513//ethylene-insensitive protein 2;K10357//myosin V;K08247//methionine S-methyltransferase [EC:2.1.1.12];K14638//solute carrier family 15 (peptide/histidine transporter), member 3/4	gi|923592806|ref|XP_013739312.1|//PREDICTED: uncharacterized protein LOC106442133 [Brassica napus]	DNA, RNA and gene expression
Cz04g05080	2.47349	NA	GO:0016295//myristoyl-[acyl-carrier-protein] hydrolase activity;GO:0004320//oleoyl-[acyl-carrier-protein] hydrolase activity;GO:0016296//palmitoyl-[acyl-carrier-protein] hydrolase activity	GO:0006633//fatty acid biosynthetic process	K10782//fatty acyl-ACP thioesterase A [EC:3.1.2.14]	gi|926777802|ref|XP_013897375.1|//hypothetical protein MNEG_9607 [Monoraphidium neglectum]	Metabolism
Cz16g18250	2.47149	NA	NA	NA	NA	NA	Function unknown
Cz01g03110	2.47142	GO:0005829//cytosol;GO:0009526//plastid envelope;GO:0009570//chloroplast stroma	GO:0046872//metal ion binding;GO:0016491//oxidoreductase activity	GO:0009228//thiamine biosynthetic process;GO:0006950//response to stress;GO:0052837//thiazole biosynthetic process;GO:0055114//oxidation-reduction process	K03146//thiamine thiazole synthase	gi|926781046|ref|XP_013898997.1|//thiamine biosynthetic enzyme [Monoraphidium neglectum]	Metabolism
Cz04g03100	2.46867	NA	GO:0047508//(R)-2-methylmalate dehydratase activity;GO:0003861//3-isopropylmalate dehydratase activity	GO:0008152//metabolic process	K01704//3-isopropylmalate/(R)-2-methylmalate dehydratase small subunit [EC:4.2.1.33 4.2.1.35]	gi|159476606|ref|XP_001696402.1|//isopropylmalate dehydratase, small subunit [Chlamydomonas reinhardtii]	Metabolism
Cz09g25090	2.46816	GO:0005730//nucleolus;GO:0005829//cytosol;GO:0005789//endoplasmic reticulum membrane	GO:0042393//histone binding;GO:0003755//peptidyl-prolyl cis-trans isomerase activity;GO:0005528//FK506 binding	GO:0000412//histone peptidyl-prolyl isomerization;GO:0006334//nucleosome assembly;GO:0061077//chaperone-mediated protein folding	K14826//FK506-binding nuclear protein [EC:5.2.1.8]	gi|596036225|ref|XP_007219679.1|//hypothetical protein PRUPE_ppa025416mg [Prunus persica]	Protein synthesis, modification, folding and turnover
Cz14g05170	2.46784	NA	NA	NA	NA	NA	Function unknown
Cz08g14200	2.46139	NA	GO:0016597//amino acid binding;GO:0004072//aspartate kinase activity	GO:0016310//phosphorylation;GO:0009089//lysine biosynthetic process via diaminopimelate	K00928//aspartate kinase [EC:2.7.2.4]	gi|159481012|ref|XP_001698576.1|//aspartate kinase [Chlamydomonas reinhardtii]	Metabolism
Cz02g04080	2.45905	NA	GO:0008233//peptidase activity	NA	K01354//oligopeptidase B [EC:3.4.21.83]	gi|926793425|ref|XP_013905186.1|//oligopeptidase B [Monoraphidium neglectum]	Protein synthesis, modification, folding and turn over
Cz07g04070	2.45816	GO:0070545//PeBoW complex;GO:0005654//nucleoplasm;GO:0030687//preribosome, large subunit precursor	GO:0003723//RNA binding;GO:0043021//ribonucleoprotein complex binding	GO:0000466//maturation of 5.8S rRNA from tricistronic rRNA transcript (SSU-rRNA, 5.8S rRNA, LSU-rRNA);GO:2000232//regulation of rRNA processing;GO:0000463//maturation of LSU-rRNA from tricistronic rRNA transcript (SSU-rRNA, 5.8S rRNA, LSU-rRNA)	K14843//pescadillo	gi|159482410|ref|XP_001699264.1|//ribosome biogenesis pescadillo-like protein [Chlamydomonas reinhardtii]	Protein synthesis, modification, folding and turnover
Cz09g19110	2.45753	NA	NA	NA	K00599//methyltransferase-like protein 6 [EC:2.1.1.-]	gi|168050362|ref|XP_001777628.1|//predicted protein [Physcomitrella patens]	Function unknown
Cz02g24030	2.45281	NA	NA	NA	K14822//rRNA-processing protein CGR1	gi|926784732|ref|XP_013900840.1|//hypothetical protein MNEG_6141 [Monoraphidium neglectum]	Metabolism
UNPLg00220	2.45278	NA	GO:0000166//nucleotide binding;GO:0003676//nucleic acid binding	NA	K14838//nucleolar protein 15	gi|926785736|ref|XP_013901342.1|//putative RNA-binding protein [Monoraphidium neglectum]	Cell structure and compoent
Cz07g11140	2.44906	NA	GO:0016787//hydrolase activity	NA	K14805//ATP-dependent RNA helicase DDX24/MAK5 [EC:3.6.4.13]	gi|926779340|ref|XP_013898144.1|//DEAD-box ATP-dependent RNA helicase 13 [Monoraphidium neglectum]	DNA, RNA and gene expression
Cz08g30280	2.44875	NA	NA	NA	K06943//nucleolar GTP-binding protein	gi|926774618|ref|XP_013895783.1|//hypothetical protein MNEG_11197 [Monoraphidium neglectum]	Function unknown
Cz01g17060	2.44803	GO:0005773//vacuole	GO:0034722//gamma-glutamyl-peptidase activity	GO:0006541//glutamine metabolic process;GO:0006508//proteolysis;GO:0046900//tetrahydrofolylpolyglutamate metabolic process	K01307//gamma-glutamyl hydrolase [EC:3.4.19.9]	gi|302845525|ref|XP_002954301.1|//hypothetical protein VOLCADRAFT_106317 [Volvox carteri f. nagariensis]	Metabolism
Cz05g27060	2.44363	GO:0005829//cytosol	GO:0003858//3-hydroxybutyrate dehydrogenase activity	GO:0006979//response to oxidative stress	K18121//glyoxylate/succinic semialdehyde reductase [EC:1.1.1.79 1.1.1.-]	gi|302846642|ref|XP_002954857.1|//hypothetical protein VOLCADRAFT_65267 [Volvox carteri f. nagariensis]	Metabolism
Cz15g21210	2.44268	NA	NA	NA	NA	NA	Function unknown
UNPLg00021	2.43904	GO:0009570//chloroplast stroma	GO:0016836//hydro-lyase activity;GO:0070403//NAD+ binding;GO:0051539//4 iron, 4 sulfur cluster binding;GO:0050486//intramolecular transferase activity, transferring hydroxy groups	GO:0008652//cellular amino acid biosynthetic process;GO:0019761//glucosinolate biosynthetic process	K01703//3-isopropylmalate/(R)-2-methylmalate dehydratase large subunit [EC:4.2.1.33 4.2.1.35]	gi|159488260|ref|XP_001702135.1|//isopropylmalate dehydratase, large subunit [Chlamydomonas reinhardtii]	Metabolism
Cz14g04130	2.43858	NA	NA	NA	NA	NA	Function unknown
Cz03g04040	2.43411	NA	GO:0016740//transferase activity	NA	K15397//3-ketoacyl-CoA synthase [EC:2.3.1.199]	gi|926795628|ref|XP_013905987.1|//3-ketoacyl-CoA synthase 1 [Monoraphidium neglectum]	Metabolism
UNPLg00384	2.43302	NA	NA	NA	NA	NA	Function unknown
Cz03g06180	2.42985	NA	NA	NA	NA	gi|926786346|ref|XP_013901647.1|//hypothetical protein MNEG_5332 [Monoraphidium neglectum]	Function unknown
Cz06g07070	2.42949	NA	NA	NA	NA	NA	Function unknown
Cz13g02220	2.42537	NA	NA	NA	NA	NA	Function unknown
Cz13g02200	2.42537	NA	NA	NA	NA	NA	Function unknown
Cz19g07160	2.42425	NA	NA	NA	K14841//ribosome biogenesis protein NSA1	gi|926789465|ref|XP_013903206.1|//WD repeat-containing protein 74 [Monoraphidium neglectum]	Protein synthesis, modification, folding and turn over
Cz14g15120	2.42411	NA	NA	NA	K00679//phospholipid:diacylglycerol acyltransferase [EC:2.3.1.158];K08900//mitochondrial chaperone BCS1	gi|159485272|ref|XP_001700670.1|//ubiquinol:cytochrome c oxidoreductase biogenesis factor [Chlamydomonas reinhardtii]	Metabolism
Cz02g31090	2.41795	NA	NA	NA	NA	gi|926777342|ref|XP_013897145.1|//hypothetical protein MNEG_9838 [Monoraphidium neglectum]	Function unknown
Cz07g18280	2.41698	NA	GO:0005488//binding	GO:0044699//single-organism process;GO:0009987//cellular process	K03686//molecular chaperone DnaJ	gi|302849842|ref|XP_002956450.1|//molecular chaperone [Volvox carteri f. nagariensis]	Function unknown
UNPLg00009	2.4131	NA	NA	NA	NA	gi|926791889|ref|XP_013904418.1|//hypothetical protein MNEG_2563 [Monoraphidium neglectum]	Function unknown
Cz09g19060	2.41209	NA	NA	NA	NA	gi|325179582|emb|CCA13980.1|//protein TOS1 putative [Albugo laibachii Nc14]	Function unknown
Cz04g25090	2.41172	GO:0016020//membrane	NA	NA	K14791//periodic tryptophan protein 1	gi|926773384|ref|XP_013895166.1|//hypothetical protein MNEG_11815 [Monoraphidium neglectum]	Protein synthesis, modification, folding and turnover
Cz10g24150	2.41019	NA	NA	NA	NA	NA	Function unknown
Cz10g20090	2.40864	GO:0005840//ribosome;GO:0005634//nucleus;GO:0005850//eukaryotic translation initiation factor 2 complex;GO:0043614//multi-eIF complex;GO:0005851//eukaryotic translation initiation factor 2B complex;GO:0005829//cytosol;GO:0033290//eukaryotic 48S preinitiation complex;GO:0009507//chloroplast	GO:0043022//ribosome binding;GO:0003743//translation initiation factor activity	GO:0006413//translational initiation	K03237//translation initiation factor 2 subunit 1	gi|302839444|ref|XP_002951279.1|//eukaryotic translation initiation factor 2 alpha [Volvox carteri f. nagariensis]	Protein synthesis, modification, folding and turnover
Cz07g18220	2.40839	NA	NA	NA	K09510//DnaJ homolog subfamily B member 4	gi|125553310|gb|EAY99019.1|//hypothetical protein OsI_20977 [Oryza sativa Indica Group]	Function unknown
Cz06g30200	2.40717	NA	NA	NA	NA	gi|926787833|ref|XP_013902390.1|//Fanconi anemia group I protein [Monoraphidium neglectum]	Function unknown
Cz02g15060	2.40598	NA	NA	NA	NA	gi|953499085|emb|CEG39397.1|//hypothetical protein F444_09607 [Plasmopara halstedii]	Function unknown
Cz13g03010	2.40431	GO:0005783//endoplasmic reticulum;GO:0005794//Golgi apparatus;GO:0005829//cytosol;GO:0005886//plasma membrane	GO:0005525//GTP binding;GO:0005215//transporter activity	GO:0006886//intracellular protein transport;GO:0007264//small GTPase mediated signal transduction;GO:0006888//ER to Golgi vesicle-mediated transport	K07953//GTP-binding protein SAR1 [EC:3.6.5.-]	gi|159482968|ref|XP_001699537.1|//sar-type small GTPase [Chlamydomonas reinhardtii]	Transport
Cz07g05150	2.40391	NA	NA	NA	K05535//alpha 1,2-mannosyltransferase [EC:2.4.1.-]	gi|545357377|ref|XP_005644343.1|//hypothetical protein COCSUDRAFT_58528 [Coccomyxa subellipsoidea C-169]	Metabolism
Cz09g00080	2.40306	NA	NA	NA	K01669//deoxyribodipyrimidine photo-lyase [EC:4.1.99.3]	gi|552809273|ref|XP_005842894.1|//hypothetical protein CHLNCDRAFT_141829 [Chlorella variabilis]	DNA, RNA and gene expression
Cz01g46180	2.39897	GO:0016020//membrane	NA	GO:0008104//protein localization	NA	gi|926766024|ref|XP_013892064.1|//hypothetical protein MNEG_14920 [Monoraphidium neglectum]	Function unknown
Cz13g03160	2.39621	GO:0005886//plasma membrane;GO:0009706//chloroplast inner membrane	GO:0016491//oxidoreductase activity	NA	K11153//retinol dehydrogenase 12 [EC:1.1.1.300];K19329//WW domain-containing oxidoreductase	gi|302831295|ref|XP_002947213.1|//hypothetical protein VOLCADRAFT_79467 [Volvox carteri f. nagariensis]	Metabolism
Cz05g17130	2.3949	NA	GO:0003824//catalytic activity	NA	K04718//sphingosine kinase [EC:2.7.1.91]	gi|926780450|ref|XP_013898699.1|//methylglyoxal synthase [Monoraphidium neglectum]	Metabolism
Cz02g02260	2.39464	NA	GO:0000287//magnesium ion binding;GO:0004749//ribose phosphate diphosphokinase activity;GO:0016301//kinase activity	GO:0016310//phosphorylation;GO:0009116//nucleoside metabolic process;GO:0009165//nucleotide biosynthetic process	K20308//trafficking protein particle complex subunit 11;K00948//ribose-phosphate pyrophosphokinase [EC:2.7.6.1]	gi|159472701|ref|XP_001694483.1|//ribose-phosphate pyrophosphokinase [Chlamydomonas reinhardtii]	Metabolism
Cz09g27290	2.39446	GO:0016020//membrane	GO:0016747//transferase activity, transferring acyl groups other than amino-acyl groups	NA	K14457//2-acylglycerol O-acyltransferase 2 [EC:2.3.1.22]	gi|159473565|ref|XP_001694904.1|//predicted protein [Chlamydomonas reinhardtii]	Metabolism
Cz11g20020	2.38968	NA	NA	NA	K11153//retinol dehydrogenase 12 [EC:1.1.1.300]	gi|926786558|ref|XP_013901753.1|//retinol dehydrogenase 11 (all-trans/9-cis/11-cis) [Monoraphidium neglectum]	Metabolism
Cz16g02090	2.38711	GO:0016021//integral component of membrane;GO:0009507//chloroplast	GO:0003841//1-acylglycerol-3-phosphate O-acyltransferase activity	GO:0008654//phospholipid biosynthetic process	K00655//1-acyl-sn-glycerol-3-phosphate acyltransferase [EC:2.3.1.51]	gi|545371430|ref|XP_005650277.1|//glycerol-3-phosphate 1-acyltransferase, partial [Coccomyxa subellipsoidea C-169]	Metabolism
Cz05g18040	2.37882	NA	GO:0004674//protein serine/threonine kinase activity;GO:0005524//ATP binding	GO:0006468//protein phosphorylation	K04424//sterile alpha motif and leucine zipper containing kinase AZK [EC:2.7.11.25];K17535//serine/threonine-protein kinase TNNI3K [EC:2.7.11.1]	gi|302833435|ref|XP_002948281.1|//hypothetical protein VOLCADRAFT_88470 [Volvox carteri f. nagariensis]	Metabolism
Cz06g24120	2.37737	NA	NA	NA	NA	NA	Function unknown
Cz11g24050	2.37609	NA	NA	NA	NA	NA	Function unknown
Cz10g28170	2.37413	NA	NA	NA	NA	NA	Function unknown
Cz01g19190	2.37313	NA	GO:0003899//DNA-directed 5'-3' RNA polymerase activity	GO:0006351//transcription, DNA-templated	K03027//DNA-directed RNA polymerases I and III subunit RPAC1	gi|545361932|ref|XP_005646232.1|//insert subdomain of RNA polymerase alpha subunit [Coccomyxa subellipsoidea C-169]	DNA, RNA and gene expression
Cz14g22040	2.37143	GO:0009507//chloroplast	GO:0016491//oxidoreductase activity	GO:0044710//single-organism metabolic process	K09835//prolycopene isomerase [EC:5.2.1.13]	gi|302845612|ref|XP_002954344.1|//hypothetical protein VOLCADRAFT_64714 [Volvox carteri f. nagariensis]	Metabolism
UNPLg00678	2.37111	NA	NA	NA	NA	gi|545366569|ref|XP_005648172.1|//hypothetical protein COCSUDRAFT_47372 [Coccomyxa subellipsoidea C-169]	Function unknown
Cz07g00020	2.36943	NA	GO:0016813//hydrolase activity, acting on carbon-nitrogen (but not peptide) bonds, in linear amidines	GO:0044270//cellular nitrogen compound catabolic process	K18151//ureidoglycolate amidohydrolase [EC:3.5.1.116]	gi|159464910|ref|XP_001690684.1|//N-carbamyl-L-amino acid amidohydrolase [Chlamydomonas reinhardtii]	Metabolism
Cz10g14130	2.36486	NA	NA	NA	NA	gi|926786390|ref|XP_013901669.1|//putative hemerythrin-like protein [Monoraphidium neglectum]	Function unknown
Cz05g08160	2.36452	NA	NA	NA	NA	gi|922399882|ref|XP_013467079.1|//hypothetical protein MTR_1g041895 [Medicago truncatula]	Function unknown
Cz08g13140	2.36349	NA	NA	NA	NA	NA	Function unknown
Cz16g03090	2.36288	NA	GO:0022857//transmembrane transporter activity	GO:0055085//transmembrane transport	K03327//multidrug resistance protein, MATE family	gi|926785802|ref|XP_013901375.1|//hypothetical protein MNEG_5604 [Monoraphidium neglectum]	Transport
Cz19g05190	2.36113	NA	NA	NA	NA	NA	Function unknown
Cz13g18150	2.36051	NA	NA	NA	NA	gi|926785954|ref|XP_013901451.1|//hypothetical protein MNEG_5524 [Monoraphidium neglectum]	Function unknown
Cz05g16120	2.35714	NA	NA	GO:0043412//macromolecule modification	K15865//threonylcarbamoyladenosine tRNA methylthiotransferase CDKAL1 [EC:2.8.4.5];K14441//ribosomal protein S12 methylthiotransferase [EC:2.8.4.4]	gi|255072327|ref|XP_002499838.1|//radical SAM protein with TRAM and UPF0004 domains [Micromonas sp. RCC299]	Metabolism
Cz07g15230	2.35473	NA	NA	NA	K04733//interleukin-1 receptor-associated kinase 4 [EC:2.7.11.1];K01507//inorganic pyrophosphatase [EC:3.6.1.1];K13116//ATP-dependent RNA helicase DDX41 [EC:3.6.4.13];K05605//3-hydroxyisobutyryl-CoA hydrolase [EC:3.1.2.4];K11583//serine/threonine-protein phosphatase 2A regulatory subunit B''	gi|698777691|ref|XP_009821889.1|//hypothetical protein H257_00751 [Aphanomyces astaci]	Signaling
Cz04g18100	2.3536	NA	NA	NA	NA	gi|971518337|dbj|GAQ79889.1|//Cytochrome c oxidase subunit 6b [Klebsormidium flaccidum]	Function unknown
Cz06g36280	2.35082	GO:0016021//integral component of membrane	GO:0016747//transferase activity, transferring acyl groups other than amino-acyl groups	GO:0006633//fatty acid biosynthetic process	K15397//3-ketoacyl-CoA synthase [EC:2.3.1.199]	gi|926771850|ref|XP_013894399.1|//3-ketoacyl-CoA synthase 4 [Monoraphidium neglectum]	Metabolism
Cz03g36160	2.34646	GO:0016282//eukaryotic 43S preinitiation complex;GO:0033290//eukaryotic 48S preinitiation complex;GO:0005852//eukaryotic translation initiation factor 3 complex	GO:0003743//translation initiation factor activity	GO:0006446//regulation of translational initiation;GO:0001731//formation of translation preinitiation complex	K15029//translation initiation factor 3 subunit L	gi|926794095|ref|XP_013905521.1|//hypothetical protein MNEG_1449 [Monoraphidium neglectum]	Protein synthesis, modification, folding and turn over
Cz13g15030	2.34582	NA	NA	NA	NA	gi|159468021|ref|XP_001692181.1|//hypothetical protein CHLREDRAFT_170954 [Chlamydomonas reinhardtii]	Function unknown
Cz12g08100	2.3455	GO:0016020//membrane;GO:0009507//chloroplast	GO:0020037//heme binding;GO:0048307//ferredoxin-nitrite reductase activity;GO:0015098//molybdate ion transmembrane transporter activity;GO:0051536//iron-sulfur cluster binding	GO:0055114//oxidation-reduction process	K00366//ferredoxin-nitrite reductase [EC:1.7.7.1]	gi|302847363|ref|XP_002955216.1|//hypothetical protein VOLCADRAFT_83067 [Volvox carteri f. nagariensis]	Metabolism
Cz15g21160	2.3419	NA	NA	NA	NA	gi|926775050|ref|XP_013895999.1|//hypothetical protein MNEG_10985 [Monoraphidium neglectum]	Function unknown
Cz10g24140	2.34093	GO:0005887//integral component of plasma membrane	GO:0008519//ammonium transmembrane transporter activity	GO:0015695//organic cation transport;GO:0072488//ammonium transmembrane transport;GO:0019740//nitrogen utilization	K03320//ammonium transporter, Amt family	gi|926778366|ref|XP_013897657.1|//Ammonium transporter 1 member 3 [Monoraphidium neglectum]	Transport
Cz01g19120	2.33997	NA	NA	NA	NA	gi|302848110|ref|XP_002955588.1|//hypothetical protein VOLCADRAFT_96500 [Volvox carteri f. nagariensis]	Function unknown
Cz10g07220	2.33992	NA	GO:0008840//4-hydroxy-tetrahydrodipicolinate synthase	GO:0009089//lysine biosynthetic process via diaminopimelate	K01714//4-hydroxy-tetrahydrodipicolinate synthase [EC:4.3.3.7]	gi|159483379|ref|XP_001699738.1|//dihydrodipicolinate synthase [Chlamydomonas reinhardtii]	Metabolism
Cz09g05090	2.33941	GO:0009536//plastid	NA	NA	K09487//heat shock protein 90kDa beta	gi|926783950|ref|XP_013900449.1|//hypothetical protein MNEG_6533 [Monoraphidium neglectum]	Stress and cell death
Cz03g31150	2.33818	GO:0016021//integral component of membrane	GO:0005506//iron ion binding;GO:0016491//oxidoreductase activity	GO:0006633//fatty acid biosynthetic process;GO:0055114//oxidation-reduction process	K00227//Delta7-sterol 5-desaturase [EC:1.14.19.20]	gi|302838346|ref|XP_002950731.1|//SC5D, C-5 sterol desaturase [Volvox carteri f. nagariensis]	Metabolism
Cz08g12180	2.3378	NA	NA	NA	NA	gi|926769642|ref|XP_013893295.1|//hypothetical protein MNEG_13686 [Monoraphidium neglectum]	Function unknown
Cz04g33250	2.33621	NA	NA	NA	K16914//bifunctional lysine-specific demethylase and histidyl-hydroxylase NO66 [EC:1.14.11.- 1.14.11.27]	gi|926793465|ref|XP_013905206.1|//MYC-induced nuclear antigen [Monoraphidium neglectum]	Protein synthesis, modification, folding and turn over
Cz10g07150	2.33528	GO:0005783//endoplasmic reticulum;GO:0016021//integral component of membrane	GO:0004222//metalloendopeptidase activity	GO:0071586//CAAX-box protein processing	K06013//STE24 endopeptidase [EC:3.4.24.84]	gi|302828248|ref|XP_002945691.1|//hypothetical protein VOLCADRAFT_78672 [Volvox carteri f. nagariensis]	Protein synthesis, modification, folding and turnover
Cz09g16180	2.33443	NA	NA	NA	K14169//cytoplasmic tRNA 2-thiolation protein 2	gi|926771454|ref|XP_013894201.1|//hypothetical protein MNEG_12782, partial [Monoraphidium neglectum]	DNA, RNA and gene expression
Cz08g20140	2.33393	NA	NA	NA	NA	gi|926794839|ref|XP_013905893.1|//hypothetical protein MNEG_1085 [Monoraphidium neglectum]	Function unknown
Cz16g22010	2.33318	NA	NA	NA	NA	gi|302845317|ref|XP_002954197.1|//hypothetical protein VOLCADRAFT_106286 [Volvox carteri f. nagariensis]	Function unknown
Cz03g09100	2.33221	GO:0005634//nucleus;GO:0005737//cytoplasm	GO:0043023//ribosomal large subunit binding	GO:0000055//ribosomal large subunit export from nucleus	K07562//nonsense-mediated mRNA decay protein 3	gi|545362705|ref|XP_005646558.1|//NMD3-domain-containing protein [Coccomyxa subellipsoidea C-169]	Protein synthesis, modification, folding and turnover
Cz05g01210	2.33111	NA	NA	NA	K08244//alpha-glucan, water dikinase [EC:2.7.9.4]	gi|926793499|ref|XP_013905223.1|//hypothetical protein MNEG_1755 [Monoraphidium neglectum]	Metabolism
Cz11g02080	2.32807	NA	NA	NA	K11718//UDP-glucose:glycoprotein glucosyltransferase [EC:2.4.1.-]	gi|926787262|ref|XP_013902105.1|//hypothetical protein MNEG_4870 [Monoraphidium neglectum]	Metabolism
Cz03g22150	2.32781	GO:0009507//chloroplast	GO:0016740//transferase activity	NA	NA	gi|302799248|ref|XP_002981383.1|//hypothetical protein SELMODRAFT_233690 [Selaginella moellendorffii]	Miscellaneous
Cz09g15250	2.32417	NA	GO:0016798//hydrolase activity, acting on glycosyl bonds	GO:0000272//polysaccharide catabolic process	K01177//beta-amylase [EC:3.2.1.2]	gi|545372863|ref|XP_005650852.1|//glycoside hydrolase, partial [Coccomyxa subellipsoidea C-169]	Metabolism
Cz06g02210	2.32401	NA	NA	NA	NA	NA	Function unknown
Cz10g09250	2.32321	NA	NA	NA	NA	gi|159469676|ref|XP_001692989.1|//predicted protein [Chlamydomonas reinhardtii]	Function unknown
UNPLg00731	2.31928	NA	NA	NA	NA	NA	Function unknown
Cz03g29210	2.31863	NA	NA	NA	NA	NA	Function unknown
Cz02g24110	2.31486	GO:0016282//eukaryotic 43S preinitiation complex;GO:0008180//COP9 signalosome;GO:0005829//cytosol;GO:0033290//eukaryotic 48S preinitiation complex;GO:0005886//plasma membrane;GO:0005852//eukaryotic translation initiation factor 3 complex	GO:0003743//translation initiation factor activity	GO:0006446//regulation of translational initiation;GO:0009640//photomorphogenesis;GO:0001731//formation of translation preinitiation complex	K03250//translation initiation factor 3 subunit E	gi|926778748|ref|XP_013897848.1|//putative Eukaryotic translation initiation factor 3 subunit E [Monoraphidium neglectum]	Protein synthesis, modification, folding and turnover
Cz12g24080	2.31319	NA	NA	NA	NA	gi|926788935|ref|XP_013902941.1|//hypothetical protein MNEG_4037 [Monoraphidium neglectum]	Function unknown
Cz17g16170	2.31091	NA	NA	NA	NA	NA	Function unknown
Cz04g16010	2.30956	NA	NA	NA	K18980//2-methylene-furan-3-one reductase [EC:1.3.1.105]	gi|926791051|ref|XP_013903999.1|//putative quinone-oxidoreductase, chloroplastic [Monoraphidium neglectum]	Metabolism
Cz03g31030	2.30891	GO:0009507//chloroplast	GO:0008146//sulfotransferase activity;GO:0008270//zinc ion binding;GO:0046507//UDPsulfoquinovose synthase activity;GO:0050662//coenzyme binding;GO:0003676//nucleic acid binding	GO:0009247//glycolipid biosynthetic process	K06118//UDP-sulfoquinovose synthase [EC:3.13.1.1]	gi|159479640|ref|XP_001697898.1|//UDP-sulfoquinovose synthase [Chlamydomonas reinhardtii]	Metabolism
Cz16g11090	2.30501	NA	NA	NA	NA	NA	Function unknown
Cz01g45160	2.3042	NA	NA	NA	NA	gi|145344284|ref|XP_001416666.1|//predicted protein [Ostreococcus lucimarinus CCE9901]	Function unknown
Cz14g23130	2.30251	GO:0005634//nucleus;GO:0005829//cytosol	GO:0003824//catalytic activity	NA	K07023//putative hydrolases of HD superfamily	gi|302828778|ref|XP_002945956.1|//hypothetical protein VOLCADRAFT_54922 [Volvox carteri f. nagariensis]	Metabolism
Cz06g13070	2.30245	GO:0016021//integral component of membrane	NA	NA	K17338//receptor expression-enhancing protein 1/2/3/4	gi|926785798|ref|XP_013901373.1|//Receptor expression-enhancing protein 2 [Monoraphidium neglectum]	Signaling
UNPLg00625	2.30156	NA	NA	NA	NA	NA	Function unknown
Cz17g17130	2.29986	NA	NA	NA	NA	gi|874520564|gb|AKP99403.1|//putative dehydrin [Marchantia polymorpha]	Function unknown
Cz05g32160	2.29979	NA	NA	NA	NA	gi|926780686|ref|XP_013898817.1|//hypothetical protein MNEG_8162 [Monoraphidium neglectum]	Function unknown
Cz07g22140	2.29852	NA	NA	NA	NA	gi|302833521|ref|XP_002948324.1|//hypothetical protein VOLCADRAFT_88555 [Volvox carteri f. nagariensis]	Function unknown
Cz06g36160	2.29456	NA	NA	NA	K02357//elongation factor Ts;K07052//uncharacterized protein	gi|926794815|ref|XP_013905881.1|//Elongation factor Ts [Monoraphidium neglectum]	Function unknown
Cz03g00170	2.29424	GO:0048046//apoplast;GO:0005829//cytosol;GO:0009941//chloroplast envelope;GO:0005739//mitochondrion;GO:0010319//stromule;GO:0009570//chloroplast stroma	GO:0033854//glutamate-prephenate aminotransferase activity;GO:0033853//aspartate-prephenate aminotransferase activity;GO:0080130//L-phenylalanine:2-oxoglutarate aminotransferase activity;GO:0042802//identical protein binding;GO:0004069//L-aspartate:2-oxoglutarate aminotransferase activity;GO:0030170//pyridoxal phosphate binding	GO:0046686//response to cadmium ion;GO:0009058//biosynthetic process;GO:0006520//cellular amino acid metabolic process;GO:0009409//response to cold	K00811//aspartate aminotransferase, chloroplastic [EC:2.6.1.1]	gi|159483981|ref|XP_001700039.1|//aspartate aminotransferase [Chlamydomonas reinhardtii]	Metabolism
Cz10g09150	2.29362	GO:0031514//motile cilium	GO:0043565//sequence-specific DNA binding	NA	K03627//putative transcription factor	gi|159483353|ref|XP_001699725.1|//flagellar associated protein, transcriptional coactivator-like protein [Chlamydomonas reinhardtii]	Function unknown
Cz02g35220	2.29309	NA	NA	NA	NA	NA	Function unknown
Cz06g21110	2.29025	GO:0016021//integral component of membrane	GO:0003849//3-deoxy-7-phosphoheptulonate synthase activity	GO:0009073//aromatic amino acid family biosynthetic process	K01626//3-deoxy-7-phosphoheptulonate synthase [EC:2.5.1.54]	gi|552823173|ref|XP_005846285.1|//hypothetical protein CHLNCDRAFT_58264 [Chlorella variabilis]	Metabolism
Cz08g14130	2.28989	NA	NA	NA	NA	gi|302830364|ref|XP_002946748.1|//hypothetical protein VOLCADRAFT_87025 [Volvox carteri f. nagariensis]	Function unknown
Cz05g20130	2.28547	GO:0005634//nucleus;GO:0005829//cytosol	GO:0003723//RNA binding	GO:0042255//ribosome assembly	K07565//60S ribosome subunit biogenesis protein NIP7	gi|926774600|ref|XP_013895774.1|//60S ribosome subunit biogeneis protein NIP7-like protein [Monoraphidium neglectum]	Protein synthesis, modification, folding and turnover
Cz09g17170	2.28453	NA	NA	NA	NA	gi|502076984|ref|XP_004485514.1|//PREDICTED: patatin-like phospholipase domain-containing protein 2 [Cicer arietinum]	Function unknown
Cz11g04240	2.28436	GO:0016020//membrane	GO:0004089//carbonate dehydratase activity;GO:0008270//zinc ion binding	GO:0015976//carbon utilization	K01673//carbonic anhydrase [EC:4.2.1.1]	gi|154818387|gb|ABS87674.1|//CAH7 [Chlamydomonas reinhardtii]	Metabolism
Cz13g07150	2.28369	GO:0009507//chloroplast	GO:0030246//carbohydrate binding;GO:0016853//isomerase activity	GO:0005975//carbohydrate metabolic process	K01792//glucose-6-phosphate 1-epimerase [EC:5.1.3.15]	gi|926782064|ref|XP_013899506.1|//Putative apospory-associated protein C [Monoraphidium neglectum]	Metabolism
Cz03g10250	2.28065	NA	NA	NA	NA	gi|159471758|ref|XP_001694023.1|//predicted protein [Chlamydomonas reinhardtii]	Function unknown
Cz10g24020	2.28059	NA	NA	NA	NA	gi|159471009|ref|XP_001693649.1|//predicted protein [Chlamydomonas reinhardtii]	Function unknown
Cz03g13200	2.27764	GO:0009506//plasmodesma;GO:0005794//Golgi apparatus;GO:0022626//cytosolic ribosome	NA	GO:0009651//response to salt stress	K03626//nascent polypeptide-associated complex subunit alpha	gi|302853855|ref|XP_002958440.1|//hypothetical protein VOLCADRAFT_77934 [Volvox carteri f. nagariensis]	Stress and cell death
Cz11g17050	2.27751	GO:0022627//cytosolic small ribosomal subunit	GO:0003729//mRNA binding;GO:0003735//structural constituent of ribosome	GO:0006412//translation	K02976//small subunit ribosomal protein S26e	gi|545374849|ref|XP_005651663.1|//ribosomal protein S26 component of cytosolic 80S ribosome and 40S small subunit [Coccomyxa subellipsoidea C-169]	Protein synthesis, modification, folding and turnover
Cz08g03250	2.27657	GO:0016021//integral component of membrane	NA	NA	NA	gi|926780224|ref|XP_013898586.1|//hypothetical protein MNEG_8395 [Monoraphidium neglectum]	Function unknown
Cz02g27260	2.27552	NA	NA	NA	K15535//phosphoglucan, water dikinase [EC:2.7.9.5]	gi|552845325|ref|XP_005851321.1|//expressed protein [Chlorella variabilis]	Metabolism
Cz06g02080	2.27548	GO:0005762//mitochondrial large ribosomal subunit	GO:0003735//structural constituent of ribosome	NA	K02888//large subunit ribosomal protein L21	gi|159472821|ref|XP_001694543.1|//mitochondrial ribosomal protein L21 [Chlamydomonas reinhardtii]	Protein synthesis, modification, folding and turnover
Cz09g30120	2.27479	NA	GO:0005516//calmodulin binding	GO:0006950//response to stress	NA	gi|926774116|ref|XP_013895532.1|//hypothetical protein MNEG_11449 [Monoraphidium neglectum]	Stress and cell death
UNPLg00003	2.27474	NA	GO:0016829//lyase activity;GO:0042978//ornithine decarboxylase activator activity	GO:0033387//putrescine biosynthetic process from ornithine	K01581//ornithine decarboxylase [EC:4.1.1.17]	gi|159481612|ref|XP_001698872.1|//ornithine decarboxylase 2 [Chlamydomonas reinhardtii]	Metabolism
Cz10g01110	2.27106	GO:0009536//plastid	GO:0004781//sulfate adenylyltransferase (ATP) activity	GO:0000103//sulfate assimilation	K00958//sulfate adenylyltransferase [EC:2.7.7.4]	gi|302837720|ref|XP_002950419.1|//hypothetical protein VOLCADRAFT_90775 [Volvox carteri f. nagariensis]	Metabolism
Cz01g17040	2.27065	NA	NA	NA	NA	gi|926792809|ref|XP_013904878.1|//hypothetical protein MNEG_2100 [Monoraphidium neglectum]	Function unknown
Cz01g14180	2.27049	NA	NA	NA	NA	gi|926766220|ref|XP_013892162.1|//hypothetical protein MNEG_14822, partial [Monoraphidium neglectum]	Function unknown
Cz05g26020	2.27007	NA	NA	NA	NA	NA	Function unknown
Cz10g28160	2.2698	NA	NA	NA	NA	NA	Function unknown
Cz01g02010	2.2636	NA	NA	NA	NA	NA	Function unknown
Cz18g00120	2.26241	NA	NA	NA	NA	gi|926793075|ref|XP_013905011.1|//hypothetical protein MNEG_1965 [Monoraphidium neglectum]	Function unknown
Cz09g06220	2.25916	NA	NA	NA	NA	NA	Function unknown
Cz16g05170	2.25746	NA	NA	NA	NA	NA	Function unknown
Cz08g02160	2.25723	GO:0070993//translation preinitiation complex	NA	GO:0006413//translational initiation	K03251//translation initiation factor 3 subunit D	gi|545368706|ref|XP_005649130.1|//eukaryotic translation initiation factor 3, subunit 7 [Coccomyxa subellipsoidea C-169]	Protein synthesis, modification, folding and turnover
Cz02g14100	2.25642	NA	NA	NA	NA	gi|926788351|ref|XP_013902649.1|//hypothetical protein MNEG_4330 [Monoraphidium neglectum]	Function unknown
Cz10g09220	2.25601	NA	GO:0046872//metal ion binding	NA	K10695//E3 ubiquitin-protein ligase RNF1/2 [EC:2.3.2.27]	gi|926774638|ref|XP_013895793.1|//hypothetical protein MNEG_11188 [Monoraphidium neglectum]	Protein synthesis, modification, folding and turnover
Cz08g25100	2.25466	NA	NA	NA	NA	NA	Function unknown
Cz09g04190	2.25314	NA	NA	NA	NA	gi|926779332|ref|XP_013898140.1|//hypothetical protein MNEG_8842 [Monoraphidium neglectum]	Function unknown
Cz03g20220	2.25131	NA	NA	NA	NA	gi|552839197|ref|XP_005849745.1|//hypothetical protein CHLNCDRAFT_50882 [Chlorella variabilis]	Function unknown
Cz10g18110	2.25103	NA	GO:0005488//binding;GO:0016874//ligase activity	NA	K01945//phosphoribosylamine--glycine ligase [EC:6.3.4.13]	gi|302831065|ref|XP_002947098.1|//hypothetical protein VOLCADRAFT_79479 [Volvox carteri f. nagariensis]	Metabolism
Cz07g19220	2.25068	GO:0005730//nucleolus	GO:0003676//nucleic acid binding	NA	K11884//RNA-binding protein PNO1	gi|926790115|ref|XP_013903531.1|//Pre-rRNA-processing protein PNO1 [Monoraphidium neglectum]	DNA, RNA and gene expression
Cz19g01220	2.25033	NA	GO:0003824//catalytic activity	NA	K17759//NAD(P)H-hydrate epimerase [EC:5.1.99.6];K00275//pyridoxamine 5'-phosphate oxidase [EC:1.4.3.5]	gi|545362647|ref|XP_005646534.1|//pyridoxamine 5'-phosphate oxidase [Coccomyxa subellipsoidea C-169]	Metabolism
Cz06g37070	2.24723	GO:0005634//nucleus;GO:0048046//apoplast;GO:0009506//plasmodesma;GO:0005774//vacuolar membrane;GO:0005794//Golgi apparatus;GO:0005829//cytosol;GO:0005739//mitochondrion;GO:0005886//plasma membrane;GO:0009507//chloroplast	GO:0004712//protein serine/threonine/tyrosine kinase activity;GO:0005524//ATP binding;GO:0004674//protein serine/threonine kinase activity;GO:0005507//copper ion binding;GO:0004017//adenylate kinase activity;GO:0004001//adenosine kinase activity	GO:0006169//adenosine salvage;GO:0080094//response to trehalose-6-phosphate;GO:0008360//regulation of cell shape;GO:0046686//response to cadmium ion;GO:0018105//peptidyl-serine phosphorylation;GO:0046939//nucleotide phosphorylation;GO:0016055//Wnt signaling pathway;GO:0006897//endocytosis;GO:0006163//purine nucleotide metabolic process	K00939//adenylate kinase [EC:2.7.4.3]	gi|302835814|ref|XP_002949468.1|//adenylate kinase [Volvox carteri f. nagariensis]	Energy
Cz15g21110	2.24663	NA	NA	NA	NA	NA	Function unknown
Cz02g35150	2.24522	NA	NA	NA	NA	gi|148908718|gb|ABR17466.1|//unknown [Picea sitchensis]	Function unknown
Cz07g26090	2.24517	NA	NA	NA	NA	NA	Function unknown
Cz12g00150	2.24384	NA	NA	NA	K20890//xylan alpha-glucuronosyltransferase [EC:2.4.1.-]	gi|976913265|gb|KVH99551.1|//Glycosyl transferase, family 8 [Cynara cardunculus var. scolymus]	Metabolism
Cz13g13010	2.24375	NA	NA	NA	NA	NA	Function unknown
Cz03g06060	2.24364	NA	NA	GO:0006396//RNA processing	K15443//tRNA (guanine-N(7)-)-methyltransferase subunit TRM82	gi|926788255|ref|XP_013902601.1|//hypothetical protein MNEG_4377 [Monoraphidium neglectum]	DNA, RNA and gene expression
Cz01g00260	2.24208	NA	NA	NA	NA	NA	Function unknown
Cz02g18130	2.24194	GO:0005666//DNA-directed RNA polymerase III complex;GO:0005736//DNA-directed RNA polymerase I complex	GO:0003677//DNA binding;GO:0001056//RNA polymerase III activity;GO:0001054//RNA polymerase I activity;GO:0046983//protein dimerization activity	GO:0006360//transcription from RNA polymerase I promoter;GO:0006383//transcription from RNA polymerase III promoter	K03020//DNA-directed RNA polymerases I and III subunit RPAC2	gi|302843852|ref|XP_002953467.1|//hypothetical protein VOLCADRAFT_63657 [Volvox carteri f. nagariensis]	DNA, RNA and gene expression
Cz11g01220	2.24157	NA	NA	NA	NA	gi|159473541|ref|XP_001694892.1|//predicted protein [Chlamydomonas reinhardtii]	Function unknown
Cz16g15060	2.24133	GO:0009536//plastid	GO:0016757//transferase activity, transferring glycosyl groups	GO:0055086//nucleobase-containing small molecule metabolic process;GO:0008655//pyrimidine-containing compound salvage;GO:0044711//single-organism biosynthetic process	K00761//uracil phosphoribosyltransferase [EC:2.4.2.9]	gi|926788325|ref|XP_013902636.1|//uracil phosphoribosyltransferase [Monoraphidium neglectum]	Metabolism
Cz16g20160	2.23621	NA	NA	NA	NA	gi|926782634|ref|XP_013899791.1|//hypothetical protein MNEG_7190 [Monoraphidium neglectum]	Function unknown
Cz05g01070	2.23426	NA	NA	NA	NA	NA	Function unknown
Cz01g45080	2.2337	NA	NA	NA	K12486//stromal membrane-associated protein;K19907//synaptotagmin-7;K19938//rabphilin-3A;K03511//DNA polymerase kappa [EC:2.7.7.7]	gi|545372312|ref|XP_005650637.1|//hypothetical protein COCSUDRAFT_46488 [Coccomyxa subellipsoidea C-169]	Function unknown
Cz02g10220	2.23114	NA	NA	NA	NA	NA	Function unknown
Cz09g30160	2.23085	GO:0005730//nucleolus;GO:0022625//cytosolic large ribosomal subunit;GO:0030687//preribosome, large subunit precursor	GO:0003735//structural constituent of ribosome;GO:0070180//large ribosomal subunit rRNA binding	GO:0002181//cytoplasmic translation;GO:0000027//ribosomal large subunit assembly;GO:0006364//rRNA processing;GO:0000956//nuclear-transcribed mRNA catabolic process	K14815//mRNA turnover protein 4	gi|926789927|ref|XP_013903437.1|//putative mRNA turnover protein 4 like protein [Monoraphidium neglectum]	DNA, RNA and gene expression
Cz02g28170	2.22502	NA	NA	NA	NA	NA	Function unknown
Cz10g28150	2.22296	NA	NA	NA	NA	NA	Function unknown
Cz19g06300	2.22279	GO:0016020//membrane	GO:0005488//binding	NA	K17800//LETM1 and EF-hand domain-containing protein 1, mitochondrial	gi|302848104|ref|XP_002955585.1|//hypothetical protein VOLCADRAFT_106866 [Volvox carteri f. nagariensis]	Function unknown
Cz11g13200	2.22261	NA	NA	NA	K04733//interleukin-1 receptor-associated kinase 4 [EC:2.7.11.1]	gi|743875698|ref|XP_011035010.1|//PREDICTED: thaumatin-like protein 1 [Populus euphratica]	Signaling
Cz14g25220	2.22232	NA	GO:0004553//hydrolase activity, hydrolyzing O-glycosyl compounds	GO:0043170//macromolecule metabolic process;GO:0005975//carbohydrate metabolic process	K01214//isoamylase [EC:3.2.1.68]	gi|32492888|gb|AAP85534.1|//isoamylase [Chlamydomonas reinhardtii]	Metabolism
Cz04g20110	2.22022	NA	NA	NA	NA	NA	Function unknown
Cz03g34200	2.21978	NA	NA	NA	NA	NA	Function unknown
Cz02g37180	2.21556	NA	GO:0016740//transferase activity	NA	K04733//interleukin-1 receptor-associated kinase 4 [EC:2.7.11.1]	gi|159477969|ref|XP_001697081.1|//protein kinase [Chlamydomonas reinhardtii]	Signaling
Cz14g23020	2.21516	NA	NA	NA	NA	NA	Function unknown
Cz13g08210	2.21424	NA	NA	NA	NA	gi|926787585|ref|XP_013902266.1|//Spartin [Monoraphidium neglectum]	Function unknown
Cz03g23060	2.21132	NA	NA	NA	K14816//pre-60S factor REI1	gi|926776630|ref|XP_013896789.1|//hypothetical protein MNEG_10192 [Monoraphidium neglectum]	Function unknown
Cz05g28280	2.21106	NA	NA	GO:0007165//signal transduction	NA	gi|971518701|dbj|GAQ79551.1|//hypothetical protein KFL_000320490 [Klebsormidium flaccidum]	Signaling
Cz15g01070	2.20921	NA	NA	NA	NA	NA	Function unknown
Cz09g07090	2.20822	NA	NA	NA	NA	gi|926794583|ref|XP_013905765.1|//hypothetical protein MNEG_1211 [Monoraphidium neglectum]	Function unknown
Cz14g00020	2.20673	NA	NA	NA	K20254//perilipin-4	gi|920691380|gb|KOM34605.1|//hypothetical protein LR48_Vigan02g075500 [Vigna angularis]	Cell structure and compoent
Cz03g04110	2.20532	NA	NA	NA	NA	NA	Function unknown
Cz15g04240	2.20447	NA	NA	NA	NA	gi|926775082|ref|XP_013896015.1|//hypothetical protein MNEG_10966 [Monoraphidium neglectum]	Function unknown
Cz03g10150	2.20347	NA	NA	NA	K20813//thymine-DNA glycosylase [EC:3.2.2.29]	gi|545365234|ref|XP_005647609.1|//hypothetical protein COCSUDRAFT_15676, partial [Coccomyxa subellipsoidea C-169]	DNA, RNA and gene expression
Cz10g20020	2.20326	GO:0009570//chloroplast stroma	GO:0016597//amino acid binding;GO:0004585//ornithine carbamoyltransferase activity	GO:0042450//arginine biosynthetic process via ornithine;GO:0006351//transcription, DNA-templated;GO:0000050//urea cycle	K00611//ornithine carbamoyltransferase [EC:2.1.3.3]	gi|926773048|ref|XP_013894998.1|//ornithine carbamoyltransferase [Monoraphidium neglectum]	Metabolism
Cz05g00090	2.2028	NA	NA	NA	NA	gi|926786766|ref|XP_013901857.1|//hypothetical protein MNEG_5116 [Monoraphidium neglectum]	Function unknown
Cz04g24210	2.20173	NA	GO:0016740//transferase activity	NA	K10582//ubiquitin-conjugating enzyme E2 Q [EC:2.3.2.23];K00774//poly [ADP-ribose] polymerase 16 [EC:2.4.2.30]	gi|302852466|ref|XP_002957753.1|//hypothetical protein VOLCADRAFT_107792 [Volvox carteri f. nagariensis]	Protein synthesis, modification, folding and turnover
Cz10g07270	2.19657	NA	NA	NA	NA	NA	Function unknown
Cz01g17240	2.19529	GO:0005829//cytosol;GO:0009570//chloroplast stroma	GO:0003866//3-phosphoshikimate 1-carboxyvinyltransferase activity	GO:0009423//chorismate biosynthetic process;GO:0009073//aromatic amino acid family biosynthetic process;GO:0018920//glyphosate metabolic process	K00800//3-phosphoshikimate 1-carboxyvinyltransferase [EC:2.5.1.19]	gi|159489926|ref|XP_001702942.1|//5-enolpyruvylshikimate-3-phosphate synthase [Chlamydomonas reinhardtii]	Metabolism
CzCPg00020	2.1941	GO:0044425//membrane part;GO:0009579//thylakoid;GO:0009507//chloroplast	GO:0000166//nucleotide binding;GO:0015078//hydrogen ion transmembrane transporter activity	GO:0006754//ATP biosynthetic process;GO:0015992//proton transport	K02109//F-type H+-transporting ATPase subunit b	gi|108773033|ref|YP_635943.1|//CF0 subunit I of ATP synthase (chloroplast) [Acutodesmus obliquus]	Energy
Cz02g35210	2.19336	NA	NA	NA	NA	gi|545365841|ref|XP_005647858.1|//NAD(P)-binding protein [Coccomyxa subellipsoidea C-169]	Function unknown
Cz07g31110	2.19262	NA	NA	NA	NA	gi|302851767|ref|XP_002957406.1|//hypothetical protein VOLCADRAFT_98497 [Volvox carteri f. nagariensis]	Function unknown
Cz15g18060	2.19003	NA	NA	NA	NA	NA	Function unknown
Cz06g36110	2.18665	GO:0005762//mitochondrial large ribosomal subunit	GO:0003735//structural constituent of ribosome;GO:0019843//rRNA binding	GO:0000027//ribosomal large subunit assembly;GO:0006412//translation	K02867//large subunit ribosomal protein L11	gi|926765104|ref|XP_013891604.1|//39S ribosomal protein L11 [Monoraphidium neglectum]	Protein synthesis, modification, folding and turnover
Cz06g15240	2.1858	NA	NA	NA	NA	gi|159479852|ref|XP_001698000.1|//flagellar associated protein [Chlamydomonas reinhardtii]	Function unknown
Cz04g06250	2.18373	NA	NA	NA	K14794//ribosomal RNA-processing protein 12	gi|545367805|ref|XP_005648707.1|//NUC173-domain-containing protein [Coccomyxa subellipsoidea C-169]	DNA, RNA and gene expression
Cz01g27160	2.18208	GO:0030686//90S preribosome;GO:0022625//cytosolic large ribosomal subunit	GO:0003723//RNA binding	GO:0000470//maturation of LSU-rRNA;GO:0006412//translation	K14775//ribosome biogenesis protein UTP30	gi|926771584|ref|XP_013894266.1|//Putative ribosome biogeneis protein [Monoraphidium neglectum]	Protein synthesis, modification, folding and turnover
Cz11g06040	2.18191	NA	NA	NA	K14396//polyadenylate-binding protein 2	gi|302755738|ref|XP_002961293.1|//hypothetical protein SELMODRAFT_74095 [Selaginella moellendorffii]	DNA, RNA and gene expression
Cz04g23070	2.18105	GO:0044446//intracellular organelle part;GO:0009507//chloroplast	GO:0003942//N-acetyl-gamma-glutamyl-phosphate reductase activity;GO:0051287//NAD binding;GO:0046983//protein dimerization activity	GO:0006526//arginine biosynthetic process;GO:0055114//oxidation-reduction process	K00145//N-acetyl-gamma-glutamyl-phosphate reductase [EC:1.2.1.38]	gi|971514830|dbj|GAQ83400.1|//N-acetyl-gamma-glutamyl-phosphate reductase [Klebsormidium flaccidum]	Metabolism
Cz14g20050	2.17878	NA	NA	NA	NA	NA	Function unknown
Cz04g23200	2.17858	NA	GO:0004602//glutathione peroxidase activity	GO:0006979//response to oxidative stress;GO:0098869//cellular oxidant detoxification;GO:0055114//oxidation-reduction process	K00432//glutathione peroxidase [EC:1.11.1.9]	gi|926783742|ref|XP_013900345.1|//glutathione peroxidase [Monoraphidium neglectum]	Stress and cell death
Cz01g23090	2.17819	GO:0005737//cytoplasm	GO:0005524//ATP binding;GO:0004824//lysine-tRNA ligase activity;GO:0003676//nucleic acid binding	GO:0006430//lysyl-tRNA aminoacylation	K04567//lysyl-tRNA synthetase, class II [EC:6.1.1.6]	gi|159478809|ref|XP_001697493.1|//lysyl-trna synthetase, LysRS [Chlamydomonas reinhardtii]	Protein synthesis, modification, folding and turn over
Cz02g22060	2.17664	NA	GO:0046872//metal ion binding	NA	K12865//polyglutamine-binding protein 1	gi|302833255|ref|XP_002948191.1|//hypothetical protein VOLCADRAFT_103815 [Volvox carteri f. nagariensis]	Function unknown
Cz05g04030	2.17408	GO:0009536//plastid	NA	NA	NA	gi|545361305|ref|XP_005645955.1|//hypothetical protein COCSUDRAFT_66872 [Coccomyxa subellipsoidea C-169]	Function unknown
Cz08g03190	2.1728	NA	NA	NA	K08332	gi|926773146|ref|XP_013895047.1|//hypothetical protein MNEG_11935 [Monoraphidium neglectum]	Function unknown
Cz19g07170	2.17045	NA	GO:0005524//ATP binding	NA	K09489//heat shock 70kDa protein 4	gi|302835916|ref|XP_002949519.1|//heat shock protein Hsp70E [Volvox carteri f. nagariensis]	Cell structure and component
Cz13g15080	2.1691	GO:0009506//plasmodesma;GO:0031514//motile cilium;GO:0005829//cytosol	GO:0043022//ribosome binding;GO:0005524//ATP binding;GO:0043023//ribosomal large subunit binding;GO:0005525//GTP binding;GO:0016887//ATPase activity	NA	K19788//obg-like ATPase 1	gi|302843776|ref|XP_002953429.1|//hypothetical protein VOLCADRAFT_105955 [Volvox carteri f. nagariensis]	DNA, RNA and gene expression
Cz13g08190	2.16801	NA	NA	NA	NA	gi|585101156|gb|EWM21094.1|//hypothetical protein Naga_100776g2 [Nannochloropsis gaditana]	Function unknown
Cz16g18130	2.1658	NA	NA	NA	NA	gi|302841410|ref|XP_002952250.1|//hypothetical protein VOLCADRAFT_105384 [Volvox carteri f. nagariensis]	Function unknown
Cz10g06180	2.165	NA	GO:0003954//NADH dehydrogenase activity;GO:0005509//calcium ion binding	GO:0055114//oxidation-reduction process	K17871//NADH:ubiquinone reductase (non-electrogenic) [EC:1.6.5.9]	gi|159491374|ref|XP_001703643.1|//type-II calcium-dependent NADH dehydrogenase [Chlamydomonas reinhardtii]	Energy
Cz09g15140	2.16463	NA	NA	NA	NA	gi|159462734|ref|XP_001689597.1|//predicted protein [Chlamydomonas reinhardtii]	Function unknown
Cz12g12130	2.16443	GO:0005759//mitochondrial matrix;GO:0009507//chloroplast	GO:0046872//metal ion binding;GO:0005524//ATP binding;GO:0051082//unfolded protein binding;GO:0051087//chaperone binding	GO:0006986//response to unfolded protein;GO:0051085//chaperone mediated protein folding requiring cofactor	K04078//chaperonin GroES	gi|159475587|ref|XP_001695900.1|//chaperonin 11 [Chlamydomonas reinhardtii]	Protein synthesis, modification, folding and turnover
UNPLg00090	2.1636	NA	NA	NA	NA	NA	Function unknown
Cz03g22140	2.16223	NA	NA	NA	NA	NA	Function unknown
Cz10g18090	2.16194	NA	GO:0005524//ATP binding;GO:0016887//ATPase activity	NA	K03283//heat shock 70kDa protein 1/8	gi|747054221|ref|XP_011073307.1|//PREDICTED: heat shock 70 kDa protein-like [Sesamum indicum]	Stress and cell death
Cz03g12130	2.15929	NA	GO:0097159//organic cyclic compound binding;GO:1901363//heterocyclic compound binding	NA	K03235//elongation factor 3	gi|926774038|ref|XP_013895493.1|//Elongation factor 3 [Monoraphidium neglectum]	Function unknown
Cz07g08280	2.15793	GO:0031417//NatC complex	GO:0004596//peptide alpha-N-acetyltransferase activity	GO:0006474//N-terminal protein amino acid acetylation	K00670//N-alpha-acetyltransferase 30 [EC:2.3.1.256]	gi|302841785|ref|XP_002952437.1|//hypothetical protein VOLCADRAFT_81829 [Volvox carteri f. nagariensis]	Protein synthesis, modification, folding and turnover
Cz01g22060	2.15724	GO:0009941//chloroplast envelope;GO:0009579//thylakoid;GO:0009570//chloroplast stroma	GO:0000287//magnesium ion binding;GO:0004427//inorganic diphosphatase activity	GO:0006796//phosphate-containing compound metabolic process	K01507//inorganic pyrophosphatase [EC:3.6.1.1]	gi|926786394|ref|XP_013901671.1|//inorganic pyrophosphatase [Monoraphidium neglectum]	Metabolism
Cz04g31300	2.15439	NA	NA	NA	K04733//interleukin-1 receptor-associated kinase 4 [EC:2.7.11.1];K01507//inorganic pyrophosphatase [EC:3.6.1.1];K13116//ATP-dependent RNA helicase DDX41 [EC:3.6.4.13];K05605//3-hydroxyisobutyryl-CoA hydrolase [EC:3.1.2.4];K11583//serine/threonine-protein phosphatase 2A regulatory subunit B''	gi|571485824|ref|XP_006590050.1|//PREDICTED: uncharacterized protein LOC100820484 [Glycine max]	Signaling
Cz03g36250	2.15432	NA	NA	NA	NA	NA	Function unknown
Cz11g04130	2.15404	NA	NA	NA	NA	gi|926798253|ref|XP_013906550.1|//hypothetical protein MNEG_0420 [Monoraphidium neglectum]	Function unknown
Cz09g12120	2.15397	NA	GO:0003824//catalytic activity	NA	K01785//aldose 1-epimerase [EC:5.1.3.3]	gi|159476426|ref|XP_001696312.1|//aldose-1-epimerase [Chlamydomonas reinhardtii]	Metabolism
Cz08g12040	2.15331	NA	NA	NA	NA	NA	Function unknown
Cz12g02200	2.15215	NA	NA	NA	K16904//dCTP diphosphatase [EC:3.6.1.12]	gi|971513842|dbj|GAQ84368.1|//hypothetical protein KFL_001860150 [Klebsormidium flaccidum]	Metabolism
Cz06g08190	2.15197	GO:0005739//mitochondrion	GO:0009055//electron carrier activity;GO:0051537//2 iron, 2 sulfur cluster binding;GO:0046872//metal ion binding	NA	NA	gi|302835610|ref|XP_002949366.1|//hypothetical protein VOLCADRAFT_80638 [Volvox carteri f. nagariensis]	Energy
Cz06g03220	2.15128	NA	NA	NA	K14798//protein LTV1	gi|926792069|ref|XP_013904508.1|//hypothetical protein MNEG_2471 [Monoraphidium neglectum]	Function unknown
Cz15g03220	2.15088	NA	NA	NA	K14782//protein AATF/BFR2	gi|926780260|ref|XP_013898604.1|//hypothetical protein MNEG_8373 [Monoraphidium neglectum]	Function unknown
Cz06g29070	2.15033	NA	NA	NA	NA	NA	Function unknown
Cz17g08010	2.14997	GO:0005783//endoplasmic reticulum;GO:0044425//membrane part	NA	NA	K20721//reticulon-1;K20884//riboflavin kinase / FMN hydrolase [EC:2.7.1.26 3.1.3.102]	gi|926773322|ref|XP_013895135.1|//hypothetical protein MNEG_11847 [Monoraphidium neglectum]	Metabolism
Cz09g09030	2.14759	GO:0005737//cytoplasm	GO:0005524//ATP binding	GO:0042026//protein refolding	K04077//chaperonin GroEL	gi|159468684|ref|XP_001692504.1|//chaperonin 60B2 [Chlamydomonas reinhardtii]	DNA, RNA and gene expression
Cz09g00250	2.14565	GO:0043231//intracellular membrane-bounded organelle;GO:0044444//cytoplasmic part	GO:0000166//nucleotide binding;GO:0016740//transferase activity	GO:0008152//metabolic process	K08244//alpha-glucan, water dikinase [EC:2.7.9.4]	gi|971507607|dbj|GAQ90596.1|//Carbohydrate-Binding Module Family 45 protein [Klebsormidium flaccidum]	Metabolism
Cz13g17030	2.14557	NA	NA	NA	NA	NA	Function unknown
Cz13g11140	2.14527	NA	NA	NA	NA	NA	Function unknown
Cz07g20170	2.14416	GO:0005774//vacuolar membrane;GO:0005739//mitochondrion;GO:0009941//chloroplast envelope;GO:0005886//plasma membrane;GO:0009570//chloroplast stroma	GO:0005524//ATP binding;GO:0005507//copper ion binding	GO:0009735//response to cytokinin;GO:0042026//protein refolding	K04077//chaperonin GroEL	gi|302830850|ref|XP_002946991.1|//hypothetical protein VOLCADRAFT_79395 [Volvox carteri f. nagariensis]	Protein synthesis, modification, folding and turnover
Cz19g07060	2.14402	NA	GO:0016491//oxidoreductase activity	GO:0008033//tRNA processing	K05539//tRNA-dihydrouridine synthase A [EC:1.-.-.-]	gi|926787510|ref|XP_013902229.1|//tRNA-dihydrouridine synthase A [Monoraphidium neglectum]	DNA, RNA and gene expression
Cz08g31060	2.14386	NA	NA	NA	NA	NA	Function unknown
Cz13g01190	2.14376	NA	GO:0016491//oxidoreductase activity	GO:0006561//proline biosynthetic process	K00286//pyrroline-5-carboxylate reductase [EC:1.5.1.2]	gi|545373595|ref|XP_005651147.1|//pyrroline-5-carboxylate reductase [Coccomyxa subellipsoidea C-169]	Metabolism
Cz02g38260	2.14156	NA	NA	NA	NA	gi|302835698|ref|XP_002949410.1|//hypothetical protein VOLCADRAFT_117226 [Volvox carteri f. nagariensis]	Function unknown
Cz08g14210	2.14134	NA	NA	NA	NA	gi|926768022|ref|XP_013893063.1|//hypothetical protein MNEG_13919 [Monoraphidium neglectum]	Function unknown
Cz14g23140	2.14024	GO:0005618//cell wall;GO:0005737//cytoplasm	GO:0004735//pyrroline-5-carboxylate reductase activity	GO:0055129//L-proline biosynthetic process;GO:0009651//response to salt stress;GO:0055114//oxidation-reduction process;GO:0009408//response to heat	K00286//pyrroline-5-carboxylate reductase [EC:1.5.1.2]	gi|302837163|ref|XP_002950141.1|//hypothetical protein VOLCADRAFT_80899 [Volvox carteri f. nagariensis]	Metabolism
Cz01g17130	2.14012	NA	NA	NA	NA	NA	Function unknown
Cz01g03260	2.13987	GO:0016020//membrane	GO:0016746//transferase activity, transferring acyl groups	NA	K14521//N-acetyltransferase 10 [EC:2.3.1.-]	gi|926776170|ref|XP_013896559.1|//putative N-acetyltransferase 10 [Monoraphidium neglectum]	Function unknown
Cz08g15290	2.13963	GO:0016020//membrane	NA	NA	NA	gi|926798425|ref|XP_013906636.1|//hypothetical protein MNEG_0332 [Monoraphidium neglectum]	Function unknown
Cz17g10150	2.13771	NA	NA	GO:0008152//metabolic process	K15113//solute carrier family 25 (mitochondrial iron transporter), member 28/37	gi|926774294|ref|XP_013895621.1|//Mitoferrin-1 [Monoraphidium neglectum]	Transport
Cz02g19060	2.1359	GO:0005739//mitochondrion	GO:0003746//translation elongation factor activity;GO:0005525//GTP binding;GO:0003924//GTPase activity	GO:0070125//mitochondrial translational elongation	K02355//elongation factor G	gi|552848037|ref|XP_005852008.1|//hypothetical protein CHLNCDRAFT_56440 [Chlorella variabilis]	DNA, RNA and gene expression
Cz08g25110	2.13547	NA	NA	NA	K12823//ATP-dependent RNA helicase DDX5/DBP2 [EC:3.6.4.13]	gi|676382741|ref|XP_009034649.1|//hypothetical protein AURANDRAFT_62089 [Aureococcus anophagefferens]	DNA, RNA and gene expression
Cz01g25110	2.13173	GO:0044424//intracellular part	NA	NA	K03108//signal recognition particle subunit SRP72	gi|159489944|ref|XP_001702951.1|//subunit of the signal recognition particle [Chlamydomonas reinhardtii]	Signaling
Cz04g05160	2.13108	GO:0016020//membrane	NA	NA	K13348//protein Mpv17	gi|926771912|ref|XP_013894430.1|//Protein sym1 [Monoraphidium neglectum]	Function unknown
Cz05g04270	2.12965	NA	NA	NA	NA	NA	Function unknown
Cz11g08140	2.12927	NA	NA	NA	K02183//calmodulin	gi|159483285|ref|XP_001699691.1|//protein kinase-like protein [Chlamydomonas reinhardtii]	Signaling
Cz15g10170	2.12906	NA	GO:0051539//4 iron, 4 sulfur cluster binding;GO:0016740//transferase activity;GO:0008987//quinolinate synthetase A activity	GO:0019805//quinolinate biosynthetic process;GO:0009435//NAD biosynthetic process	K03517//quinolinate synthase [EC:2.5.1.72]	gi|926783364|ref|XP_013900156.1|//quinolinate synthase [Monoraphidium neglectum]	Metabolism
Cz11g21180	2.128	NA	NA	NA	K04427//mitogen-activated protein kinase kinase kinase 7 [EC:2.7.11.25];K14510//serine/threonine-protein kinase CTR1 [EC:2.7.11.1];K17535//serine/threonine-protein kinase TNNI3K [EC:2.7.11.1]	gi|159463520|ref|XP_001689990.1|//predicted protein [Chlamydomonas reinhardtii]	Protein synthesis, modification, folding and turnover
Cz06g12290	2.12662	NA	NA	NA	K20310//trafficking protein particle complex subunit 13	gi|926773058|ref|XP_013895003.1|//hypothetical protein MNEG_11980 [Monoraphidium neglectum]	Transport
Cz18g04090	2.12519	NA	NA	NA	NA	NA	Function unknown
Cz10g22050	2.12264	GO:0005730//nucleolus;GO:0030687//preribosome, large subunit precursor	GO:0008650//rRNA (uridine-2'-O-)-methyltransferase activity;GO:0016435//rRNA (guanine) methyltransferase activity	GO:0031167//rRNA methylation;GO:0000466//maturation of 5.8S rRNA from tricistronic rRNA transcript (SSU-rRNA, 5.8S rRNA, LSU-rRNA);GO:0000463//maturation of LSU-rRNA from tricistronic rRNA transcript (SSU-rRNA, 5.8S rRNA, LSU-rRNA)	K14857//AdoMet-dependent rRNA methyltransferase SPB1 [EC:2.1.1.-]	gi|302843764|ref|XP_002953423.1|//hypothetical protein VOLCADRAFT_63770 [Volvox carteri f. nagariensis]	DNA, RNA and gene expression
Cz10g04180	2.12145	NA	GO:0004424//imidazoleglycerol-phosphate dehydratase activity	GO:0000105//histidine biosynthetic process	K01693//imidazoleglycerol-phosphate dehydratase [EC:4.2.1.19]	gi|926786508|ref|XP_013901728.1|//imidazoleglycerol-phosphate dehydratase [Monoraphidium neglectum]	Metabolism
UNPLg00388	2.11962	NA	NA	NA	NA	gi|926798261|ref|XP_013906554.1|//hypothetical protein MNEG_0424 [Monoraphidium neglectum]	Function unknown
Cz09g08190	2.11699	NA	NA	NA	NA	gi|926788405|ref|XP_013902676.1|//hypothetical protein MNEG_4300 [Monoraphidium neglectum]	Function unknown
Cz15g08100	2.11499	GO:0005789//endoplasmic reticulum membrane;GO:0000139//Golgi membrane	GO:0061630//ubiquitin protein ligase activity;GO:0046872//metal ion binding	GO:0030433//ER-associated ubiquitin-dependent protein catabolic process;GO:0030968//endoplasmic reticulum unfolded protein response	K15698//RING finger protein 121	gi|159467301|ref|XP_001691830.1|//hypothetical protein CHLREDRAFT_115524 [Chlamydomonas reinhardtii]	Protein synthesis, modification, folding and turnover
Cz02g16110	2.11366	GO:0005622//intracellular;GO:0005886//plasma membrane	GO:0004767//sphingomyelin phosphodiesterase activity;GO:0005525//GTP binding	GO:0007264//small GTPase mediated signal transduction;GO:0015031//protein transport	K07910//Ras-related protein Rab-18	gi|926785360|ref|XP_013901154.1|//small rab-related GTPase [Monoraphidium neglectum]	Signaling
Cz05g10010	2.11293	GO:0016020//membrane;GO:0005634//nucleus;GO:0000015//phosphopyruvate hydratase complex	GO:0000287//magnesium ion binding;GO:0004634//phosphopyruvate hydratase activity	GO:0006096//glycolytic process	K01689//enolase [EC:4.2.1.11]	gi|302833056|ref|XP_002948092.1|//hypothetical protein VOLCADRAFT_79991 [Volvox carteri f. nagariensis]	Metabolism
Cz03g20170	2.11283	NA	GO:0004672//protein kinase activity	GO:0006468//protein phosphorylation	K20606//mitogen-activated protein kinase kinase kinase ANP1 [EC:2.7.11.25];K08850//aurora kinase, other [EC:2.7.11.1];K08857//NIMA (never in mitosis gene a)-related kinase 1/4/5 [EC:2.7.11.1]	gi|926789387|ref|XP_013903167.1|//Calcium-dependent protein kinase 13 [Monoraphidium neglectum]	Protein synthesis, modification, folding and turnover
Cz09g09110	2.11215	NA	NA	NA	NA	gi|552818814|ref|XP_005845278.1|//hypothetical protein CHLNCDRAFT_136983 [Chlorella variabilis]	Function unknown
Cz11g11050	2.10871	NA	NA	NA	K00798//cob(I)alamin adenosyltransferase [EC:2.5.1.17]	gi|760450671|ref|XP_011402404.1|//Cob(I)yrinic acid a,c-diamide adenosyltransferase, mitochondrial [Auxenochlorella protothecoides]	Metabolism
Cz09g11200	2.10546	NA	NA	NA	NA	NA	Function unknown
Cz15g19010	2.09969	GO:0016021//integral component of membrane;GO:0044446//intracellular organelle part;GO:0005773//vacuole	GO:0047131//saccharopine dehydrogenase (NAD+, L-glutamate-forming) activity	GO:0055114//oxidation-reduction process	NA	gi|926775906|ref|XP_013896427.1|//saccharopine dehydrogenase (NAD(+),L-glutamate-forming) [Monoraphidium neglectum]	Energy
Cz11g03350	2.0946	NA	NA	NA	NA	gi|926785142|ref|XP_013901045.1|//hypothetical protein MNEG_5932 [Monoraphidium neglectum]	Function unknown
Cz13g13100	2.0946	GO:0016021//integral component of membrane	NA	GO:0006629//lipid metabolic process	NA	gi|55139368|gb|AAV41371.1|//beta-carotene ketolase/oxygenase [Chromochloris zofingiensis]	Metabolism
Cz04g39270	2.09267	NA	NA	NA	NA	gi|552837360|ref|XP_005849342.1|//hypothetical protein CHLNCDRAFT_21645 [Chlorella variabilis]	Function unknown
Cz05g36180	2.09089	NA	NA	NA	NA	NA	Function unknown
Cz05g11240	2.09021	NA	NA	NA	K14319//Ran GTPase-activating protein 1	gi|159477509|ref|XP_001696851.1|//hypothetical protein CHLREDRAFT_150636 [Chlamydomonas reinhardtii]	Function unknown
Cz08g29070	2.0898	NA	NA	NA	NA	NA	Function unknown
Cz11g07020	2.08958	NA	NA	NA	NA	gi|159474748|ref|XP_001695487.1|//predicted protein [Chlamydomonas reinhardtii]	Function unknown
Cz03g27200	2.08868	NA	NA	NA	K19996//phosphatidylinositol transfer protein SFH5;K02433//aspartyl-tRNA(Asn)/glutamyl-tRNA(Gln) amidotransferase subunit A [EC:6.3.5.6 6.3.5.7]	gi|545369574|ref|XP_005649528.1|//CRAL/TRIO domain-containing protein [Coccomyxa subellipsoidea C-169]	Metabolism
Cz02g30160	2.08778	NA	NA	NA	K15382//solute carrier family 50 (sugar transporter)	gi|926777078|ref|XP_013897013.1|//hypothetical protein MNEG_9968 [Monoraphidium neglectum]	Transport
Cz05g18060	2.08752	NA	GO:0005488//binding	NA	K03686//molecular chaperone DnaJ	gi|159465259|ref|XP_001690840.1|//chloroplast DnaJ-like protein [Chlamydomonas reinhardtii]	DNA, RNA and gene expression
Cz02g13220	2.08686	NA	GO:0005488//binding;GO:0016491//oxidoreductase activity	NA	K09838//zeaxanthin epoxidase [EC:1.14.15.21]	gi|302832550|ref|XP_002947839.1|//hypothetical protein VOLCADRAFT_88147 [Volvox carteri f. nagariensis]	Metabolism
Cz06g12140	2.08682	NA	NA	NA	NA	gi|926793561|ref|XP_013905254.1|//hypothetical protein MNEG_1728 [Monoraphidium neglectum]	Function unknown
Cz11g15010	2.08637	GO:0016021//integral component of membrane	GO:0015171//amino acid transmembrane transporter activity	GO:0003333//amino acid transmembrane transport	K11584//serine/threonine-protein phosphatase 2A regulatory subunit B'	gi|926771574|ref|XP_013894261.1|//Arginine/agmatine antiporter [Monoraphidium neglectum]	Transport
UNPLg00372	2.08487	NA	NA	NA	K14297//nuclear pore complex protein Nup98-Nup96	gi|926791127|ref|XP_013904037.1|//hypothetical protein MNEG_2944 [Monoraphidium neglectum]	Cell structure and compoent
Cz01g00030	2.08462	GO:0005737//cytoplasm	GO:0003743//translation initiation factor activity	GO:0006413//translational initiation	K03259//translation initiation factor 4E	gi|926793745|ref|XP_013905346.1|//Eukaryotic translation initiation factor 4E-1 [Monoraphidium neglectum]	Protein synthesis, modification, folding and turn over
Cz04g34220	2.08313	NA	GO:0003723//RNA binding;GO:0005524//ATP binding;GO:0004004//ATP-dependent RNA helicase activity	GO:0010501//RNA secondary structure unwinding	K14776//ATP-dependent RNA helicase DDX10/DBP4 [EC:3.6.4.13]	gi|302837105|ref|XP_002950112.1|//hypothetical protein VOLCADRAFT_60063 [Volvox carteri f. nagariensis]	DNA, RNA and gene expression
Cz14g19040	2.08276	NA	NA	NA	NA	gi|926765762|ref|XP_013891933.1|//hypothetical protein MNEG_15051 [Monoraphidium neglectum]	Function unknown
Cz07g22050	2.08193	GO:0009528//plastid inner membrane;GO:0016021//integral component of membrane;GO:0009941//chloroplast envelope	GO:0051741//2-methyl-6-phytyl-1,4-benzoquinone methyltransferase activity	GO:0010236//plastoquinone biosynthetic process;GO:0010189//vitamin E biosynthetic process;GO:0032259//methylation	K12502//MPBQ/MSBQ methyltransferase [EC:2.1.1.295]	gi|159469113|ref|XP_001692712.1|//MPBQ/MSBQ methyltransferase [Chlamydomonas reinhardtii]	Cell structure and component
Cz02g14250	2.08178	NA	NA	GO:0007165//signal transduction	NA	gi|545365990|ref|XP_005647920.1|//DUF1264-domain-containing protein [Coccomyxa subellipsoidea C-169]	Signaling
Cz06g29130	2.07951	NA	GO:0000166//nucleotide binding	NA	K12891//splicing factor, arginine/serine-rich 2	gi|159463170|ref|XP_001689815.1|//predicted protein [Chlamydomonas reinhardtii]	DNA, RNA and gene expression
Cz10g09030	2.0765	NA	NA	NA	NA	NA	Function unknown
Cz10g10050	2.07556	NA	GO:0016787//hydrolase activity	NA	K13051//beta-aspartyl-peptidase (threonine type) [EC:3.4.19.5]	gi|922371723|ref|XP_013458020.1|//isoaspartyl peptidase/L-asparaginase [Medicago truncatula]	Protein synthesis, modification, folding and turnover
Cz06g01180	2.07449	NA	NA	NA	NA	gi|971519224|dbj|GAQ79006.1|//hypothetical protein KFL_000220370 [Klebsormidium flaccidum]	Function unknown
Cz01g46200	2.07433	NA	NA	NA	NA	NA	Function unknown
Cz07g01300	2.07165	GO:0005829//cytosol	GO:0035242//protein-arginine omega-N asymmetric methyltransferase activity;GO:0008469//histone-arginine N-methyltransferase activity	GO:0006355//regulation of transcription, DNA-templated;GO:0018216//peptidyl-arginine methylation	K11436//type I protein arginine methyltransferase [EC:2.1.1.319]	gi|760438391|ref|XP_011396264.1|//putative protein arginine N-methyltransferase 3 [Auxenochlorella protothecoides]	Protein synthesis, modification, folding and turnover
Cz11g28050	2.07164	NA	NA	NA	NA	NA	Function unknown
Cz18g03050	2.07118	NA	GO:0016279//protein-lysine N-methyltransferase activity	GO:0018026//peptidyl-lysine monomethylation	K05302//N-lysine methyltransferase SETD6 [EC:2.1.1.-]	gi|552828541|ref|XP_005847508.1|//hypothetical protein CHLNCDRAFT_134525 [Chlorella variabilis]	Protein synthesis, modification, folding and turnover
Cz02g23140	2.06397	NA	NA	NA	NA	NA	Function unknown
Cz02g40110	2.06205	NA	NA	NA	NA	gi|926783586|ref|XP_013900267.1|//hypothetical protein MNEG_6713 [Monoraphidium neglectum]	Function unknown
Cz19g09050	2.06069	GO:0016020//membrane	NA	NA	K13806//sn1-specific diacylglycerol lipase [EC:3.1.1.-]	gi|552848044|ref|XP_005852010.1|//hypothetical protein CHLNCDRAFT_132940 [Chlorella variabilis]	Metabolism
Cz15g06100	2.05664	NA	GO:0005524//ATP binding;GO:0051082//unfolded protein binding	GO:0006457//protein folding	K03283//heat shock 70kDa protein 1/8	gi|926788893|ref|XP_013902920.1|//Stromal heat shock-related protein, chloroplastic Flags: Precursor [Monoraphidium neglectum]	Miscellaneous
Cz11g02060	2.05512	NA	NA	NA	K02321//DNA polymerase alpha subunit B;K11718//UDP-glucose:glycoprotein glucosyltransferase [EC:2.4.1.-]	gi|926797152|ref|XP_013906133.1|//hypothetical protein MNEG_0835 [Monoraphidium neglectum]	DNA, RNA and gene expression
Cz01g34040	2.05393	NA	NA	NA	K15262//protein BCP1	gi|926773226|ref|XP_013895087.1|//putative Protein BCCIP like protein [Monoraphidium neglectum]	Function unknown
Cz02g36200	2.05361	NA	NA	NA	NA	gi|926778312|ref|XP_013897630.1|//hypothetical protein MNEG_9352 [Monoraphidium neglectum]	Function unknown
Cz04g25200	2.05357	NA	GO:0016740//transferase activity	NA	K11426//SET and MYND domain-containing protein	gi|971506571|dbj|GAQ91639.1|//hypothetical protein KFL_008230040 [Klebsormidium flaccidum]	Protein synthesis, modification, folding and turn over
Cz06g26160	2.0531	NA	NA	NA	K20929//glyoxal/methylglyoxal oxidase [EC:1.2.3.15]	gi|926787723|ref|XP_013902335.1|//hypothetical protein MNEG_4641 [Monoraphidium neglectum]	Metabolism
Cz19g05050	2.05278	NA	NA	NA	NA	NA	Function unknown
Cz07g29110	2.05222	GO:0043231//intracellular membrane-bounded organelle;GO:0009579//thylakoid	GO:0008236//serine-type peptidase activity	GO:0019538//protein metabolic process	K14810//ATP-dependent RNA helicase DDX56/DBP9 [EC:3.6.4.13];K08669//HtrA serine peptidase 2 [EC:3.4.21.108]	gi|926780868|ref|XP_013898908.1|//hypothetical protein MNEG_8073 [Monoraphidium neglectum]	DNA, RNA and gene expression
Cz01g44130	2.0522	NA	NA	NA	NA	gi|552826286|ref|XP_005846984.1|//hypothetical protein CHLNCDRAFT_134986 [Chlorella variabilis]	Function unknown
Cz02g12210	2.05113	GO:0005759//mitochondrial matrix	GO:0004108//citrate (Si)-synthase activity	GO:0006099//tricarboxylic acid cycle;GO:0006101//citrate metabolic process	K01647//citrate synthase [EC:2.3.3.1]	gi|545371287|ref|XP_005650220.1|//si-synthase [Coccomyxa subellipsoidea C-169]	Metabolism
Cz06g14040	2.05044	GO:0005829//cytosol	GO:0016791//phosphatase activity	GO:0016311//dephosphorylation	K19269//phosphoglycolate phosphatase [EC:3.1.3.18 3.1.3.48]	gi|971514920|dbj|GAQ83287.1|//2-phosphoglycolate phosphatase [Klebsormidium flaccidum]	Metabolism
Cz02g03140	2.05041	NA	NA	NA	NA	NA	Function unknown
Cz04g20050	2.04927	NA	NA	NA	NA	gi|926783540|ref|XP_013900244.1|//hypothetical protein MNEG_6740 [Monoraphidium neglectum]	Function unknown
Cz02g10020	2.04875	NA	GO:0004045//aminoacyl-tRNA hydrolase activity	NA	K14313//nuclear pore complex protein Nup53;K04794//peptidyl-tRNA hydrolase, PTH2 family [EC:3.1.1.29]	gi|926788193|ref|XP_013902570.1|//peptidyl-tRNA hydrolase, PTH2 family [Monoraphidium neglectum]	Metabolism
Cz05g03220	2.0485	GO:0045252//oxoglutarate dehydrogenase complex;GO:0005829//cytosol;GO:0005739//mitochondrion	GO:0004591//oxoglutarate dehydrogenase (succinyl-transferring) activity;GO:0030976//thiamine pyrophosphate binding;GO:0016798//hydrolase activity, acting on glycosyl bonds	GO:0006099//tricarboxylic acid cycle	K00164//2-oxoglutarate dehydrogenase E1 component [EC:1.2.4.2]	gi|302838682|ref|XP_002950899.1|//E1 subunit of 2-oxoglutarate dehydrogenase [Volvox carteri f. nagariensis]	Metabolism
UNPLg00524	2.04812	NA	GO:0016740//transferase activity	GO:0044237//cellular metabolic process	K00868//pyridoxine kinase [EC:2.7.1.35]	gi|552832233|ref|XP_005848298.1|//hypothetical protein CHLNCDRAFT_56126 [Chlorella variabilis]	Metabolism
Cz06g13210	2.04607	NA	GO:0003824//catalytic activity	GO:0006595//polyamine metabolic process	K00797//spermidine synthase [EC:2.5.1.16]	gi|159489717|ref|XP_001702843.1|//spermidine synthase [Chlamydomonas reinhardtii]	Metabolism
Cz01g15070	2.04483	NA	NA	NA	K20309//trafficking protein particle complex subunit 12	gi|545369126|ref|XP_005649325.1|//hypothetical protein COCSUDRAFT_46939 [Coccomyxa subellipsoidea C-169]	Transport
Cz11g14090	2.04449	NA	NA	NA	NA	gi|926781502|ref|XP_013899225.1|//hypothetical protein MNEG_7758 [Monoraphidium neglectum]	Function unknown
Cz02g39060	2.04096	NA	NA	NA	NA	gi|302840259|ref|XP_002951685.1|//hypothetical protein VOLCADRAFT_105201 [Volvox carteri f. nagariensis]	Function unknown
Cz09g00260	2.04049	NA	NA	NA	K09549//prefoldin subunit 2	gi|545376594|ref|XP_005652370.1|//hypothetical protein COCSUDRAFT_83446 [Coccomyxa subellipsoidea C-169]	Function unknown
Cz10g03070	2.04046	NA	NA	NA	K12741//heterogeneous nuclear ribonucleoprotein A1/A3;K12885//heterogeneous nuclear ribonucleoprotein G	gi|159472653|ref|XP_001694459.1|//glycine-rich RNA-binding protein [Chlamydomonas reinhardtii]	DNA, RNA and gene expression
Cz15g16060	2.04025	NA	NA	NA	K16196//eukaryotic translation initiation factor 2-alpha kinase 4 [EC:2.7.11.1];K10268//F-box and leucine-rich repeat protein 2/20;K13789//geranylgeranyl diphosphate synthase, type II [EC:2.5.1.1 2.5.1.10 2.5.1.29];K15923//alpha-L-fucosidase 2 [EC:3.2.1.51]	gi|971505402|dbj|GAQ92802.1|//hypothetical protein KFL_011450010, partial [Klebsormidium flaccidum]	Metabolism
Cz19g05160	2.04002	NA	NA	NA	K13436//pto-interacting protein 1 [EC:2.7.11.1]	gi|823254209|ref|XP_012459748.1|//PREDICTED: NADPH:quinone oxidoreductase-like isoform X1 [Gossypium raimondii]	Energy
Cz05g12080	2.03997	NA	NA	NA	NA	NA	Function unknown
Cz02g27230	2.03643	NA	NA	NA	K05681//ATP-binding cassette, subfamily G (WHITE), member 2	gi|926787859|ref|XP_013902403.1|//hypothetical protein MNEG_4578 [Monoraphidium neglectum]	Function unknown
Cz02g25280	2.03091	NA	GO:0016787//hydrolase activity	NA	K14407//cleavage stimulation factor subunit 2	gi|926789185|ref|XP_013903066.1|//hypothetical protein MNEG_3909 [Monoraphidium neglectum]	Metabolism
Cz03g01130	2.03075	GO:0005622//intracellular	GO:0003743//translation initiation factor activity;GO:0005525//GTP binding;GO:0003924//GTPase activity	GO:0001731//formation of translation preinitiation complex	K03242//translation initiation factor 2 subunit 3	gi|302838275|ref|XP_002950696.1|//eukaryotic translation initiation factor 2 gamma [Volvox carteri f. nagariensis]	DNA, RNA and gene expression
Cz05g02180	2.02956	NA	GO:0003743//translation initiation factor activity	GO:0006413//translational initiation	K03238//translation initiation factor 2 subunit 2	gi|159469758|ref|XP_001693030.1|//eukaryotic initiation factor [Chlamydomonas reinhardtii]	Protein synthesis, modification, folding and turnover
Cz13g18010	2.02787	NA	NA	NA	NA	gi|926782716|ref|XP_013899832.1|//hypothetical protein MNEG_7150 [Monoraphidium neglectum]	Function unknown
Cz02g33010	2.02685	NA	GO:0003824//catalytic activity	NA	K15441//tRNA-specific adenosine deaminase 2 [EC:3.5.4.-]	gi|926778246|ref|XP_013897597.1|//hypothetical protein MNEG_9386 [Monoraphidium neglectum]	DNA, RNA and gene expression
Cz15g10320	2.02504	NA	NA	NA	K04427//mitogen-activated protein kinase kinase kinase 7 [EC:2.7.11.25];K14510//serine/threonine-protein kinase CTR1 [EC:2.7.11.1];K17535//serine/threonine-protein kinase TNNI3K [EC:2.7.11.1]	gi|926770656|ref|XP_013893802.1|//Stress-activated protein kinase alpha [Monoraphidium neglectum]	Protein synthesis, modification, folding and turnover
Cz16g20280	2.02395	NA	GO:0016798//hydrolase activity, acting on glycosyl bonds	NA	K01193//beta-fructofuranosidase [EC:3.2.1.26]	gi|926778102|ref|XP_013897525.1|//glycoside-hydrolase-like protein [Monoraphidium neglectum]	Metabolism
Cz05g35070	2.02393	GO:0005634//nucleus;GO:0042995//cell projection;GO:0005829//cytosol	GO:0035242//protein-arginine omega-N asymmetric methyltransferase activity;GO:0008469//histone-arginine N-methyltransferase activity	GO:0019919//peptidyl-arginine methylation, to asymmetrical-dimethyl arginine;GO:0034969//histone arginine methylation;GO:0006355//regulation of transcription, DNA-templated	K11434//type I protein arginine methyltransferase [EC:2.1.1.319]	gi|545361709|ref|XP_005646141.1|//protein arginine N-methyltransferase [Coccomyxa subellipsoidea C-169]	Protein synthesis, modification, folding and turnover
Cz06g09200	2.02327	NA	GO:0016740//transferase activity	GO:0008152//metabolic process	K00652//8-amino-7-oxononanoate synthase [EC:2.3.1.47]	gi|545376032|ref|XP_005652134.1|//PLP-dependent transferase [Coccomyxa subellipsoidea C-169]	Metabolism
Cz16g17190	2.02301	NA	NA	NA	K14767//U3 small nucleolar RNA-associated protein 3	gi|302846746|ref|XP_002954909.1|//hypothetical protein VOLCADRAFT_106578 [Volvox carteri f. nagariensis]	DNA, RNA and gene expression
Cz10g16160	2.02276	NA	GO:0000309//nicotinamide-nucleotide adenylyltransferase activity;GO:0005524//ATP binding;GO:0004515//nicotinate-nucleotide adenylyltransferase activity	GO:0034628//'de novo' NAD biosynthetic process from aspartate	K06210//nicotinamide mononucleotide adenylyltransferase [EC:2.7.7.1 2.7.7.18]	gi|926770374|ref|XP_013893661.1|//nicotinamide mononucleotideadenylyltransferase [Monoraphidium neglectum]	Energy
Cz02g01010	2.02196	NA	NA	NA	NA	gi|676377629|ref|XP_009032093.1|//hypothetical protein AURANDRAFT_3349, partial [Aureococcus anophagefferens]	Function unknown
Cz09g04070	2.02003	NA	GO:0004400//histidinol-phosphate transaminase activity;GO:0030170//pyridoxal phosphate binding	GO:0000105//histidine biosynthetic process	K00817//histidinol-phosphate aminotransferase [EC:2.6.1.9]	gi|302842536|ref|XP_002952811.1|//hypothetical protein VOLCADRAFT_109854 [Volvox carteri f. nagariensis]	Metabolism
Cz05g32010	2.01999	GO:0043231//intracellular membrane-bounded organelle;GO:0044444//cytoplasmic part	NA	GO:0044699//single-organism process	K03676//glutaredoxin 3	gi|302849714|ref|XP_002956386.1|//hypothetical protein VOLCADRAFT_107222 [Volvox carteri f. nagariensis]	Metabolism
Cz18g04240	2.01864	NA	NA	NA	K13118//protein DGCR14	gi|159485790|ref|XP_001700927.1|//hypothetical protein CHLREDRAFT_98419 [Chlamydomonas reinhardtii]	Function unknown
Cz06g20100	2.01802	GO:0005887//integral component of plasma membrane	GO:0015293//symporter activity;GO:0015204//urea transmembrane transporter activity	GO:0055085//transmembrane transport	K20989//urea-proton symporter	gi|926794565|ref|XP_013905756.1|//putative urea active transporter 1 [Monoraphidium neglectum]	Transport
Cz14g10210	2.01367	NA	NA	NA	NA	NA	Function unknown
Cz07g23130	2.01072	GO:0022625//cytosolic large ribosomal subunit;GO:0031429//box H/ACA snoRNP complex	GO:0034513//box H/ACA snoRNA binding	GO:0031120//snRNA pseudouridine synthesis;GO:0000470//maturation of LSU-rRNA;GO:0000469//cleavage involved in rRNA processing;GO:0031118//rRNA pseudouridine synthesis;GO:0006412//translation	K11129//H/ACA ribonucleoprotein complex subunit 2	gi|926782888|ref|XP_013899918.1|//H/ACA ribonucleoprotein complex subunit 2 [Monoraphidium neglectum]	DNA, RNA and gene expression
Cz04g26090	2.01019	NA	NA	NA	NA	gi|302809380|ref|XP_002986383.1|//hypothetical protein SELMODRAFT_271849 [Selaginella moellendorffii]	Function unknown
Cz01g18130	2.00811	GO:0016021//integral component of membrane	GO:0005524//ATP binding;GO:0004512//inositol-3-phosphate synthase activity;GO:0042626//ATPase activity, coupled to transmembrane movement of substances	GO:0008654//phospholipid biosynthetic process;GO:0006021//inositol biosynthetic process;GO:0055085//transmembrane transport	K01858//myo-inositol-1-phosphate synthase [EC:5.5.1.4]	gi|159490574|ref|XP_001703248.1|//myo-inositol-1-phosphate synthase [Chlamydomonas reinhardtii]	Metabolism
Cz10g08050	2.00799	GO:0005634//nucleus;GO:0005737//cytoplasm	GO:0004842//ubiquitin-protein transferase activity	GO:0042787//protein ubiquitination involved in ubiquitin-dependent protein catabolic process	K10587//ubiquitin-protein ligase E3 A [EC:2.3.2.26];K10615//E3 ubiquitin-protein ligase HERC4 [EC:2.3.2.26]	gi|552839812|ref|XP_005849888.1|//hypothetical protein CHLNCDRAFT_21324 [Chlorella variabilis]	Protein synthesis, modification, folding and turnover
Cz16g11230	2.00768	NA	NA	NA	NA	gi|926798277|ref|XP_013906562.1|//hypothetical protein MNEG_0405 [Monoraphidium neglectum]	Function unknown
Cz03g25300	2.00702	NA	NA	NA	NA	gi|926792877|ref|XP_013904912.1|//hypothetical protein MNEG_2072, partial [Monoraphidium neglectum]	Function unknown
Cz02g35180	2.0065	NA	NA	NA	NA	gi|926789909|ref|XP_013903428.1|//Serine incorporator 3 [Monoraphidium neglectum]	Function unknown
Cz04g02220	2.00578	NA	NA	NA	NA	NA	Function unknown
UNPLg00354	2.00569	NA	NA	NA	NA	NA	Function unknown
Cz09g31060	2.00532	NA	NA	NA	NA	gi|159479950|ref|XP_001698049.1|//hypothetical protein CHLREDRAFT_151272 [Chlamydomonas reinhardtii]	Function unknown
Cz05g36120	2.00484	NA	NA	NA	NA	NA	Function unknown
Cz08g30270	2.00474	GO:0005730//nucleolus	GO:0005525//GTP binding	GO:0042254//ribosome biogenesis	K06943//nucleolar GTP-binding protein	gi|302831580|ref|XP_002947355.1|//hypothetical protein VOLCADRAFT_57006 [Volvox carteri f. nagariensis]	Signaling
Cz10g24240	2.00456	NA	GO:0003677//DNA binding	NA	K09422//myb proto-oncogene protein, plant	gi|926793339|ref|XP_013905143.1|//Transforming protein Myb [Monoraphidium neglectum]	DNA, RNA and gene expression
Cz03g06070	2.00393	NA	NA	NA	K03809//NAD(P)H dehydrogenase (quinone) [EC:1.6.5.2]	gi|971512905|dbj|GAQ85295.1|//Quinone reductase family protein [Klebsormidium flaccidum]	Metabolism
Cz08g13220	2.00313	NA	NA	NA	NA	NA	Function unknown
Cz01g32140	2.00187	NA	NA	NA	K00545//catechol O-methyltransferase [EC:2.1.1.6]	gi|971511382|dbj|GAQ86833.1|//S-adenosyl-L-methionine-dependent methyltransferases superfamily protein [Klebsormidium flaccidum]	DNA, RNA and gene expression
Cz05g27130	2.00117	GO:0005856//cytoskeleton;GO:0009506//plasmodesma;GO:0005774//vacuolar membrane;GO:0005618//cell wall;GO:0005730//nucleolus;GO:0005794//Golgi apparatus;GO:0005829//cytosol;GO:0016021//integral component of membrane;GO:0005743//mitochondrial inner membrane;GO:0009941//chloroplast envelope;GO:0005886//plasma membrane	GO:0005471//ATP:ADP antiporter activity;GO:0005507//copper ion binding;GO:0005200//structural constituent of cytoskeleton;GO:0003735//structural constituent of ribosome	GO:0055085//transmembrane transport;GO:0015867//ATP transport;GO:0006412//translation;GO:0007010//cytoskeleton organization;GO:0048767//root hair elongation;GO:0015866//ADP transport	K05863//solute carrier family 25 (mitochondrial adenine nucleotide translocator), member 4/5/6/31	gi|470111121|ref|XP_004291800.1|//PREDICTED: ADP,ATP carrier protein, mitochondrial-like [Fragaria vesca subsp. vesca]	Transport
Cz14g13040	1.99901	NA	NA	NA	K17619//magnesium-dependent phosphatase 1 [EC:3.1.3.48 3.1.3.-]	gi|159479004|ref|XP_001697588.1|//predicted protein [Chlamydomonas reinhardtii]	Metabolism
Cz01g22180	1.9977	NA	NA	NA	NA	gi|926790753|ref|XP_013903850.1|//hypothetical protein MNEG_3127 [Monoraphidium neglectum]	Function unknown
Cz11g24160	1.99597	NA	GO:0008172//S-methyltransferase activity	GO:1901605//alpha-amino acid metabolic process	K00549//5-methyltetrahydropteroyltriglutamate--homocysteine methyltransferase [EC:2.1.1.14]	gi|926799059|ref|XP_013906953.1|//5-methyltetrahydropteroyltriglutamate--homocysteine S-methyltransferase [Monoraphidium neglectum]	Metabolism
Cz11g21010	1.9954	NA	GO:0016740//transferase activity	GO:0009987//cellular process	K14498//serine/threonine-protein kinase SRK2 [EC:2.7.11.1]	gi|760438737|ref|XP_011396437.1|//Serine/threonine-protein kinase SAPK9 [Auxenochlorella protothecoides]	Signaling
Cz08g25120	1.99468	NA	NA	NA	NA	gi|926788935|ref|XP_013902941.1|//hypothetical protein MNEG_4037 [Monoraphidium neglectum]	Function unknown
UNPLg00881	1.99383	NA	NA	NA	K10632//BRCA1-associated protein [EC:2.3.2.27]	gi|926798527|ref|XP_013906687.1|//hypothetical protein MNEG_0283 [Monoraphidium neglectum]	Function unknown
Cz06g03130	1.98927	NA	GO:0016616//oxidoreductase activity, acting on the CH-OH group of donors, NAD or NADP as acceptor	GO:0008152//metabolic process	K00058//D-3-phosphoglycerate dehydrogenase [EC:1.1.1.95];K03778//D-lactate dehydrogenase [EC:1.1.1.28]	gi|166008014|gb|ABY77748.1|//putative D-lactate dehydrogenase [Chlamydomonas reinhardtii]	Metabolism
Cz06g36190	1.98856	NA	NA	NA	NA	gi|552842795|ref|XP_005850663.1|//hypothetical protein CHLNCDRAFT_140692 [Chlorella variabilis]	Function unknown
Cz07g03070	1.98777	NA	NA	NA	NA	gi|743846661|ref|XP_011027794.1|//PREDICTED: glyoxysomal processing protease, glyoxysomal-like isoform X1 [Populus euphratica]	Function unknown
Cz04g17160	1.98709	NA	NA	NA	NA	gi|302849565|ref|XP_002956312.1|//hypothetical protein VOLCADRAFT_119332 [Volvox carteri f. nagariensis]	Function unknown
Cz08g03220	1.98692	GO:0009535//chloroplast thylakoid membrane	GO:0009055//electron carrier activity	GO:0009644//response to high light intensity;GO:0009773//photosynthetic electron transport in photosystem I;GO:0009414//response to water deprivation;GO:0071484//cellular response to light intensity;GO:0010117//photoprotection	NA	gi|926780222|ref|XP_013898585.1|//Protein PROTON GRADIENT REGULATION 5 Flags: Precursor [Monoraphidium neglectum]	Photosynthesis
Cz16g02060	1.98588	NA	NA	NA	NA	gi|926779080|ref|XP_013898014.1|//hypothetical protein MNEG_8968 [Monoraphidium neglectum]	Function unknown
Cz12g20090	1.98566	NA	NA	NA	K13348//protein Mpv17	gi|926793187|ref|XP_013905067.1|//protein Mpv17 [Monoraphidium neglectum]	Function unknown
Cz14g05180	1.98548	NA	NA	NA	NA	gi|552821534|ref|XP_005845874.1|//hypothetical protein CHLNCDRAFT_53568 [Chlorella variabilis]	Function unknown
Cz05g10280	1.98479	NA	GO:0070626//(S)-2-(5-amino-1-(5-phospho-D-ribosyl)imidazole-4-carboxamido)succinate AMP-lyase (fumarate-forming) activity;GO:0004018//N6-(1,2-dicarboxyethyl)AMP AMP-lyase (fumarate-forming) activity	GO:0044208//'de novo' AMP biosynthetic process;GO:0051262//protein tetramerization;GO:0006189//'de novo' IMP biosynthetic process	K01756//adenylosuccinate lyase [EC:4.3.2.2]	gi|552839395|ref|XP_005849789.1|//hypothetical protein CHLNCDRAFT_142879 [Chlorella variabilis]	Metabolism
Cz11g02160	1.98448	NA	NA	NA	K09660//mannose-P-dolichol utilization defect 1	gi|760441641|ref|XP_011397889.1|//hypothetical protein F751_1880 [Auxenochlorella protothecoides]	Metabolism
Cz06g21150	1.98118	GO:0043231//intracellular membrane-bounded organelle;GO:0005887//integral component of plasma membrane	GO:0008900//hydrogen:potassium-exchanging ATPase activity;GO:0005524//ATP binding;GO:0005388//calcium-transporting ATPase activity	GO:1902600//hydrogen ion transmembrane transport	K01537//Ca2+-transporting ATPase [EC:3.6.3.8];K05853//Ca2+ transporting ATPase, sarcoplasmic/endoplasmic reticulum [EC:3.6.3.8]	gi|159477367|ref|XP_001696782.1|//calcium transporting ATPase [Chlamydomonas reinhardtii]	Signaling
Cz10g14270	1.98044	GO:0000176//nuclear exosome (RNase complex)	NA	GO:0000460//maturation of 5.8S rRNA	K12593//M-phase phosphoprotein 6, animal type	gi|971511985|dbj|GAQ86206.1|//hypothetical protein KFL_002760030 [Klebsormidium flaccidum]	Cell cycle
Cz09g03260	1.97963	NA	NA	NA	K15901//EKC/KEOPS complex subunit CGI121/TPRKB	gi|168056489|ref|XP_001780252.1|//predicted protein [Physcomitrella patens]	Function unknown
Cz10g13120	1.9794	NA	NA	NA	NA	gi|926793885|ref|XP_013905416.1|//hypothetical protein MNEG_1558 [Monoraphidium neglectum]	Function unknown
Cz03g09130	1.97751	NA	NA	NA	NA	gi|926789819|ref|XP_013903383.1|//hypothetical protein MNEG_3594 [Monoraphidium neglectum]	Function unknown
Cz07g09170	1.97695	NA	NA	NA	NA	gi|926781998|ref|XP_013899473.1|//hypothetical protein MNEG_7509 [Monoraphidium neglectum]	Function unknown
Cz14g24170	1.97618	NA	NA	NA	K08081//tropinone reductase I [EC:1.1.1.206]	gi|302854558|ref|XP_002958786.1|//hypothetical protein VOLCADRAFT_108315 [Volvox carteri f. nagariensis]	Metabolism
Cz14g10190	1.97579	NA	NA	NA	NA	NA	Function unknown
Cz01g00230	1.97187	GO:0005829//cytosol;GO:0009536//plastid	GO:0005524//ATP binding;GO:0004832//valine-tRNA ligase activity;GO:0004831//tyrosine-tRNA ligase activity	GO:0006438//valyl-tRNA aminoacylation	K01866//tyrosyl-tRNA synthetase [EC:6.1.1.1]	gi|302843820|ref|XP_002953451.1|//hypothetical protein VOLCADRAFT_43315 [Volvox carteri f. nagariensis]	DNA, RNA and gene expression
Cz14g09010	1.97187	NA	GO:0016868//intramolecular transferase activity, phosphotransferases	NA	NA	gi|302843790|ref|XP_002953436.1|//hypothetical protein VOLCADRAFT_105962 [Volvox carteri f. nagariensis]	Function unknown
Cz16g00210	1.97157	NA	NA	NA	K01256//aminopeptidase N [EC:3.4.11.2];K19073//divinyl chlorophyllide a 8-vinyl-reductase [EC:1.3.1.75];K08956//AFG3 family protein [EC:3.4.24.-]	gi|302851889|ref|XP_002957467.1|//hypothetical protein VOLCADRAFT_107678 [Volvox carteri f. nagariensis]	Metabolism
UNPLg00167	1.97076	NA	NA	NA	K15172//transcription elongation factor SPT5;K07560//D-tyrosyl-tRNA(Tyr) deacylase [EC:3.1.-.-]	gi|926789077|ref|XP_013903012.1|//hypothetical protein MNEG_3966 [Monoraphidium neglectum]	DNA, RNA and gene expression
Cz02g37220	1.9707	NA	NA	NA	K07024//sucrose-6-phosphatase&#160; [EC:3.1.3.24]	gi|926787635|ref|XP_013902291.1|//hypothetical protein MNEG_4690 [Monoraphidium neglectum]	Metabolism
Cz06g35100	1.97039	NA	NA	NA	NA	gi|302836255|ref|XP_002949688.1|//hypothetical protein VOLCADRAFT_104461 [Volvox carteri f. nagariensis]	Function unknown
Cz05g27080	1.9681	NA	NA	NA	NA	NA	Function unknown
Cz01g04220	1.9675	GO:0016021//integral component of membrane	NA	GO:0055085//transmembrane transport	NA	gi|926798785|ref|XP_013906816.1|//putative transporter [Monoraphidium neglectum]	Transport
Cz07g24140	1.96749	NA	NA	NA	NA	gi|926786744|ref|XP_013901846.1|//hypothetical protein MNEG_5134 [Monoraphidium neglectum]	Function unknown
Cz16g19070	1.9671	NA	NA	NA	K08077//UDP-sugar diphosphatase [EC:3.6.1.45]	gi|302853018|ref|XP_002958026.1|//hypothetical protein VOLCADRAFT_119828 [Volvox carteri f. nagariensis]	Metabolism
Cz06g23110	1.96582	NA	NA	NA	K15692//E3 ubiquitin-protein ligase RNF13 [EC:2.3.2.27];K19041//E3 ubiquitin-protein ligase RNF38/44 [EC:2.3.2.27]	gi|926797665|ref|XP_013906256.1|//hypothetical protein MNEG_0714 [Monoraphidium neglectum]	Protein synthesis, modification, folding and turn over
Cz11g16110	1.96449	NA	NA	NA	NA	NA	Function unknown
Cz03g25270	1.96407	NA	NA	NA	NA	NA	Function unknown
Cz03g02010	1.96403	GO:0005730//nucleolus	GO:0003723//RNA binding	GO:0000027//ribosomal large subunit assembly	K14820//ribosome biogenesis protein BRX1	gi|159483611|ref|XP_001699854.1|//predicted protein [Chlamydomonas reinhardtii]	DNA, RNA and gene expression
Cz11g10190	1.96222	NA	NA	NA	K20784//arabinosyltransferase [EC:2.4.2.-]	gi|923653632|ref|XP_013645259.1|//PREDICTED: fruit protein pKIWI502-like [Brassica napus]	Metabolism
Cz11g11060	1.96083	NA	NA	NA	K14395//lysophosphatidic acid phosphatase type 6 [EC:3.1.3.2]	gi|926789999|ref|XP_013903473.1|//hypothetical protein MNEG_3501 [Monoraphidium neglectum]	Metabolism
Cz09g14040	1.96013	GO:0005730//nucleolus	GO:0005525//GTP binding;GO:0003924//GTPase activity	GO:0042254//ribosome biogenesis;GO:0008152//metabolic process	K14537//nuclear GTP-binding protein	gi|926798183|ref|XP_013906515.1|//hypothetical protein MNEG_0464 [Monoraphidium neglectum]	Protein synthesis, modification, folding and turn over
Cz05g16060	1.95978	NA	NA	NA	NA	gi|926774984|ref|XP_013895966.1|//hypothetical protein MNEG_11016 [Monoraphidium neglectum]	Function unknown
Cz05g29110	1.95641	GO:0044424//intracellular part	NA	GO:0042254//ribosome biogenesis	K14863//ribosome biogenesis protein YTM1	gi|664818451|gb|AIF73520.1|//WD40 protein [Volvox ferrisii]	Protein synthesis, modification, folding and turnover
Cz08g15030	1.95086	NA	NA	NA	NA	gi|302836644|ref|XP_002949882.1|//hypothetical protein VOLCADRAFT_90371 [Volvox carteri f. nagariensis]	Function unknown
Cz18g09190	1.95071	NA	GO:0016740//transferase activity	NA	K15397//3-ketoacyl-CoA synthase [EC:2.3.1.199]	gi|926795628|ref|XP_013905987.1|//3-ketoacyl-CoA synthase 1 [Monoraphidium neglectum]	Metabolism
Cz05g18290	1.94876	NA	NA	NA	NA	gi|926784080|ref|XP_013900514.1|//hypothetical protein MNEG_6470 [Monoraphidium neglectum]	Function unknown
Cz07g14120	1.94773	NA	NA	NA	NA	gi|302851879|ref|XP_002957462.1|//hypothetical protein VOLCADRAFT_121634 [Volvox carteri f. nagariensis]	Function unknown
Cz10g12020	1.94666	NA	NA	NA	NA	NA	Function unknown
Cz08g24280	1.9466	GO:0005929//cilium;GO:0030991//intraciliary transport particle A	NA	GO:0035721//intraciliary retrograde transport	K19671//WD repeat-containing protein 19	gi|156766597|gb|ABU95019.1|//intraflagellar transport protein 144 [Chlamydomonas reinhardtii]	Transport
Cz12g19100	1.9446	NA	GO:0004648//O-phospho-L-serine:2-oxoglutarate aminotransferase activity	GO:0006564//L-serine biosynthetic process	K00831//phosphoserine aminotransferase [EC:2.6.1.52]	gi|302838366|ref|XP_002950741.1|//hypothetical protein VOLCADRAFT_81234 [Volvox carteri f. nagariensis]	Metabolism
Cz07g15250	1.94428	GO:0005634//nucleus	NA	GO:0042254//ribosome biogenesis	K14852//regulator of ribosome biosynthesis	gi|926776524|ref|XP_013896736.1|//putative Ribosome biogeneis regulatory protein like protein [Monoraphidium neglectum]	Protein synthesis, modification, folding and turnover
Cz11g21070	1.94242	GO:0009570//chloroplast stroma	GO:0080041//ADP-ribose pyrophosphohydrolase activity;GO:0051536//iron-sulfur cluster binding	GO:0016045//detection of bacterium;GO:0009228//thiamine biosynthetic process;GO:0010266//response to vitamin B1	K03147//phosphomethylpyrimidine synthase [EC:4.1.99.17]	gi|545359944|ref|XP_005645392.1|//hydroxymethylpyrimidine phosphate synthase [Coccomyxa subellipsoidea C-169]	Metabolism
Cz09g23100	1.94165	NA	NA	NA	NA	NA	Function unknown
Cz01g23080	1.94144	NA	NA	NA	NA	gi|302845134|ref|XP_002954106.1|//hypothetical protein VOLCADRAFT_106214 [Volvox carteri f. nagariensis]	Function unknown
Cz14g23120	1.94141	GO:0009507//chloroplast	NA	NA	NA	gi|302830957|ref|XP_002947044.1|//hypothetical protein VOLCADRAFT_103268 [Volvox carteri f. nagariensis]	Function unknown
Cz06g07010	1.94111	NA	NA	NA	K06123//1-acylglycerone phosphate reductase [EC:1.1.1.101];K11165//dehydrogenase/reductase SDR family member 7 [EC:1.1.-.-]	gi|971507092|dbj|GAQ91112.1|//NAD(P)-binding Rossmann-fold superfamily protein [Klebsormidium flaccidum]	Metabolism
Cz13g17040	1.94004	GO:0016020//membrane	GO:0046872//metal ion binding;GO:0016740//transferase activity	NA	K06185//ATP-binding cassette, subfamily F, member 2	gi|552830116|ref|XP_005847849.1|//hypothetical protein CHLNCDRAFT_134088 [Chlorella variabilis]	Transport
Cz15g18090	1.93974	NA	NA	NA	K16196//eukaryotic translation initiation factor 2-alpha kinase 4 [EC:2.7.11.1];K10268//F-box and leucine-rich repeat protein 2/20;K15923//alpha-L-fucosidase 2 [EC:3.2.1.51];K14309//nuclear pore complex protein Nup93	gi|731390147|ref|XP_010650251.1|//PREDICTED: uncharacterized protein LOC100853955 [Vitis vinifera]	Metabolism
Cz03g28160	1.93972	NA	NA	NA	NA	NA	Function unknown
Cz05g20020	1.93861	GO:0016020//membrane	NA	NA	K17080//prohibitin 1	gi|926786440|ref|XP_013901694.1|//Prohibitin-1 [Monoraphidium neglectum]	Function unknown
Cz11g18060	1.93802	GO:0005737//cytoplasm	GO:0004812//aminoacyl-tRNA ligase activity	GO:0006418//tRNA aminoacylation for protein translation	K01869//leucyl-tRNA synthetase [EC:6.1.1.4]	gi|302830101|ref|XP_002946617.1|//hypothetical protein VOLCADRAFT_103034 [Volvox carteri f. nagariensis]	Protein synthesis, modification, folding and turn over
Cz05g13180	1.93787	GO:0005739//mitochondrion	GO:0004408//holocytochrome-c synthase activity	NA	K01764//cytochrome c heme-lyase [EC:4.4.1.17]	gi|159477811|ref|XP_001697002.1|//cytochrome c heme lyase [Chlamydomonas reinhardtii]	Metabolism
Cz08g10110	1.93643	GO:0005794//Golgi apparatus	GO:0003978//UDP-glucose 4-epimerase activity;GO:0046983//protein dimerization activity	GO:0006012//galactose metabolic process	K01784//UDP-glucose 4-epimerase [EC:5.1.3.2]	gi|159481273|ref|XP_001698706.1|//UDP-glucose 4-epimerase [Chlamydomonas reinhardtii]	Metabolism
Cz04g37030	1.93529	NA	NA	NA	NA	gi|302840784|ref|XP_002951938.1|//hypothetical protein VOLCADRAFT_105256 [Volvox carteri f. nagariensis]	Function unknown
Cz11g18100	1.93441	NA	NA	NA	NA	NA	Function unknown
UNPLg00448	1.93206	NA	NA	NA	NA	NA	Function unknown
Cz01g13250	1.93161	GO:0000177//cytoplasmic exosome (RNase complex);GO:0000176//nuclear exosome (RNase complex)	GO:0003723//RNA binding;GO:0016787//hydrolase activity	GO:0043928//exonucleolytic nuclear-transcribed mRNA catabolic process involved in deadenylation-dependent decay;GO:0034427//nuclear-transcribed mRNA catabolic process, exonucleolytic, 3'-5';GO:0071034//CUT catabolic process;GO:0071049//nuclear retention of pre-mRNA with aberrant 3'-ends at the site of transcription;GO:0000467//exonucleolytic trimming to generate mature 3'-end of 5.8S rRNA from tr…	K03681//exosome complex component RRP40	gi|159485988|ref|XP_001701026.1|//3'-5' exonuclease component of the exosome [Chlamydomonas reinhardtii]	DNA, RNA and gene expression
Cz04g01240	1.93125	GO:0005634//nucleus;GO:0005829//cytosol;GO:0005794//Golgi apparatus;GO:0005739//mitochondrion	GO:0003677//DNA binding;GO:0080130//L-phenylalanine:2-oxoglutarate aminotransferase activity;GO:0005507//copper ion binding;GO:0042802//identical protein binding;GO:0004069//L-aspartate:2-oxoglutarate aminotransferase activity;GO:0030170//pyridoxal phosphate binding	GO:0046686//response to cadmium ion;GO:0009058//biosynthetic process;GO:0006520//cellular amino acid metabolic process	K14455//aspartate aminotransferase, mitochondrial [EC:2.6.1.1]	gi|674238981|gb|KFK31746.1|//hypothetical protein AALP_AA6G153700 [Arabis alpina]	Metabolism
Cz05g05170	1.93039	NA	NA	NA	NA	NA	Function unknown
Cz04g25180	1.93031	NA	NA	NA	NA	NA	Function unknown
Cz13g02050	1.92813	NA	NA	NA	NA	NA	Function unknown
Cz13g10120	1.92748	GO:0005634//nucleus;GO:0005737//cytoplasm	GO:0005525//GTP binding;GO:0003924//GTPase activity	GO:0007264//small GTPase mediated signal transduction;GO:0000054//ribosomal subunit export from nucleus;GO:0006606//protein import into nucleus	K07936//GTP-binding nuclear protein Ran	gi|159467397|ref|XP_001691878.1|//ran-like small GTPase [Chlamydomonas reinhardtii]	Signaling
Cz12g26170	1.92615	GO:0005778//peroxisomal membrane	NA	GO:0007031//peroxisome organization	K13352//peroxin-11B	gi|302848496|ref|XP_002955780.1|//hypothetical protein VOLCADRAFT_66153 [Volvox carteri f. nagariensis]	Stress and cell death
Cz14g02110	1.92519	NA	NA	NA	K01113//alkaline phosphatase D [EC:3.1.3.1]	gi|303274663|ref|XP_003056647.1|//predicted protein [Micromonas pusilla CCMP1545]	Metabolism
Cz10g17050	1.92507	NA	GO:0004385//guanylate kinase activity	GO:0046710//GDP metabolic process;GO:0046037//GMP metabolic process;GO:0048638//regulation of developmental growth	K00942//guanylate kinase [EC:2.7.4.8]	gi|159487821|ref|XP_001701921.1|//predicted protein [Chlamydomonas reinhardtii]	Metabolism
Cz04g12010	1.92325	NA	NA	NA	NA	gi|302852486|ref|XP_002957763.1|//hypothetical protein VOLCADRAFT_98857 [Volvox carteri f. nagariensis]	Function unknown
Cz02g12220	1.92078	GO:0016020//membrane	GO:0047012//sterol-4-alpha-carboxylate 3-dehydrogenase (decarboxylating) activity;GO:0003854//3-beta-hydroxy-delta5-steroid dehydrogenase activity	GO:0006694//steroid biosynthetic process;GO:0055114//oxidation-reduction process	K07748//sterol-4alpha-carboxylate 3-dehydrogenase (decarboxylating) [EC:1.1.1.170]	gi|302832724|ref|XP_002947926.1|//hypothetical protein VOLCADRAFT_79975 [Volvox carteri f. nagariensis]	Metabolism
Cz08g20100	1.92023	NA	NA	NA	K14554//U3 small nucleolar RNA-associated protein 21	gi|926782084|ref|XP_013899516.1|//WD repeat-containing protein 36 [Monoraphidium neglectum]	DNA, RNA and gene expression
Cz01g37150	1.91935	NA	GO:0004553//hydrolase activity, hydrolyzing O-glycosyl compounds	NA	K01193//beta-fructofuranosidase [EC:3.2.1.26]	gi|552821443|ref|XP_005845850.1|//hypothetical protein CHLNCDRAFT_136342 [Chlorella variabilis]	Metabolism
Cz15g13060	1.91813	GO:0032040//small-subunit processome;GO:0022625//cytosolic large ribosomal subunit;GO:0031428//box C/D snoRNP complex;GO:0071011//precatalytic spliceosome;GO:0019013//viral nucleocapsid;GO:0046540//U4/U6 x U5 tri-snRNP complex	GO:0003723//RNA binding	GO:0000470//maturation of LSU-rRNA;GO:0000398//mRNA splicing, via spliceosome;GO:0006412//translation;GO:0030490//maturation of SSU-rRNA	K12845//U4/U6 small nuclear ribonucleoprotein SNU13	gi|926794629|ref|XP_013905788.1|//ribonucleoprotein-associated protein [Monoraphidium neglectum]	DNA, RNA and gene expression
Cz03g15060	1.91636	GO:0009507//chloroplast	GO:0005524//ATP binding	GO:0042026//protein refolding	K04077//chaperonin GroEL	gi|159491478|ref|XP_001703692.1|//chaperonin 60A [Chlamydomonas reinhardtii]	Protein synthesis, modification, folding and turnover
Cz03g00110	1.91635	NA	NA	NA	NA	NA	Function unknown
Cz02g10200	1.91476	NA	NA	NA	NA	NA	Function unknown
Cz15g00120	1.91418	NA	NA	NA	K15730//cytosolic prostaglandin-E synthase [EC:5.3.99.3]	gi|926778040|ref|XP_013897494.1|//hypothetical protein MNEG_9489 [Monoraphidium neglectum]	Metabolism
Cz18g11010	1.91381	NA	NA	NA	NA	gi|926775696|ref|XP_013896322.1|//hypothetical protein MNEG_10659 [Monoraphidium neglectum]	Function unknown
Cz06g10170	1.91356	NA	NA	GO:0055114//oxidation-reduction process	K10712//cysteamine dioxygenase [EC:1.13.11.19]	gi|302785502|ref|XP_002974522.1|//hypothetical protein SELMODRAFT_58213, partial [Selaginella moellendorffii]	Metabolism
Cz02g34060	1.91179	GO:0016020//membrane	GO:0000166//nucleotide binding;GO:0016887//ATPase activity	GO:0006810//transport	K05656//ATP-binding cassette, subfamily B (MDR/TAP), member 9;K05657//ATP-binding cassette, subfamily B (MDR/TAP), member 10	gi|926789807|ref|XP_013903377.1|//hypothetical protein MNEG_3599 [Monoraphidium neglectum]	Transport
Cz08g18220	1.91166	GO:0043229//intracellular organelle	GO:1901363//heterocyclic compound binding;GO:0097159//organic cyclic compound binding;GO:0003824//catalytic activity	GO:0044699//single-organism process;GO:0006259//DNA metabolic process	K10878//meiotic recombination protein SPO11	gi|926784640|ref|XP_013900794.1|//hypothetical protein MNEG_6183 [Monoraphidium neglectum]	DNA, RNA and gene expression
Cz08g03240	1.91132	GO:0016020//membrane	NA	NA	NA	gi|926780224|ref|XP_013898586.1|//hypothetical protein MNEG_8395 [Monoraphidium neglectum]	Function unknown
Cz01g28280	1.90776	NA	GO:0016491//oxidoreductase activity	NA	NA	gi|926786932|ref|XP_013901940.1|//(S)-2-hydroxy-acid oxidase [Monoraphidium neglectum]	Metabolism
Cz11g28140	1.9077	NA	NA	NA	NA	gi|159473695|ref|XP_001694969.1|//predicted protein [Chlamydomonas reinhardtii]	Function unknown
Cz05g05080	1.90769	NA	GO:0016301//kinase activity;GO:0016773//phosphotransferase activity, alcohol group as acceptor	GO:0005975//carbohydrate metabolic process;GO:0044237//cellular metabolic process	K00847//fructokinase [EC:2.7.1.4]	gi|159471007|ref|XP_001693648.1|//predicted protein [Chlamydomonas reinhardtii]	Metabolism
Cz08g18160	1.90742	NA	NA	NA	NA	NA	Function unknown
Cz02g25090	1.90684	GO:0005744//mitochondrial inner membrane presequence translocase complex;GO:0031305//integral component of mitochondrial inner membrane	GO:0015266//protein channel activity;GO:0015450//P-P-bond-hydrolysis-driven protein transmembrane transporter activity	GO:0030150//protein import into mitochondrial matrix	K17795//mitochondrial import inner membrane translocase subunit TIM17	gi|926771230|ref|XP_013894089.1|//import inner membrane translocasesubunit Tim17 [Monoraphidium neglectum]	Transport
Cz03g22160	1.90618	NA	NA	NA	NA	gi|302834375|ref|XP_002948750.1|//hypothetical protein VOLCADRAFT_104079 [Volvox carteri f. nagariensis]	Function unknown
UNPLg00523	1.90312	NA	NA	NA	NA	NA	Function unknown
Cz02g13240	1.90215	NA	NA	NA	K02493//release factor glutamine methyltransferase [EC:2.1.1.297]	gi|926790807|ref|XP_013903877.1|//hypothetical protein MNEG_3105 [Monoraphidium neglectum]	Metabolism
Cz10g10060	1.89824	NA	NA	NA	NA	NA	Function unknown
Cz12g10170	1.89703	GO:0016020//membrane;GO:0005739//mitochondrion;GO:0009507//chloroplast	GO:0016705//oxidoreductase activity, acting on paired donors, with incorporation or reduction of molecular oxygen;GO:0045436//lycopene beta cyclase activity;GO:0004497//monooxygenase activity	GO:0044550//secondary metabolite biosynthetic process;GO:0055114//oxidation-reduction process;GO:0016117//carotenoid biosynthetic process	K06443//lycopene beta-cyclase [EC:5.5.1.19]	gi|290454881|emb|CBH31263.1|//chloroplast lycopene beta cyclase precursor [Chromochloris zofingiensis]	Metabolism
Cz14g20080	1.89529	GO:0008180//COP9 signalosome	NA	GO:0010387//COP9 signalosome assembly;GO:0010388//cullin deneddylation	K12175//COP9 signalosome complex subunit 1	gi|302843158|ref|XP_002953121.1|//hypothetical protein VOLCADRAFT_63341 [Volvox carteri f. nagariensis]	Signaling
Cz07g21240	1.89405	GO:0009570//chloroplast stroma	GO:0008839//4-hydroxy-tetrahydrodipicolinate reductase;GO:0070402//NADPH binding	GO:0009089//lysine biosynthetic process via diaminopimelate;GO:0019877//diaminopimelate biosynthetic process;GO:0055114//oxidation-reduction process	K00215//4-hydroxy-tetrahydrodipicolinate reductase [EC:1.17.1.8]	gi|302828082|ref|XP_002945608.1|//hypothetical protein VOLCADRAFT_109527 [Volvox carteri f. nagariensis]	Metabolism
Cz14g22250	1.89285	GO:0005739//mitochondrion	GO:0004674//protein serine/threonine kinase activity;GO:0005524//ATP binding	GO:0006468//protein phosphorylation	K03097//casein kinase II subunit alpha [EC:2.7.11.1]	gi|302849782|ref|XP_002956420.1|//hypothetical protein VOLCADRAFT_83608 [Volvox carteri f. nagariensis]	Protein synthesis, modification, folding and turnover
Cz16g07160	1.89276	NA	NA	NA	NA	gi|159486129|ref|XP_001701096.1|//hypothetical protein CHLREDRAFT_194227 [Chlamydomonas reinhardtii]	Function unknown
Cz06g03020	1.89143	NA	NA	NA	K00620//glutamate N-acetyltransferase / amino-acid N-acetyltransferase [EC:2.3.1.35 2.3.1.1]	gi|302835848|ref|XP_002949485.1|//hypothetical protein VOLCADRAFT_80645 [Volvox carteri f. nagariensis]	Metabolism
Cz08g32090	1.89078	NA	NA	NA	NA	gi|926772452|ref|XP_013894700.1|//hypothetical protein MNEG_12283, partial [Monoraphidium neglectum]	Function unknown
Cz04g10020	1.88895	NA	NA	NA	NA	gi|926788695|ref|XP_013902821.1|//hypothetical protein MNEG_4159 [Monoraphidium neglectum]	Function unknown
Cz13g12080	1.88847	GO:0009507//chloroplast	GO:0016787//hydrolase activity;GO:0000166//nucleotide binding	NA	NA	gi|302851877|ref|XP_002957461.1|//hypothetical protein VOLCADRAFT_77566 [Volvox carteri f. nagariensis]	Metabolism
Cz16g07150	1.88829	NA	NA	NA	NA	NA	Function unknown
Cz01g01020	1.88737	GO:0005774//vacuolar membrane;GO:0048046//apoplast;GO:0009506//plasmodesma;GO:0005829//cytosol;GO:0005794//Golgi apparatus;GO:0005886//plasma membrane	GO:0004013//adenosylhomocysteinase activity;GO:0005507//copper ion binding	GO:0033353//S-adenosylmethionine cycle;GO:0016441//posttranscriptional gene silencing;GO:0006346//methylation-dependent chromatin silencing;GO:0006730//one-carbon metabolic process;GO:0009793//embryo development ending in seed dormancy	K01251//adenosylhomocysteinase [EC:3.3.1.1]	gi|302837740|ref|XP_002950429.1|//hypothetical protein VOLCADRAFT_74602 [Volvox carteri f. nagariensis]	Protein synthesis, modification, folding and turnover
Cz01g16220	1.88711	GO:0005634//nucleus	GO:0000166//nucleotide binding;GO:0051731//polynucleotide 5'-hydroxyl-kinase activity	GO:0006388//tRNA splicing, via endonucleolytic cleavage and ligation;GO:0006379//mRNA cleavage;GO:0006378//mRNA polyadenylation	K14399//polyribonucleotide 5'-hydroxyl-kinase [EC:2.7.1.78]	gi|552847161|ref|XP_005851794.1|//hypothetical protein CHLNCDRAFT_33545 [Chlorella variabilis]	DNA, RNA and gene expression
Cz05g30040	1.88675	GO:0005840//ribosome;GO:0005730//nucleolus;GO:0016021//integral component of membrane;GO:0030687//preribosome, large subunit precursor	NA	GO:0000470//maturation of LSU-rRNA;GO:0000460//maturation of 5.8S rRNA	K14842//ribosome biogenesis protein NSA2	gi|926782180|ref|XP_013899564.1|//putative Ribosome biogeneis protein NSA2 like protein [Monoraphidium neglectum]	Protein synthesis, modification, folding and turnover
Cz09g30050	1.88657	NA	GO:0003824//catalytic activity	NA	K01194//alpha,alpha-trehalase [EC:3.2.1.28]	gi|926777408|ref|XP_013897178.1|//alpha,alpha-trehalase [Monoraphidium neglectum]	Metabolism
Cz07g03150	1.88622	NA	NA	NA	K01053//gluconolactonase [EC:3.1.1.17]	gi|545374095|ref|XP_005651358.1|//calcium-dependent phosphotriesterase [Coccomyxa subellipsoidea C-169]	Metabolism
Cz11g04120	1.88476	NA	NA	NA	NA	NA	Function unknown
Cz15g11050	1.88466	NA	NA	NA	NA	gi|159462700|ref|XP_001689580.1|//predicted protein [Chlamydomonas reinhardtii]	Function unknown
Cz02g15020	1.8828	NA	NA	GO:0006810//transport	NA	gi|926798287|ref|XP_013906567.1|//hypothetical protein MNEG_0410 [Monoraphidium neglectum]	Transport
Cz02g32220	1.8819	GO:0005622//intracellular	GO:0003743//translation initiation factor activity;GO:0003746//translation elongation factor activity;GO:0005525//GTP binding;GO:0003924//GTPase activity	GO:0006413//translational initiation;GO:0006414//translational elongation	K03231//elongation factor 1-alpha	gi|926786576|ref|XP_013901762.1|//elongation factor EF-1 alpha subunit [Monoraphidium neglectum]	DNA, RNA and gene expression
Cz10g14020	1.87969	GO:0005829//cytosol;GO:0009526//plastid envelope;GO:0009570//chloroplast stroma	GO:0046872//metal ion binding;GO:0016491//oxidoreductase activity	GO:0009228//thiamine biosynthetic process;GO:0006950//response to stress;GO:0052837//thiazole biosynthetic process;GO:0055114//oxidation-reduction process	K03146//thiamine thiazole synthase	gi|926781046|ref|XP_013898997.1|//thiamine biosynthetic enzyme [Monoraphidium neglectum]	Metabolism
Cz09g18040	1.87567	NA	NA	NA	NA	NA	Function unknown
Cz01g32040	1.87545	NA	NA	NA	NA	NA	Function unknown
Cz04g11200	1.87541	NA	NA	NA	K09487//heat shock protein 90kDa beta	gi|926782980|ref|XP_013899964.1|//TPR repeat-containing protein [Monoraphidium neglectum]	Stress and cell death
Cz16g05190	1.87437	NA	NA	NA	K08332	gi|302832333|ref|XP_002947731.1|//hypothetical protein VOLCADRAFT_109629 [Volvox carteri f. nagariensis]	Function unknown
Cz09g26150	1.87378	NA	NA	NA	K03695//ATP-dependent Clp protease ATP-binding subunit ClpB	gi|159487533|ref|XP_001701777.1|//ClpB chaperone, Hsp100 family [Chlamydomonas reinhardtii]	Protein synthesis, modification, folding and turnover
Cz02g13300	1.8736	GO:0005618//cell wall;GO:0005739//mitochondrion;GO:0009570//chloroplast stroma	GO:0005524//ATP binding;GO:0051082//unfolded protein binding	GO:0006457//protein folding;GO:0006950//response to stress	K09487//heat shock protein 90kDa beta	gi|302832980|ref|XP_002948054.1|//hypothetical protein VOLCADRAFT_79927 [Volvox carteri f. nagariensis]	Stress and cell death
Cz03g36240	1.87301	NA	GO:0016491//oxidoreductase activity	NA	K04123//ent-kaurenoic acid hydroxylase [EC:1.14.13.79];K12664//cytochrome P450 family 26 subfamily B;K07437//cytochrome P450 family 26 subfamily A	gi|926785656|ref|XP_013901302.1|//Abscisic acid 8'-hydroxylase 3 [Monoraphidium neglectum]	Metabolism
Cz03g09190	1.87284	NA	NA	NA	NA	NA	Function unknown
Cz01g11230	1.87255	NA	NA	NA	NA	gi|926782020|ref|XP_013899484.1|//hypothetical protein MNEG_7496 [Monoraphidium neglectum]	Function unknown
Cz05g22030	1.8725	GO:0005622//intracellular	GO:0000166//nucleotide binding;GO:0003924//GTPase activity	GO:0006412//translation	K06207//GTP-binding protein	gi|159482152|ref|XP_001699137.1|//elongation factor-like protein [Chlamydomonas reinhardtii]	DNA, RNA and gene expression
Cz14g24160	1.87213	NA	NA	NA	NA	NA	Function unknown
Cz08g25220	1.87198	NA	GO:0005488//binding	NA	K14755//carnosine synthase [EC:6.3.2.11]	gi|926782802|ref|XP_013899875.1|//ATP-grasp domain containing 1 [Monoraphidium neglectum]	Metabolism
Cz15g03210	1.87129	NA	NA	GO:0006810//transport	NA	gi|302829394|ref|XP_002946264.1|//hypothetical protein VOLCADRAFT_115831 [Volvox carteri f. nagariensis]	Transport
Cz03g10240	1.87097	NA	NA	NA	NA	gi|926790021|ref|XP_013903484.1|//hypothetical protein MNEG_3496 [Monoraphidium neglectum]	Function unknown
Cz09g22130	1.86679	GO:0016021//integral component of membrane	NA	NA	K06890//uncharacterized protein	gi|926798177|ref|XP_013906512.1|//hypothetical protein MNEG_0461 [Monoraphidium neglectum]	Function unknown
Cz02g38100	1.86643	NA	NA	NA	NA	gi|926771890|ref|XP_013894419.1|//hypothetical protein MNEG_12564 [Monoraphidium neglectum]	Function unknown
Cz02g17180	1.86615	GO:0009535//chloroplast thylakoid membrane;GO:0009570//chloroplast stroma	GO:0004324//ferredoxin-NADP+ reductase activity	GO:0055114//oxidation-reduction process;GO:0015979//photosynthesis	K02641//ferredoxin--NADP+ reductase [EC:1.18.1.2]	gi|159478523|ref|XP_001697352.1|//ferredoxin-nadp reductase [Chlamydomonas reinhardtii]	Transport
Cz14g23340	1.86575	NA	GO:0016757//transferase activity, transferring glycosyl groups;GO:0005488//binding	NA	K07024//sucrose-6-phosphatase&#160; [EC:3.1.3.24]	gi|552838448|ref|XP_005849580.1|//hypothetical protein CHLNCDRAFT_142998 [Chlorella variabilis]	Metabolism
CzCPg00010	1.86486	GO:0009535//chloroplast thylakoid membrane;GO:0009523//photosystem II;GO:0016021//integral component of membrane	GO:0005506//iron ion binding;GO:0010242//oxygen evolving activity;GO:0045156//electron transporter, transferring electrons within the cyclic electron transport pathway of photosynthesis activity;GO:0016168//chlorophyll binding;GO:0004519//endonuclease activity	GO:0009772//photosynthetic electron transport in photosystem II;GO:0090305//nucleic acid phosphodiester bond hydrolysis;GO:0009635//response to herbicide;GO:0018298//protein-chromophore linkage	K02703//photosystem II P680 reaction center D1 protein [EC:1.10.3.9]	gi|108773067|ref|YP_635976.1|//photosystem II protein D1 (chloroplast) [Acutodesmus obliquus]	Photosynthesis
Cz03g19150	1.86473	GO:0005737//cytoplasm	GO:0016787//hydrolase activity;GO:0016779//nucleotidyltransferase activity;GO:0000049//tRNA binding	GO:0002098//tRNA wobble uridine modification;GO:0032447//protein urmylation;GO:0034227//tRNA thio-modification	K14168//cytoplasmic tRNA 2-thiolation protein 1 [EC:2.7.7.-]	gi|302845885|ref|XP_002954480.1|//hypothetical protein VOLCADRAFT_64899 [Volvox carteri f. nagariensis]	Metabolism
Cz10g07250	1.86165	NA	NA	NA	NA	gi|926778176|ref|XP_013897562.1|//hypothetical protein MNEG_9417 [Monoraphidium neglectum]	Function unknown
Cz03g03080	1.86109	NA	NA	NA	NA	gi|926775214|ref|XP_013896081.1|//hypothetical protein MNEG_10901 [Monoraphidium neglectum]	Function unknown
Cz05g37130	1.85868	GO:0005634//nucleus;GO:0019773//proteasome core complex, alpha-subunit complex;GO:0005737//cytoplasm	GO:0004298//threonine-type endopeptidase activity	GO:0006511//ubiquitin-dependent protein catabolic process	K02731//20S proteasome subunit alpha 4 [EC:3.4.25.1]	gi|926788987|ref|XP_013902967.1|//20S proteasome subunit alpha 4 [Monoraphidium neglectum]	Protein synthesis, modification, folding and turnover
Cz04g30020	1.85828	NA	GO:0003824//catalytic activity	GO:0008152//metabolic process	NA	gi|926787100|ref|XP_013902024.1|//Isochorismatase domain-containing protein 2 [Monoraphidium neglectum]	Metabolism
Cz03g05250	1.85646	NA	NA	NA	NA	gi|926788253|ref|XP_013902600.1|//hypothetical protein MNEG_4376 [Monoraphidium neglectum]	Function unknown
Cz03g40320	1.85586	NA	NA	NA	K11426//SET and MYND domain-containing protein	gi|926785726|ref|XP_013901337.1|//hypothetical protein MNEG_5640 [Monoraphidium neglectum]	Protein synthesis, modification, folding and turn over
Cz09g16060	1.85528	GO:0044424//intracellular part	NA	GO:0007127//meiosis I;GO:0006259//DNA metabolic process	K08741//DNA mismatch repair protein MSH5	gi|824554911|gb|AKI32383.1|//DNA mismatch repair protein MSH5 [Watanabea reniformis]	DNA, RNA and gene expression
Cz09g06210	1.85419	GO:0044434//chloroplast part	GO:0004032//alditol:NADP+ 1-oxidoreductase activity;GO:0000166//nucleotide binding;GO:0004672//protein kinase activity	GO:0055114//oxidation-reduction process	K14521//N-acetyltransferase 10 [EC:2.3.1.-];K05275//pyridoxine 4-dehydrogenase [EC:1.1.1.65]	gi|926798063|ref|XP_013906455.1|//Aldo/keto reductase family [Monoraphidium neglectum]	Metabolism
Cz16g10060	1.85376	NA	NA	NA	NA	gi|926798879|ref|XP_013906863.1|//hypothetical protein MNEG_0097 [Monoraphidium neglectum]	Function unknown
Cz01g19220	1.85255	NA	GO:0016787//hydrolase activity	GO:0008152//metabolic process	K14819//dual specificity phosphatase 12 [EC:3.1.3.16 3.1.3.48]	gi|552817104|ref|XP_005844849.1|//hypothetical protein CHLNCDRAFT_138334 [Chlorella variabilis]	Metabolism
Cz16g11200	1.85147	NA	NA	NA	NA	NA	Function unknown
Cz16g02150	1.85031	NA	GO:0003824//catalytic activity	NA	NA	gi|926791673|ref|XP_013904310.1|//cysteine desulfurase / selenocysteine lyase [Monoraphidium neglectum]	Function unknown
Cz04g19210	1.84836	GO:0043231//intracellular membrane-bounded organelle;GO:0005737//cytoplasm	NA	NA	K00852//ribokinase [EC:2.7.1.15];K00847//fructokinase [EC:2.7.1.4]	gi|926783740|ref|XP_013900344.1|//hypothetical protein MNEG_6636 [Monoraphidium neglectum]	Metabolism
Cz09g13040	1.84717	NA	NA	NA	K17866//diphthamide biosynthesis protein 2	gi|545356691|ref|XP_005644035.1|//MFS general substrate transporter [Coccomyxa subellipsoidea C-169]	Function unknown
Cz09g12220	1.84632	NA	NA	NA	K03005//DNA-directed RNA polymerase I subunit RPA49	gi|545369297|ref|XP_005649398.1|//hypothetical protein COCSUDRAFT_41132 [Coccomyxa subellipsoidea C-169]	DNA, RNA and gene expression
Cz14g14030	1.84552	NA	NA	NA	NA	gi|491321562|ref|WP_005179528.1|//MULTISPECIES: helicase [Gordonia]	Function unknown
Cz03g21100	1.84272	NA	NA	NA	NA	gi|302836481|ref|XP_002949801.1|//hypothetical protein VOLCADRAFT_90194 [Volvox carteri f. nagariensis]	Function unknown
Cz07g10130	1.84259	GO:0016020//membrane	NA	NA	K17081//prohibitin 2	gi|552838988|ref|XP_005849696.1|//hypothetical protein CHLNCDRAFT_21275 [Chlorella variabilis]	Function unknown
Cz11g28170	1.84222	NA	NA	NA	NA	gi|926780616|ref|XP_013898782.1|//hypothetical protein MNEG_8197 [Monoraphidium neglectum]	Function unknown
Cz10g26080	1.84121	GO:0005739//mitochondrion	GO:0051087//chaperone binding	GO:0016226//iron-sulfur cluster assembly	K04082//molecular chaperone HscB	gi|926780896|ref|XP_013898922.1|//putative Co-chaperone protein hscB like protein [Monoraphidium neglectum]	Energy
Cz06g00160	1.84074	NA	NA	NA	NA	NA	Function unknown
Cz15g00050	1.84066	NA	NA	NA	K06123//1-acylglycerone phosphate reductase [EC:1.1.1.101];K11165//dehydrogenase/reductase SDR family member 7 [EC:1.1.-.-]	gi|302844859|ref|XP_002953969.1|//hypothetical protein VOLCADRAFT_94686 [Volvox carteri f. nagariensis]	Metabolism
Cz11g20080	1.83645	NA	NA	NA	NA	gi|545370885|ref|XP_005650047.1|//hypothetical protein COCSUDRAFT_32664 [Coccomyxa subellipsoidea C-169]	Function unknown
Cz01g04180	1.83532	NA	NA	NA	NA	NA	Function unknown
Cz13g07220	1.83413	NA	NA	NA	NA	gi|302834954|ref|XP_002949039.1|//hypothetical protein VOLCADRAFT_74015 [Volvox carteri f. nagariensis]	Function unknown
Cz09g31040	1.83293	NA	NA	NA	NA	NA	Function unknown
Cz02g36190	1.83159	NA	NA	NA	NA	gi|926781502|ref|XP_013899225.1|//hypothetical protein MNEG_7758 [Monoraphidium neglectum]	Function unknown
Cz07g32030	1.83103	GO:0005739//mitochondrion	GO:0000287//magnesium ion binding;GO:0004427//inorganic diphosphatase activity	GO:0006796//phosphate-containing compound metabolic process	K01507//inorganic pyrophosphatase [EC:3.6.1.1]	gi|545355746|ref|XP_005643649.1|//soluble inorganic pyrophosphatase 2 [Coccomyxa subellipsoidea C-169]	Function unknown
Cz11g17260	1.83045	NA	NA	NA	NA	gi|159487649|ref|XP_001701835.1|//predicted protein [Chlamydomonas reinhardtii]	Function unknown
Cz12g16220	1.82814	NA	NA	NA	NA	gi|552822489|ref|XP_005846129.1|//hypothetical protein CHLNCDRAFT_136073 [Chlorella variabilis]	Function unknown
Cz01g14250	1.8274	NA	NA	NA	NA	gi|926780550|ref|XP_013898749.1|//pyridoxamine 5'-phosphate oxidase-related, FMN-binding protein [Monoraphidium neglectum]	Function unknown
Cz06g26090	1.82658	NA	NA	NA	NA	NA	Function unknown
Cz03g09160	1.82597	NA	NA	NA	NA	gi|926788247|ref|XP_013902597.1|//hypothetical protein MNEG_4383 [Monoraphidium neglectum]	Function unknown
Cz10g10130	1.82483	NA	NA	NA	NA	NA	Function unknown
Cz12g20130	1.82296	NA	NA	NA	NA	gi|926784200|ref|XP_013900574.1|//hypothetical protein MNEG_6406 [Monoraphidium neglectum]	Function unknown
Cz03g18050	1.82245	GO:0005685//U1 snRNP;GO:0005686//U2 snRNP;GO:0005730//nucleolus;GO:0005829//cytosol;GO:0071011//precatalytic spliceosome;GO:0097526//spliceosomal tri-snRNP complex;GO:0034719//SMN-Sm protein complex;GO:0005732//small nucleolar ribonucleoprotein complex;GO:0016607//nuclear speck;GO:0005687//U4 snRNP;GO:0034715//pICln-Sm protein complex;GO:0071013//catalytic step 2 spliceosome;GO:0071010//presplice…	GO:0003723//RNA binding	GO:0000245//spliceosomal complex assembly;GO:0000387//spliceosomal snRNP assembly	K11087//small nuclear ribonucleoprotein D1	gi|159486837|ref|XP_001701443.1|//small nuclear ribonucleoprotein Sm D1 [Chlamydomonas reinhardtii]	DNA, RNA and gene expression
Cz03g09140	1.81958	NA	NA	NA	NA	NA	Function unknown
Cz03g23210	1.81904	NA	NA	NA	NA	NA	Function unknown
Cz02g36100	1.81845	NA	NA	NA	NA	gi|159464479|ref|XP_001690469.1|//hypothetical protein CHLREDRAFT_169530 [Chlamydomonas reinhardtii]	Function unknown
Cz05g21070	1.81711	GO:0005829//cytosol	GO:0004830//tryptophan-tRNA ligase activity;GO:0005524//ATP binding	GO:0006436//tryptophanyl-tRNA aminoacylation	K01867//tryptophanyl-tRNA synthetase [EC:6.1.1.2]	gi|159477893|ref|XP_001697043.1|//hypothetical protein CHLREDRAFT_192647 [Chlamydomonas reinhardtii]	DNA, RNA and gene expression
Cz05g27260	1.81683	NA	GO:0003824//catalytic activity	GO:0008152//metabolic process;GO:0009987//cellular process	K07304//peptide-methionine (S)-S-oxide reductase [EC:1.8.4.11]	gi|552828701|ref|XP_005847537.1|//hypothetical protein CHLNCDRAFT_59670 [Chlorella variabilis]	Metabolism
Cz13g07180	1.8167	NA	NA	NA	K12589//exosome complex component RRP42	gi|302846019|ref|XP_002954547.1|//hypothetical protein VOLCADRAFT_95357 [Volvox carteri f. nagariensis]	Function unknown
Cz13g08230	1.81635	NA	NA	NA	K03517//quinolinate synthase [EC:2.5.1.72];K02426//cysteine desulfuration protein SufE	gi|926767812|ref|XP_013892958.1|//SufE-like protein [Monoraphidium neglectum]	Metabolism
Cz11g18260	1.81445	NA	NA	NA	NA	gi|926790853|ref|XP_013903900.1|//hypothetical protein MNEG_3081 [Monoraphidium neglectum]	Function unknown
Cz01g00190	1.81368	NA	GO:0003743//translation initiation factor activity;GO:0016779//nucleotidyltransferase activity	GO:0006413//translational initiation	K03241//translation initiation factor eIF-2B subunit gamma	gi|926780882|ref|XP_013898915.1|//Translation initiation factor eIF-2B subunit gamma [Monoraphidium neglectum]	Protein synthesis, modification, folding and turnover
UNPLg00192	1.81268	NA	NA	NA	NA	gi|159471576|ref|XP_001693932.1|//predicted protein [Chlamydomonas reinhardtii]	Function unknown
Cz05g17040	1.81227	NA	NA	NA	NA	gi|926792659|ref|XP_013904803.1|//hypothetical protein MNEG_2168 [Monoraphidium neglectum]	Function unknown
Cz06g35190	1.81163	GO:0005829//cytosol;GO:0009507//chloroplast	NA	GO:0006511//ubiquitin-dependent protein catabolic process	K14016//ubiquitin fusion degradation protein 1	gi|926798681|ref|XP_013906764.1|//hypothetical protein MNEG_0214 [Monoraphidium neglectum]	Protein synthesis, modification, folding and turnover
Cz09g11210	1.81121	NA	NA	NA	K17991//peroxygenase [EC:1.11.2.3];K18468//vacuolar protein sorting-associated protein 35	gi|302847845|ref|XP_002955456.1|//subunit of Retromer complex [Volvox carteri f. nagariensis]	Function unknown
UNPLg00579	1.81105	NA	NA	NA	K14544//U3 small nucleolar RNA-associated protein 22	gi|926774894|ref|XP_013895921.1|//Nucleolar protein 6 [Monoraphidium neglectum]	Cell structure and component
Cz04g33030	1.81072	GO:0009570//chloroplast stroma	GO:0015035//protein disulfide oxidoreductase activity;GO:0016671//oxidoreductase activity, acting on a sulfur group of donors, disulfide as acceptor;GO:0008047//enzyme activator activity	GO:0000103//sulfate assimilation;GO:0006662//glycerol ether metabolic process;GO:0006457//protein folding;GO:0034599//cellular response to oxidative stress;GO:0055114//oxidation-reduction process;GO:0043085//positive regulation of catalytic activity;GO:0045454//cell redox homeostasis	K03671//thioredoxin 1	gi|926780282|ref|XP_013898615.1|//hypothetical protein MNEG_8368 [Monoraphidium neglectum]	Signaling
Cz01g04210	1.81065	NA	GO:0004014//adenosylmethionine decarboxylase activity	GO:0006597//spermine biosynthetic process;GO:0008295//spermidine biosynthetic process	K01581//ornithine decarboxylase [EC:4.1.1.17];K01611//S-adenosylmethionine decarboxylase [EC:4.1.1.50]	gi|926775472|ref|XP_013896210.1|//hypothetical protein MNEG_10773 [Monoraphidium neglectum]	Metabolism
Cz02g00250	1.81058	NA	NA	NA	K00085//aldose-6-phosphate reductase (NADPH2) [EC:1.1.1.200];K00011//aldehyde reductase [EC:1.1.1.21]	gi|159482592|ref|XP_001699353.1|//hypothetical protein CHLREDRAFT_132186 [Chlamydomonas reinhardtii]	Metabolism
Cz16g18070	1.81053	NA	GO:0016740//transferase activity	NA	K14286//ethanolamine-phosphate phospho-lyase [EC:4.2.3.2]	gi|545365153|ref|XP_005647572.1|//PLP-dependent transferase [Coccomyxa subellipsoidea C-169]	Metabolism
Cz10g28140	1.80991	NA	NA	NA	NA	gi|971516106|dbj|GAQ82092.1|//hypothetical protein KFL_001000140 [Klebsormidium flaccidum]	Function unknown
Cz08g14190	1.80974	NA	NA	NA	K00505//tyrosinase [EC:1.14.18.1]	gi|676383651|ref|XP_009035104.1|//hypothetical protein AURANDRAFT_62829 [Aureococcus anophagefferens]	Metabolism
Cz10g13160	1.80967	NA	NA	NA	K14834//nucleolar complex protein 3	gi|302846035|ref|XP_002954555.1|//hypothetical protein VOLCADRAFT_121316 [Volvox carteri f. nagariensis]	Function unknown
Cz02g05040	1.80766	GO:0016020//membrane	NA	NA	NA	gi|545368350|ref|XP_005648956.1|//hypothetical protein COCSUDRAFT_40817 [Coccomyxa subellipsoidea C-169]	Function unknown
Cz05g31210	1.80759	GO:0016020//membrane	NA	NA	NA	gi|302848775|ref|XP_002955919.1|//hypothetical protein VOLCADRAFT_96838 [Volvox carteri f. nagariensis]	Function unknown
Cz04g30090	1.80623	NA	NA	NA	K15177//RNA polymerase-associated protein LEO1	gi|159478951|ref|XP_001697564.1|//predicted protein [Chlamydomonas reinhardtii]	DNA, RNA and gene expression
Cz01g17010	1.80564	GO:0009507//chloroplast	NA	NA	K17637//exocyst complex component 2;K02952//small subunit ribosomal protein S13	gi|168025574|ref|XP_001765309.1|//predicted protein [Physcomitrella patens]	DNA, RNA and gene expression
Cz04g03110	1.80563	NA	GO:0046872//metal ion binding	NA	K00008//L-iditol 2-dehydrogenase [EC:1.1.1.14]	gi|552832153|ref|XP_005848280.1|//hypothetical protein CHLNCDRAFT_30796 [Chlorella variabilis]	Metabolism
Cz07g17200	1.80546	GO:0005786//signal recognition particle, endoplasmic reticulum targeting;GO:0005785//signal recognition particle receptor complex	GO:0005047//signal recognition particle binding;GO:0008312//7S RNA binding	GO:0006616//SRP-dependent cotranslational protein targeting to membrane, translocation;GO:0045900//negative regulation of translational elongation	K03109//signal recognition particle subunit SRP9	gi|552843225|ref|XP_005850780.1|//hypothetical protein CHLNCDRAFT_19803 [Chlorella variabilis]	Signaling
Cz03g10020	1.80512	GO:0005759//mitochondrial matrix;GO:0044434//chloroplast part	GO:0046872//metal ion binding;GO:0005524//ATP binding;GO:0051082//unfolded protein binding;GO:0051087//chaperone binding	GO:0006986//response to unfolded protein;GO:0051085//chaperone mediated protein folding requiring cofactor	K04078//chaperonin GroES	gi|302835083|ref|XP_002949103.1|//hypothetical protein VOLCADRAFT_104171 [Volvox carteri f. nagariensis]	Protein synthesis, modification, folding and turnover
Cz04g39250	1.80453	NA	NA	NA	K00002//alcohol dehydrogenase (NADP+) [EC:1.1.1.2];K00011//aldehyde reductase [EC:1.1.1.21];K17743//D-xylose reductase [EC:1.1.1.307]	gi|552816394|ref|XP_005844671.1|//hypothetical protein CHLNCDRAFT_32425 [Chlorella variabilis]	Metabolism
Cz19g10040	1.80442	GO:0043231//intracellular membrane-bounded organelle;GO:0044444//cytoplasmic part	NA	NA	K07052//uncharacterized protein	gi|926785840|ref|XP_013901394.1|//hypothetical protein MNEG_5584 [Monoraphidium neglectum]	Function unknown
Cz09g18140	1.80431	NA	NA	NA	K12857//Prp8 binding protein;K18643//katanin p80 WD40 repeat-containing subunit B1	gi|302848595|ref|XP_002955829.1|//hypothetical protein VOLCADRAFT_106969 [Volvox carteri f. nagariensis]	Function unknown
Cz01g44140	1.80385	NA	NA	NA	NA	NA	Function unknown
Cz06g35230	1.80163	NA	GO:0016491//oxidoreductase activity	NA	K06072//deoxyhypusine monooxygenase [EC:1.14.99.29]	gi|926785614|ref|XP_013901281.1|//deoxyhypusine monooxygenase [Monoraphidium neglectum]	Metabolism
Cz08g12250	1.80027	NA	NA	NA	NA	NA	Function unknown
Cz18g08110	1.79965	NA	NA	NA	NA	gi|926779852|ref|XP_013898400.1|//hypothetical protein MNEG_8581 [Monoraphidium neglectum]	Function unknown
Cz02g02080	1.79964	NA	NA	NA	NA	NA	Function unknown
Cz07g13160	1.79904	NA	NA	NA	NA	gi|926777072|ref|XP_013897010.1|//hypothetical protein MNEG_9972 [Monoraphidium neglectum]	Function unknown
Cz11g25030	1.79843	NA	NA	NA	NA	gi|926772412|ref|XP_013894680.1|//hypothetical protein MNEG_12303 [Monoraphidium neglectum]	Function unknown
Cz05g16110	1.79711	NA	GO:0046872//metal ion binding	NA	K08852//serine/threonine-protein kinase/endoribonuclease IRE1 [EC:2.7.11.1 3.1.26.-];K03260//translation initiation factor 4G;K06236//collagen, type I, alpha	gi|302832796|ref|XP_002947962.1|//hypothetical protein VOLCADRAFT_103744 [Volvox carteri f. nagariensis]	Protein synthesis, modification, folding and turnover
Cz15g14060	1.79703	NA	NA	NA	NA	gi|545372716|ref|XP_005650794.1|//hypothetical protein COCSUDRAFT_58791 [Coccomyxa subellipsoidea C-169]	Function unknown
Cz07g28070	1.79701	GO:0005634//nucleus;GO:0005737//cytoplasm	NA	GO:0043248//proteasome assembly	K11599//proteasome maturation protein	gi|926787048|ref|XP_013901998.1|//hypothetical protein MNEG_4981 [Monoraphidium neglectum]	Protein synthesis, modification, folding and turnover
Cz05g25090	1.79685	GO:0016021//integral component of membrane;GO:0005737//cytoplasm	GO:0005249//voltage-gated potassium channel activity	GO:0071805//potassium ion transmembrane transport	K17744//L-galactose dehydrogenase [EC:1.1.1.316]	gi|116778917|gb|ABK21055.1|//unknown [Picea sitchensis]	Transport
Cz02g23150	1.79634	NA	NA	NA	NA	NA	Function unknown
Cz10g12150	1.79433	NA	NA	NA	K00757//uridine phosphorylase [EC:2.4.2.3]	gi|926785494|ref|XP_013901221.1|//hypothetical protein MNEG_5761 [Monoraphidium neglectum]	Metabolism
Cz09g19100	1.79419	NA	NA	NA	K15535//phosphoglucan, water dikinase [EC:2.7.9.5]	gi|926777118|ref|XP_013897033.1|//hypothetical protein MNEG_9950 [Monoraphidium neglectum]	Metabolism
Cz16g17250	1.79353	NA	NA	NA	NA	NA	Function unknown
Cz13g02010	1.79349	NA	GO:0016829//lyase activity	GO:0006596//polyamine biosynthetic process	K01581//ornithine decarboxylase [EC:4.1.1.17]	gi|926775590|ref|XP_013896269.1|//ornithine decarboxylase 1 [Monoraphidium neglectum]	Metabolism
Cz01g35040	1.79282	GO:0009507//chloroplast	GO:0008026//ATP-dependent helicase activity	NA	K11594//ATP-dependent RNA helicase DDX3X [EC:3.6.4.13]	gi|302850851|ref|XP_002956951.1|//hypothetical protein VOLCADRAFT_98000 [Volvox carteri f. nagariensis]	DNA, RNA and gene expression
Cz09g09100	1.78907	NA	NA	NA	K09286//EREBP-like factor	gi|695030739|ref|XP_009402849.1|//PREDICTED: ethylene-responsive transcription factor 4-like [Musa acuminata subsp. malaccensis]	Function unknown
Cz19g01110	1.78899	NA	NA	NA	NA	NA	Function unknown
Cz04g25100	1.78795	NA	NA	NA	K14791//periodic tryptophan protein 1	gi|926773384|ref|XP_013895166.1|//hypothetical protein MNEG_11815 [Monoraphidium neglectum]	Protein synthesis, modification, folding and turnover
UNPLg00122	1.78741	NA	NA	NA	K01673//carbonic anhydrase [EC:4.2.1.1]	gi|926766734|ref|XP_013892419.1|//Uncharacterized protein MNEG_14563 [Monoraphidium neglectum]	Metabolism
Cz14g01100	1.78681	NA	NA	NA	NA	gi|926777954|ref|XP_013897451.1|//hypothetical protein MNEG_9531 [Monoraphidium neglectum]	Function unknown
Cz15g03090	1.78605	NA	NA	NA	NA	NA	Function unknown
Cz13g09190	1.78457	GO:0016021//integral component of membrane	GO:0015299//solute:proton antiporter activity	GO:0006813//potassium ion transport;GO:1902600//hydrogen ion transmembrane transport	NA	gi|552814682|ref|XP_005844251.1|//hypothetical protein CHLNCDRAFT_58989 [Chlorella variabilis]	Transport
Cz07g05100	1.78234	NA	NA	NA	K09660//mannose-P-dolichol utilization defect 1	gi|926774366|ref|XP_013895657.1|//hypothetical protein MNEG_11327 [Monoraphidium neglectum]	Metabolism
Cz19g04020	1.78027	NA	NA	NA	K10999//cellulose synthase A [EC:2.4.1.12]	gi|552829215|ref|XP_005847648.1|//hypothetical protein CHLNCDRAFT_134004 [Chlorella variabilis]	Metabolism
CzMTg00100	1.77967	GO:0016021//integral component of membrane;GO:0005739//mitochondrion	GO:0004129//cytochrome-c oxidase activity	GO:0019646//aerobic electron transport chain;GO:1902600//hydrogen ion transmembrane transport	K02262//cytochrome c oxidase subunit 3	gi|674840730|ref|YP_009054644.1|//cytochrome c oxidase subunit 3 (mitochondrion) [Chromochloris zofingiensis]	Energy
Cz14g19130	1.77946	NA	GO:0004164//diphthine synthase activity	GO:0017183//peptidyl-diphthamide biosynthetic process from peptidyl-histidine;GO:0032259//methylation	K00586//diphthine methyl ester synthase [EC:2.1.1.314]	gi|255538906|ref|XP_002510518.1|//PREDICTED: probable diphthine methyl ester synthase [Ricinus communis]	Metabolism
Cz02g28150	1.77827	NA	NA	NA	NA	gi|971512496|dbj|GAQ85715.1|//hypothetical protein KFL_002500130 [Klebsormidium flaccidum]	Function unknown
Cz09g30170	1.77376	GO:0005737//cytoplasm	GO:0003743//translation initiation factor activity;GO:0005524//ATP binding;GO:0004004//ATP-dependent RNA helicase activity	GO:0006413//translational initiation;GO:0010468//regulation of gene expression;GO:0010501//RNA secondary structure unwinding	K03257//translation initiation factor 4A	gi|948271197|gb|ALM54982.1|//DEAD box RNA helicase CiRH4, partial [Chlamydomonas sp. ICE-L]	Protein synthesis, modification, folding and turn over
Cz03g08100	1.77351	NA	GO:0003824//catalytic activity	NA	K14497//protein phosphatase 2C [EC:3.1.3.16];K17500//integrin-linked kinase-associated serine/threonine phosphatase 2C [EC:3.1.3.16];K19704//protein phosphatase PTC1 [EC:3.1.3.16];K17506//protein phosphatase 1L [EC:3.1.3.16]	gi|552835192|ref|XP_005848917.1|//hypothetical protein CHLNCDRAFT_57515 [Chlorella variabilis]	Protein synthesis, modification, folding and turnover
Cz09g16090	1.77313	NA	NA	NA	NA	gi|926772426|ref|XP_013894687.1|//hypothetical protein MNEG_12297 [Monoraphidium neglectum]	Function unknown
Cz06g24090	1.77268	NA	NA	NA	NA	gi|697139376|ref|XP_009623778.1|//PREDICTED: uncharacterized protein LOC104114928 [Nicotiana tomentosiformis]	Function unknown
Cz16g07190	1.77164	NA	NA	NA	NA	gi|926789339|ref|XP_013903143.1|//Ureide permease 1 [Monoraphidium neglectum]	Function unknown
Cz03g06190	1.77119	NA	NA	NA	NA	gi|971513669|dbj|GAQ84528.1|//hypothetical protein KFL_001930060 [Klebsormidium flaccidum]	Function unknown
Cz01g07240	1.77048	NA	NA	NA	K15216//RNA polymerase I-specific transcription initiation factor RRN3	gi|545359776|ref|XP_005645323.1|//RRN3-domain-containing protein [Coccomyxa subellipsoidea C-169]	DNA, RNA and gene expression
Cz01g14060	1.7704	NA	NA	NA	NA	gi|545359219|ref|XP_005645095.1|//hypothetical protein COCSUDRAFT_48555 [Coccomyxa subellipsoidea C-169]	Function unknown
Cz14g05150	1.7704	GO:0005829//cytosol	GO:0000049//tRNA binding	GO:0006418//tRNA aminoacylation for protein translation	K15437//aminoacyl tRNA synthase complex-interacting multifunctional protein 1	gi|926791657|ref|XP_013904302.1|//hypothetical protein MNEG_2672 [Monoraphidium neglectum]	Protein synthesis, modification, folding and turn over
Cz03g13090	1.76914	NA	GO:0016301//kinase activity	GO:0044237//cellular metabolic process	K00939//adenylate kinase [EC:2.7.4.3]	gi|302842757|ref|XP_002952921.1|//adenylate kinase [Volvox carteri f. nagariensis]	Energy
Cz15g21220	1.76886	NA	NA	NA	NA	gi|159477046|ref|XP_001696622.1|//flagellar associated protein [Chlamydomonas reinhardtii]	Function unknown
Cz14g00270	1.76863	NA	GO:0003824//catalytic activity	NA	K09753//cinnamoyl-CoA reductase [EC:1.2.1.44]	gi|545368989|ref|XP_005649263.1|//NAD(P)-binding protein [Coccomyxa subellipsoidea C-169]	Metabolism
Cz11g20090	1.768	NA	NA	NA	NA	gi|926767794|ref|XP_013892949.1|//hypothetical protein MNEG_14033 [Monoraphidium neglectum]	Function unknown
Cz05g13210	1.7676	GO:0032991//macromolecular complex;GO:0044444//cytoplasmic part	NA	GO:0006413//translational initiation	K03254//translation initiation factor 3 subunit A	gi|302831998|ref|XP_002947564.1|//eukaryotic translation initiation factor 3a [Volvox carteri f. nagariensis]	Protein synthesis, modification, folding and turnover
Cz05g18100	1.76566	NA	NA	NA	K14801//pre-rRNA-processing protein TSR4	gi|552817073|ref|XP_005844842.1|//hypothetical protein CHLNCDRAFT_138309 [Chlorella variabilis]	DNA, RNA and gene expression
Cz05g37090	1.76538	GO:0005739//mitochondrion;GO:0009570//chloroplast stroma	GO:0003723//RNA binding;GO:0005524//ATP binding;GO:0004829//threonine-tRNA ligase activity	GO:0006435//threonyl-tRNA aminoacylation;GO:0009793//embryo development ending in seed dormancy	K01868//threonyl-tRNA synthetase [EC:6.1.1.3]	gi|303278011|ref|XP_003058299.1|//predicted protein [Micromonas pusilla CCMP1545]	Function unknown
Cz11g28070	1.76531	GO:0030529//intracellular ribonucleoprotein complex	GO:0017069//snRNA binding	NA	K11094//U2 small nuclear ribonucleoprotein B''	gi|926780942|ref|XP_013898945.1|//U1 small nuclear ribonucleoprotein A [Monoraphidium neglectum]	DNA, RNA and gene expression
Cz04g20140	1.76324	GO:0044424//intracellular part	GO:0097159//organic cyclic compound binding;GO:1901363//heterocyclic compound binding;GO:0016787//hydrolase activity	GO:0042273//ribosomal large subunit biogenesis	K12598//ATP-dependent RNA helicase DOB1 [EC:3.6.4.13];K13111//WD40 repeat-containing protein SMU1	gi|926782536|ref|XP_013899742.1|//hypothetical protein MNEG_7235 [Monoraphidium neglectum]	Protein synthesis, modification, folding and turnover
Cz13g03020	1.76172	GO:0009536//plastid	GO:0016301//kinase activity;GO:0000166//nucleotide binding	GO:0046132//pyrimidine ribonucleoside biosynthetic process;GO:0010138//pyrimidine ribonucleotide salvage;GO:0043097//pyrimidine nucleoside salvage	K00876//uridine kinase [EC:2.7.1.48]	gi|545373051|ref|XP_005650928.1|//uridine monophosphate kinase, isoform CRA_b [Coccomyxa subellipsoidea C-169]	DNA, RNA and gene expression
Cz07g32050	1.76159	GO:0000796//condensin complex;GO:0005739//mitochondrion	GO:0005524//ATP binding;GO:0016746//transferase activity, transferring acyl groups;GO:0008270//zinc ion binding;GO:0003690//double-stranded DNA binding	GO:0006355//regulation of transcription, DNA-templated;GO:0006950//response to stress;GO:0007076//mitotic chromosome condensation	K06674//structural maintenance of chromosome 2;K16675//palmitoyltransferase ZDHHC9/14/18 [EC:2.3.1.225]	gi|971509803|dbj|GAQ88405.1|//hypothetical protein KFL_004250050 [Klebsormidium flaccidum]	Cell structure and compoent
Cz19g01210	1.76149	GO:0005829//cytosol;GO:0005739//mitochondrion;GO:0009507//chloroplast	GO:0004733//pyridoxamine-phosphate oxidase activity;GO:0010181//FMN binding;GO:0052857//NADPHX epimerase activity;GO:0052856//NADHX epimerase activity	GO:0006739//NADP metabolic process;GO:0008615//pyridoxine biosynthetic process;GO:0042823//pyridoxal phosphate biosynthetic process;GO:0055114//oxidation-reduction process;GO:0006734//NADH metabolic process	K17759//NAD(P)H-hydrate epimerase [EC:5.1.99.6];K00275//pyridoxamine 5'-phosphate oxidase [EC:1.4.3.5]	gi|944060897|gb|KQJ96487.1|//hypothetical protein BRADI_3g23340 [Brachypodium distachyon]	Metabolism
Cz09g10180	1.76124	NA	NA	NA	K18342//OTU domain-containing protein 6 [EC:3.4.19.12]	gi|159463964|ref|XP_001690212.1|//predicted protein [Chlamydomonas reinhardtii]	Function unknown
Cz01g38170	1.7611	GO:0005829//cytosol	GO:0005524//ATP binding;GO:0004828//serine-tRNA ligase activity	GO:0006434//seryl-tRNA aminoacylation	K01875//seryl-tRNA synthetase [EC:6.1.1.11]	gi|302837498|ref|XP_002950308.1|//hypothetical protein VOLCADRAFT_81049 [Volvox carteri f. nagariensis]	Protein synthesis, modification, folding and turn over
Cz14g08060	1.76069	NA	NA	NA	NA	NA	Function unknown
Cz13g17050	1.76042	NA	NA	NA	NA	NA	Function unknown
Cz11g04050	1.75989	NA	NA	NA	K09660//mannose-P-dolichol utilization defect 1	gi|926780542|ref|XP_013898745.1|//hypothetical protein MNEG_8237 [Monoraphidium neglectum]	Metabolism
Cz11g25210	1.75919	NA	NA	GO:0071704//organic substance metabolic process	NA	gi|926780004|ref|XP_013898476.1|//hypothetical protein MNEG_8506 [Monoraphidium neglectum]	Metabolism
Cz08g11150	1.75912	GO:0005840//ribosome;GO:0005634//nucleus	GO:0005524//ATP binding;GO:0004674//protein serine/threonine kinase activity;GO:0043565//sequence-specific DNA binding;GO:0003700//transcription factor activity, sequence-specific DNA binding;GO:0044212//transcription regulatory region DNA binding	GO:0009409//response to cold;GO:0006468//protein phosphorylation;GO:0009651//response to salt stress;GO:0035556//intracellular signal transduction;GO:0045727//positive regulation of translation;GO:0009408//response to heat;GO:0045893//positive regulation of transcription, DNA-templated	K04688//ribosomal protein S6 kinase beta [EC:2.7.11.1]	gi|302834653|ref|XP_002948889.1|//hypothetical protein VOLCADRAFT_58602 [Volvox carteri f. nagariensis]	Stress and cell death
Cz10g10010	1.75904	NA	NA	NA	NA	gi|302850875|ref|XP_002956963.1|//flagellar protein UNC119 [Volvox carteri f. nagariensis]	Function unknown
Cz03g39090	1.75864	GO:0005634//nucleus;GO:0005737//cytoplasm	GO:0008757//S-adenosylmethionine-dependent methyltransferase activity	GO:0046498//S-adenosylhomocysteine metabolic process;GO:0046500//S-adenosylmethionine metabolic process	K18477//type IV protein arginine methyltransferase [EC:2.1.1.322]	gi|302853274|ref|XP_002958153.1|//hypothetical protein VOLCADRAFT_69095 [Volvox carteri f. nagariensis]	Protein synthesis, modification, folding and turnover
Cz07g07230	1.75692	GO:0005829//cytosol;GO:0009501//amyloplast;GO:0009507//chloroplast	GO:0009982//pseudouridine synthase activity	GO:0000455//enzyme-directed rRNA pseudouridine synthesis	K06182//23S rRNA pseudouridine2604 synthase [EC:5.4.99.21]	gi|302841952|ref|XP_002952520.1|//hypothetical protein VOLCADRAFT_93239 [Volvox carteri f. nagariensis]	DNA, RNA and gene expression
Cz01g05250	1.75324	NA	NA	NA	NA	gi|926783438|ref|XP_013900193.1|//hypothetical protein MNEG_6789 [Monoraphidium neglectum]	Function unknown
Cz07g13080	1.75223	GO:0044615//nuclear pore nuclear basket;GO:0044613//nuclear pore central transport channel	GO:0003697//single-stranded DNA binding;GO:0005487//nucleocytoplasmic transporter activity;GO:0005543//phospholipid binding	GO:0006607//NLS-bearing protein import into nucleus;GO:0006355//regulation of transcription, DNA-templated;GO:0006999//nuclear pore organization	K14313//nuclear pore complex protein Nup53	gi|302835305|ref|XP_002949214.1|//hypothetical protein VOLCADRAFT_59188 [Volvox carteri f. nagariensis]	DNA, RNA and gene expression
Cz16g02160	1.75221	NA	NA	NA	NA	gi|926798011|ref|XP_013906429.1|//hypothetical protein MNEG_0546 [Monoraphidium neglectum]	Function unknown
Cz13g11050	1.75185	NA	NA	NA	NA	gi|545354386|ref|XP_005643027.1|//hypothetical protein COCSUDRAFT_38586 [Coccomyxa subellipsoidea C-169]	Function unknown
Cz05g11110	1.74985	GO:0043231//intracellular membrane-bounded organelle;GO:0012505//endomembrane system;GO:0044444//cytoplasmic part	GO:0015035//protein disulfide oxidoreductase activity;GO:0009055//electron carrier activity	GO:0055114//oxidation-reduction process;GO:0045454//cell redox homeostasis	K03676//glutaredoxin 3	gi|302832664|ref|XP_002947896.1|//hypothetical protein VOLCADRAFT_79918 [Volvox carteri f. nagariensis]	Metabolism
Cz10g21030	1.74971	GO:0005759//mitochondrial matrix;GO:0044434//chloroplast part	GO:0046872//metal ion binding;GO:0005524//ATP binding;GO:0051082//unfolded protein binding;GO:0051087//chaperone binding	GO:0006986//response to unfolded protein;GO:0051085//chaperone mediated protein folding requiring cofactor	K04078//chaperonin GroES	gi|302833131|ref|XP_002948129.1|//hypothetical protein VOLCADRAFT_80038 [Volvox carteri f. nagariensis]	Protein synthesis, modification, folding and turnover
Cz14g24030	1.74781	NA	NA	NA	K12664//cytochrome P450 family 26 subfamily B;K07437//cytochrome P450 family 26 subfamily A;K20667//beta-amyrin 28-monooxygenase [EC:1.14.13.201]	gi|926791763|ref|XP_013904355.1|//putative cytochrome P450 12a5 [Monoraphidium neglectum]	Metabolism
Cz07g27080	1.74569	NA	NA	NA	NA	NA	Function unknown
Cz09g09270	1.74508	GO:0016602//CCAAT-binding factor complex	GO:0046982//protein heterodimerization activity;GO:0003700//transcription factor activity, sequence-specific DNA binding	GO:0009414//response to water deprivation;GO:0006355//regulation of transcription, DNA-templated	K08066//nuclear transcription factor Y, gamma	gi|545361858|ref|XP_005646202.1|//histone-fold-containing protein [Coccomyxa subellipsoidea C-169]	DNA, RNA and gene expression
Cz07g03020	1.74495	GO:0032991//macromolecular complex;GO:0044444//cytoplasmic part	NA	GO:0006413//translational initiation	K03245//translation initiation factor 3 subunit J	gi|926774494|ref|XP_013895721.1|//translation initiation factor eIF-3 subunit 1 [Monoraphidium neglectum]	Protein synthesis, modification, folding and turnover
Cz04g30040	1.74369	GO:0005886//plasma membrane;GO:0009706//chloroplast inner membrane	NA	NA	K11153//retinol dehydrogenase 12 [EC:1.1.1.300];K19329//WW domain-containing oxidoreductase	gi|302831295|ref|XP_002947213.1|//hypothetical protein VOLCADRAFT_79467 [Volvox carteri f. nagariensis]	Metabolism
Cz01g25060	1.74298	NA	NA	NA	NA	gi|926793147|ref|XP_013905047.1|//hypothetical protein MNEG_1935 [Monoraphidium neglectum]	Function unknown
Cz12g21170	1.74291	NA	NA	NA	K06890//uncharacterized protein	gi|926780632|ref|XP_013898790.1|//hypothetical protein MNEG_8190 [Monoraphidium neglectum]	Function unknown
Cz02g17090	1.74189	NA	GO:0004668//protein-arginine deiminase activity;GO:0047632//agmatine deiminase activity	GO:0009446//putrescine biosynthetic process	K10536//agmatine deiminase [EC:3.5.3.12]	gi|545371018|ref|XP_005650111.1|//hypothetical protein COCSUDRAFT_22766 [Coccomyxa subellipsoidea C-169]	Metabolism
Cz12g16310	1.7415	GO:0005730//nucleolus;GO:0030687//preribosome, large subunit precursor	GO:0042134//rRNA primary transcript binding	GO:0000470//maturation of LSU-rRNA;GO:0000460//maturation of 5.8S rRNA;GO:0000027//ribosomal large subunit assembly	K14846//ribosome production factor 1	gi|302839132|ref|XP_002951123.1|//hypothetical protein VOLCADRAFT_42845 [Volvox carteri f. nagariensis]	DNA, RNA and gene expression
Cz01g00090	1.74143	NA	NA	NA	NA	gi|926794481|ref|XP_013905714.1|//hypothetical protein MNEG_1257 [Monoraphidium neglectum]	Function unknown
Cz02g08200	1.74125	GO:0005740//mitochondrial envelope	GO:0004395//hexaprenyldihydroxybenzoate methyltransferase activity	GO:0006744//ubiquinone biosynthetic process	K00591//polyprenyldihydroxybenzoate methyltransferase / 3-demethylubiquinol 3-O-methyltransferase [EC:2.1.1.114 2.1.1.64]	gi|552842254|ref|XP_005850516.1|//hypothetical protein CHLNCDRAFT_12117, partial [Chlorella variabilis]	Metabolism
Cz13g05230	1.73915	NA	NA	NA	NA	gi|926775082|ref|XP_013896015.1|//hypothetical protein MNEG_10966 [Monoraphidium neglectum]	Function unknown
Cz16g21070	1.73765	NA	GO:0005524//ATP binding;GO:0004842//ubiquitin-protein transferase activity	GO:0016567//protein ubiquitination;GO:0016579//protein deubiquitination	K06689//ubiquitin-conjugating enzyme E2 D [EC:2.3.2.23]	gi|159482502|ref|XP_001699308.1|//ubiquitin conjugating enzyme [Chlamydomonas reinhardtii]	Protein synthesis, modification, folding and turnover
Cz07g16110	1.73678	GO:0005737//cytoplasm	GO:0046872//metal ion binding;GO:0016829//lyase activity;GO:0016791//phosphatase activity	GO:0071267//L-methionine salvage	K16054//methylthioribulose 1-phosphate dehydratase / enolase-phosphatase E1 [EC:4.2.1.109 3.1.3.77]	gi|926781210|ref|XP_013899079.1|//enolase-phosphatase E1 [Monoraphidium neglectum]	Function unknown
Cz17g01040	1.73645	NA	NA	NA	NA	gi|159480452|ref|XP_001698296.1|//hypothetical protein CHLREDRAFT_142902 [Chlamydomonas reinhardtii]	Function unknown
Cz01g33090	1.73566	GO:0005737//cytoplasm	GO:0005524//ATP binding;GO:0004816//asparagine-tRNA ligase activity;GO:0003676//nucleic acid binding	GO:0006421//asparaginyl-tRNA aminoacylation	K01893//asparaginyl-tRNA synthetase [EC:6.1.1.22]	gi|552837475|ref|XP_005849370.1|//hypothetical protein CHLNCDRAFT_21495 [Chlorella variabilis]	Protein synthesis, modification, folding and turn over
Cz08g22090	1.73508	NA	NA	NA	NA	NA	Function unknown
Cz17g07190	1.73423	GO:0044464//cell part;GO:0016021//integral component of membrane	GO:0015267//channel activity;GO:0022891//substrate-specific transmembrane transporter activity	GO:0006810//transport;GO:0044699//single-organism process	K09873//aquaporin TIP	gi|552818501|ref|XP_005845208.1|//hypothetical protein CHLNCDRAFT_26177, partial [Chlorella variabilis]	Transport
Cz01g24100	1.73395	NA	NA	NA	NA	gi|926778712|ref|XP_013897830.1|//hypothetical protein MNEG_9150 [Monoraphidium neglectum]	Function unknown
UNPLg00399	1.73219	NA	NA	NA	K12244//[Skp1-protein]-hydroxyproline N-acetylglucosaminyltransferase [EC:2.4.1.229]	gi|545356717|ref|XP_005644048.1|//hypothetical protein COCSUDRAFT_58780 [Coccomyxa subellipsoidea C-169]	Metabolism
Cz04g38290	1.73206	NA	GO:0016884//carbon-nitrogen ligase activity, with glutamine as amido-N-donor	NA	K02433//aspartyl-tRNA(Asn)/glutamyl-tRNA(Gln) amidotransferase subunit A [EC:6.3.5.6 6.3.5.7]	gi|926794563|ref|XP_013905755.1|//aspartyl-tRNA(Asn)/glutamyl-tRNA (Gln)amidotransferase subunit A [Monoraphidium neglectum]	Metabolism
Cz05g20110	1.73124	GO:0005730//nucleolus	GO:0003729//mRNA binding	GO:0006417//regulation of translation	K14844//pumilio homology domain family member 6	gi|159477525|ref|XP_001696859.1|//puf protein [Chlamydomonas reinhardtii]	DNA, RNA and gene expression
Cz04g21220	1.7299	NA	GO:0043565//sequence-specific DNA binding;GO:0003700//transcription factor activity, sequence-specific DNA binding	GO:0006355//regulation of transcription, DNA-templated	K04450//cyclic AMP-dependent transcription factor ATF-2;K16241//transcription factor HY5	gi|926782360|ref|XP_013899654.1|//hypothetical protein MNEG_7324 [Monoraphidium neglectum]	DNA, RNA and gene expression
Cz12g17030	1.72949	NA	NA	NA	NA	gi|302839906|ref|XP_002951509.1|//hypothetical protein VOLCADRAFT_120968 [Volvox carteri f. nagariensis]	Function unknown
Cz03g22070	1.72938	GO:0016020//membrane;GO:0044464//cell part	GO:0000166//nucleotide binding;GO:0016887//ATPase activity	NA	K05681//ATP-binding cassette, subfamily G (WHITE), member 2	gi|760447643|ref|XP_011400890.1|//ABC transporter G family member 22 [Auxenochlorella protothecoides]	Transport
Cz01g34250	1.72849	GO:0009941//chloroplast envelope	NA	NA	K04733//interleukin-1 receptor-associated kinase 4 [EC:2.7.11.1];K07562//nonsense-mediated mRNA decay protein 3;K00858//NAD+ kinase [EC:2.7.1.23]	gi|159490938|ref|XP_001703430.1|//hypothetical protein CHLREDRAFT_188153 [Chlamydomonas reinhardtii]	Signaling
Cz03g00280	1.72799	NA	NA	GO:0009987//cellular process	K09584//protein disulfide-isomerase A6 [EC:5.3.4.1];K09586//endoplasmic reticulum protein 29	gi|926776002|ref|XP_013896475.1|//hypothetical protein MNEG_10506 [Monoraphidium neglectum]	Protein synthesis, modification, folding and turnover
Cz01g16250	1.72779	GO:0005737//cytoplasm	NA	GO:0007034//vacuolar transport	K12197//charged multivesicular body protein 1	gi|159467355|ref|XP_001691857.1|//subunit of the ESCRT-III complex [Chlamydomonas reinhardtii]	Transport
Cz17g15030	1.72604	NA	NA	NA	K01462//peptide deformylase [EC:3.5.1.88]	gi|971509733|dbj|GAQ88464.1|//hypothetical protein KFL_004310020 [Klebsormidium flaccidum]	Protein synthesis, modification, folding and turnover
Cz01g25200	1.72566	GO:0005634//nucleus	GO:0051731//polynucleotide 5'-hydroxyl-kinase activity	GO:0000448//cleavage in ITS2 between 5.8S rRNA and LSU-rRNA of tricistronic rRNA transcript (SSU-rRNA, 5.8S rRNA, LSU-rRNA)	K06947//polynucleotide 5'-hydroxyl-kinase GRC3/NOL9 [EC:2.7.1.-]	gi|552844737|ref|XP_005851160.1|//hypothetical protein CHLNCDRAFT_137775 [Chlorella variabilis]	DNA, RNA and gene expression
Cz05g24090	1.72508	GO:0005829//cytosol;GO:0005739//mitochondrion	GO:0005524//ATP binding;GO:0004004//ATP-dependent RNA helicase activity;GO:0003676//nucleic acid binding	GO:0010501//RNA secondary structure unwinding	K14811//ATP-dependent RNA helicase DBP3 [EC:3.6.4.13]	gi|926779716|ref|XP_013898332.1|//DEAD-box ATP-dependent RNA helicase 5 [Monoraphidium neglectum]	DNA, RNA and gene expression
Cz01g45070	1.72493	NA	NA	NA	NA	gi|659132884|ref|XP_008466436.1|//PREDICTED: synaptotagmin-4-like [Cucumis melo]	Function unknown
Cz12g01040	1.72454	NA	NA	NA	K14799//pre-rRNA-processing protein TSR1	gi|760448623|ref|XP_011401380.1|//Pre-rRNA-processing protein TSR1-like protein [Auxenochlorella protothecoides]	DNA, RNA and gene expression
Cz10g18210	1.7245	NA	NA	NA	K09286//EREBP-like factor	gi|347349173|gb|AEI98839.1|//AP2/EREBP transcription factor [Thinopyrum elongatum]	DNA, RNA and gene expression
Cz15g13030	1.72387	NA	NA	NA	NA	NA	Function unknown
Cz19g08240	1.72384	GO:0031415//NatA complex;GO:0022626//cytosolic ribosome	GO:1990190//peptide-glutamate-N-acetyltransferase activity;GO:0000166//nucleotide binding;GO:1990189//peptide-serine-N-acetyltransferase activity;GO:0003676//nucleic acid binding	GO:0017198//N-terminal peptidyl-serine acetylation;GO:0006475//internal protein amino acid acetylation;GO:0018002//N-terminal peptidyl-glutamic acid acetylation	K20791//N-alpha-acetyltransferase 10/11 [EC:2.3.1.255]	gi|159476026|ref|XP_001696115.1|//N-acetyltransferase-like protein [Chlamydomonas reinhardtii]	Protein synthesis, modification, folding and turnover
Cz05g37140	1.72374	GO:0009507//chloroplast	GO:0004332//fructose-bisphosphate aldolase activity	GO:0006096//glycolytic process	K01623//fructose-bisphosphate aldolase, class I [EC:4.1.2.13]	gi|159485250|ref|XP_001700659.1|//fructose-1,6-bisphosphate aldolase [Chlamydomonas reinhardtii]	Metabolism
Cz17g10140	1.7231	GO:0016020//membrane	NA	NA	K15113//solute carrier family 25 (mitochondrial iron transporter), member 28/37	gi|926774294|ref|XP_013895621.1|//Mitoferrin-1 [Monoraphidium neglectum]	Transport
Cz01g15150	1.72295	GO:0005737//cytoplasm	GO:0008168//methyltransferase activity	GO:0035246//peptidyl-arginine N-methylation	K02516//type II protein arginine methyltransferase [EC:2.1.1.320]	gi|552841693|ref|XP_005850377.1|//hypothetical protein CHLNCDRAFT_142244 [Chlorella variabilis]	Function unknown
Cz03g02150	1.72201	NA	GO:0016787//hydrolase activity;GO:0004452//isopentenyl-diphosphate delta-isomerase activity	GO:0008299//isoprenoid biosynthetic process	K01823//isopentenyl-diphosphate Delta-isomerase [EC:5.3.3.2]	gi|545364560|ref|XP_005647331.1|//Isopentenyldiphosphate isomerase [Coccomyxa subellipsoidea C-169]	Function unknown
Cz02g22020	1.72198	NA	GO:0016829//lyase activity;GO:0016853//isomerase activity	NA	K01792//glucose-6-phosphate 1-epimerase [EC:5.1.3.15]	gi|926798245|ref|XP_013906546.1|//aldose 1-epimerase [Monoraphidium neglectum]	Metabolism
Cz07g27130	1.72066	NA	NA	NA	NA	NA	Function unknown
Cz12g09170	1.72038	NA	GO:0005488//binding	NA	NA	gi|926785450|ref|XP_013901199.1|//hypothetical protein MNEG_5775 [Monoraphidium neglectum]	Function unknown
Cz15g04030	1.71862	NA	GO:0003824//catalytic activity	NA	K10685//ubiquitin-like 1-activating enzyme E1 B [EC:6.2.1.45]	gi|926781188|ref|XP_013899068.1|//protein tyrosine/serine phosphatase [Monoraphidium neglectum]	Metabolism
Cz02g39170	1.71846	GO:0005852//eukaryotic translation initiation factor 3 complex;GO:0070993//translation preinitiation complex	GO:0003743//translation initiation factor activity;GO:0031369//translation initiation factor binding	GO:0006413//translational initiation	K03252//translation initiation factor 3 subunit C	gi|302831115|ref|XP_002947123.1|//eukaryotic translation initiation factor 3c [Volvox carteri f. nagariensis]	Protein synthesis, modification, folding and turnover
Cz01g04150	1.7176	GO:0044434//chloroplast part;GO:0019898//extrinsic component of membrane;GO:0009654//photosystem II oxygen evolving complex	GO:0005509//calcium ion binding	GO:0015979//photosynthesis	NA	gi|926783652|ref|XP_013900300.1|//PsbP domain-containing protein 4 [Monoraphidium neglectum]	Photosynthesis
Cz12g26040	1.71724	GO:0042720//mitochondrial inner membrane peptidase complex	GO:0004252//serine-type endopeptidase activity	GO:0006627//protein processing involved in protein targeting to mitochondrion;GO:0033108//mitochondrial respiratory chain complex assembly;GO:0006465//signal peptide processing	K09647//mitochondrial inner membrane protease subunit 1 [EC:3.4.21.-];K14347//solute carrier family 10 (sodium/bile acid cotransporter), member 7	gi|926772418|ref|XP_013894683.1|//Sodium/bile acid cotransporter 7-B [Monoraphidium neglectum]	Function unknown
Cz06g07170	1.71567	NA	NA	NA	K14786//protein KRI1	gi|302829669|ref|XP_002946401.1|//hypothetical protein VOLCADRAFT_102989 [Volvox carteri f. nagariensis]	Function unknown
Cz04g11090	1.71553	GO:0009536//plastid	GO:0004794//L-threonine ammonia-lyase activity;GO:0030170//pyridoxal phosphate binding	GO:0008652//cellular amino acid biosynthetic process;GO:0009097//isoleucine biosynthetic process	K01754//threonine dehydratase [EC:4.3.1.19]	gi|159487611|ref|XP_001701816.1|//threonine deaminase [Chlamydomonas reinhardtii]	Metabolism
Cz06g25200	1.71529	GO:0044464//cell part	GO:0004674//protein serine/threonine kinase activity;GO:0005488//binding	GO:0050794//regulation of cellular process;GO:0044763//single-organism cellular process;GO:0006468//protein phosphorylation	K13412//calcium-dependent protein kinase [EC:2.7.11.1]	gi|926779634|ref|XP_013898291.1|//hypothetical protein MNEG_8690 [Monoraphidium neglectum]	Signaling
Cz10g11190	1.71426	GO:0044424//intracellular part	NA	NA	K14823//rRNA-processing protein EBP2	gi|302837642|ref|XP_002950380.1|//hypothetical protein VOLCADRAFT_104643 [Volvox carteri f. nagariensis]	DNA, RNA and gene expression
Cz02g07180	1.71417	GO:0009507//chloroplast	GO:0016853//isomerase activity	NA	K01778//diaminopimelate epimerase [EC:5.1.1.7]	gi|926764450|ref|XP_013891277.1|//diaminopimelate epimerase [Monoraphidium neglectum]	Metabolism
Cz16g22070	1.7138	NA	NA	NA	NA	NA	Function unknown
Cz03g24050	1.71346	NA	NA	NA	K01669//deoxyribodipyrimidine photo-lyase [EC:4.1.99.3]	gi|552809273|ref|XP_005842894.1|//hypothetical protein CHLNCDRAFT_141829 [Chlorella variabilis]	DNA, RNA and gene expression
Cz09g02240	1.71162	NA	NA	NA	K03513//DNA polymerase mu [EC:2.7.7.7];K03512//DNA polymerase lambda [EC:2.7.7.7 4.2.99.-]	gi|545365011|ref|XP_005647513.1|//Nucleotidyltransferase [Coccomyxa subellipsoidea C-169]	DNA, RNA and gene expression
Cz09g24190	1.71096	NA	NA	NA	NA	NA	Function unknown
Cz09g27270	1.7101	NA	NA	NA	NA	gi|926788507|ref|XP_013902727.1|//hypothetical protein MNEG_4251 [Monoraphidium neglectum]	Function unknown
CzMTg00170	1.70966	NA	NA	NA	NA	gi|11467920|ref|NP_057981.1|//ORF148 [Acutodesmus obliquus]	Function unknown
Cz13g16170	1.70952	GO:0043229//intracellular organelle;GO:0030529//intracellular ribonucleoprotein complex;GO:0044444//cytoplasmic part	NA	NA	K02895//large subunit ribosomal protein L24	gi|926775788|ref|XP_013896368.1|//50S ribosomal protein L24 [Monoraphidium neglectum]	Protein synthesis, modification, folding and turn over
Cz09g15050	1.70945	GO:0016021//integral component of membrane	GO:0008836//diaminopimelate decarboxylase activity	GO:0009089//lysine biosynthetic process via diaminopimelate	K01586//diaminopimelate decarboxylase [EC:4.1.1.20]	gi|159464022|ref|XP_001690241.1|//diaminopimelate decarboxylase [Chlamydomonas reinhardtii]	Metabolism
Cz13g07120	1.70939	GO:0005634//nucleus	GO:0003713//transcription coactivator activity	GO:0006366//transcription from RNA polymerase II promoter;GO:0045893//positive regulation of transcription, DNA-templated	NA	gi|302838825|ref|XP_002950970.1|//hypothetical protein VOLCADRAFT_91497 [Volvox carteri f. nagariensis]	DNA, RNA and gene expression
Cz12g20250	1.70915	NA	NA	NA	NA	gi|302829392|ref|XP_002946263.1|//hypothetical protein VOLCADRAFT_86358 [Volvox carteri f. nagariensis]	Function unknown
Cz17g14140	1.70823	GO:0016020//membrane	NA	NA	NA	gi|926779136|ref|XP_013898042.1|//hypothetical protein MNEG_8940 [Monoraphidium neglectum]	Function unknown
Cz14g21110	1.70806	NA	NA	NA	NA	gi|545375122|ref|XP_005651775.1|//hypothetical protein COCSUDRAFT_55252 [Coccomyxa subellipsoidea C-169]	Function unknown
Cz03g23070	1.70787	GO:0005774//vacuolar membrane;GO:0048046//apoplast;GO:0005634//nucleus;GO:0019773//proteasome core complex, alpha-subunit complex;GO:0005829//cytosol	GO:0004298//threonine-type endopeptidase activity	GO:0006511//ubiquitin-dependent protein catabolic process	K02727//20S proteasome subunit alpha 7 [EC:3.4.25.1]	gi|926776632|ref|XP_013896790.1|//20S proteasome subunit alpha 7 [Monoraphidium neglectum]	Protein synthesis, modification, folding and turnover
Cz14g13030	1.70683	NA	NA	NA	K12173//BRCA1-A complex subunit BRE	gi|302852648|ref|XP_002957843.1|//hypothetical protein VOLCADRAFT_98999 [Volvox carteri f. nagariensis]	Function unknown
Cz05g27150	1.70672	GO:0031429//box H/ACA snoRNP complex	GO:0003723//RNA binding;GO:0009982//pseudouridine synthase activity	GO:0031120//snRNA pseudouridine synthesis;GO:0000495//box H/ACA snoRNA 3'-end processing;GO:0031118//rRNA pseudouridine synthesis;GO:1990481//mRNA pseudouridine synthesis	K11131//H/ACA ribonucleoprotein complex subunit 4 [EC:5.4.99.-]	gi|159490678|ref|XP_001703300.1|//centromere/microtubule binding protein [Chlamydomonas reinhardtii]	DNA, RNA and gene expression
Cz10g16230	1.70669	NA	NA	NA	K13118//protein DGCR14;K19044//E3 ubiquitin-protein ligase XBAT32/33 [EC:2.3.2.27]	gi|669169741|ref|XP_008620219.1|//TKL protein kinase, variant [Saprolegnia diclina VS20]	Protein synthesis, modification, folding and turnover
CzMTg00030	1.70531	GO:0005739//mitochondrion	GO:0003964//RNA-directed DNA polymerase activity	GO:0006397//mRNA processing;GO:0006278//RNA-dependent DNA biosynthetic process	NA	gi|674840724|ref|YP_009054638.1|//hypothetical reverse transcriptase/maturase (mitochondrion) [Chromochloris zofingiensis]	DNA, RNA and gene expression
Cz13g15100	1.70494	NA	NA	NA	NA	gi|159475146|ref|XP_001695684.1|//hypothetical protein CHLREDRAFT_149791 [Chlamydomonas reinhardtii]	Function unknown
Cz05g10070	1.70484	NA	GO:0016787//hydrolase activity;GO:0000166//nucleotide binding	NA	K03924//MoxR-like ATPase [EC:3.6.3.-]	gi|302847920|ref|XP_002955493.1|//hypothetical protein VOLCADRAFT_96404 [Volvox carteri f. nagariensis]	Function unknown
Cz07g18290	1.70464	NA	NA	NA	NA	gi|302841633|ref|XP_002952361.1|//hypothetical protein VOLCADRAFT_93039 [Volvox carteri f. nagariensis]	Function unknown
Cz07g16160	1.70246	NA	NA	NA	NA	gi|926790335|ref|XP_013903641.1|//hypothetical protein MNEG_3337 [Monoraphidium neglectum]	Function unknown
Cz04g31230	1.70142	NA	GO:0016853//isomerase activity	GO:0005975//carbohydrate metabolic process;GO:0044237//cellular metabolic process;GO:0044281//small molecule metabolic process	K01783//ribulose-phosphate 3-epimerase [EC:5.1.3.1]	gi|926780844|ref|XP_013898896.1|//ribulose-phosphate 3-epimerase [Monoraphidium neglectum]	Metabolism
Cz17g12050	1.70081	GO:0016020//membrane	GO:0016746//transferase activity, transferring acyl groups	GO:0008152//metabolic process	K15397//3-ketoacyl-CoA synthase [EC:2.3.1.199]	gi|302828998|ref|XP_002946066.1|//hypothetical protein VOLCADRAFT_109539 [Volvox carteri f. nagariensis]	Metabolism
Cz09g21210	1.70061	GO:0030692//Noc4p-Nop14p complex;GO:0032040//small-subunit processome;GO:0005730//nucleolus;GO:0005829//cytosol	NA	GO:0030490//maturation of SSU-rRNA	K14766//nucleolar protein 14	gi|302829198|ref|XP_002946166.1|//hypothetical protein VOLCADRAFT_102784 [Volvox carteri f. nagariensis]	DNA, RNA and gene expression
Cz09g15190	1.70002	NA	NA	NA	NA	NA	Function unknown
Cz01g34350	1.69848	GO:0009941//chloroplast envelope	GO:0005524//ATP binding;GO:0016887//ATPase activity	NA	K02045//sulfate transport system ATP-binding protein [EC:3.6.3.25];K05658//ATP-binding cassette, subfamily B (MDR/TAP), member 1 [EC:3.6.3.44]	gi|302840383|ref|XP_002951747.1|//hypothetical protein VOLCADRAFT_61738 [Volvox carteri f. nagariensis]	Transport
Cz12g25160	1.69834	GO:0031201//SNARE complex	GO:0000149//SNARE binding;GO:0005484//SNAP receptor activity	GO:0006906//vesicle fusion;GO:0006887//exocytosis	K08511//vesicle-associated membrane protein 72	gi|159468091|ref|XP_001692216.1|//R-SNARE protein, VAMP72-family [Chlamydomonas reinhardtii]	Transport
UNPLg00014	1.69833	GO:0009570//chloroplast stroma	GO:0005524//ATP binding;GO:0042626//ATPase activity, coupled to transmembrane movement of substances	GO:0055085//transmembrane transport;GO:0009793//embryo development ending in seed dormancy;GO:0065007//biological regulation;GO:0010027//thylakoid membrane organization	K09013//Fe-S cluster assembly ATP-binding protein	gi|302840511|ref|XP_002951811.1|//iron-sulfur cluster assembly protein [Volvox carteri f. nagariensis]	Energy
Cz02g34170	1.69831	GO:0009535//chloroplast thylakoid membrane;GO:0009941//chloroplast envelope	GO:0005488//binding	NA	K03686//molecular chaperone DnaJ	gi|302845561|ref|XP_002954319.1|//molecular chaperone [Volvox carteri f. nagariensis]	Protein synthesis, modification, folding and turnover
Cz12g21130	1.6983	NA	NA	NA	NA	gi|302833317|ref|XP_002948222.1|//hypothetical protein VOLCADRAFT_116802 [Volvox carteri f. nagariensis]	Function unknown
Cz09g00070	1.69824	NA	NA	NA	NA	gi|545369513|ref|XP_005649501.1|//hypothetical protein COCSUDRAFT_83649 [Coccomyxa subellipsoidea C-169]	Function unknown
Cz11g26190	1.69774	GO:0005730//nucleolus	GO:0016740//transferase activity	NA	K14855//ribosome assembly protein 4	gi|926792753|ref|XP_013904850.1|//hypothetical protein MNEG_2126 [Monoraphidium neglectum]	Cell structure and compoent
Cz19g10050	1.6974	NA	NA	NA	NA	gi|926785842|ref|XP_013901395.1|//putative Nuclear migration protein nudC [Monoraphidium neglectum]	Function unknown
Cz04g01060	1.69717	GO:0005622//intracellular	GO:0032555//purine ribonucleotide binding;GO:0046914//transition metal ion binding;GO:0003746//translation elongation factor activity;GO:0003924//GTPase activity;GO:0035639//purine ribonucleoside triphosphate binding;GO:0032550//purine ribonucleoside binding	GO:0006414//translational elongation	K02358//elongation factor Tu	gi|297592126|gb|ADI46910.1|//EFG8m [Volvox carteri f. nagariensis]	DNA, RNA and gene expression
Cz01g13220	1.69669	NA	NA	NA	NA	NA	Function unknown
Cz03g17020	1.69573	NA	NA	NA	NA	gi|926788473|ref|XP_013902710.1|//hypothetical protein MNEG_4268 [Monoraphidium neglectum]	Function unknown
Cz07g33090	1.69552	NA	GO:0004222//metalloendopeptidase activity	GO:0006508//proteolysis	K12492//ADP-ribosylation factor GTPase-activating protein 1;K18156//mitochondrial inner membrane protease ATP23 [EC:3.4.24.-]	gi|926779774|ref|XP_013898361.1|//hypothetical protein MNEG_8618 [Monoraphidium neglectum]	Protein synthesis, modification, folding and turnover
Cz03g33200	1.69552	NA	GO:0004222//metalloendopeptidase activity	GO:0006508//proteolysis	K12492//ADP-ribosylation factor GTPase-activating protein 1;K18156//mitochondrial inner membrane protease ATP23 [EC:3.4.24.-]	gi|926779774|ref|XP_013898361.1|//hypothetical protein MNEG_8618 [Monoraphidium neglectum]	Protein synthesis, modification, folding and turnover
Cz10g10140	1.69476	NA	NA	NA	NA	gi|545358246|ref|XP_005644704.1|//DUF833-domain-containing protein [Coccomyxa subellipsoidea C-169]	Function unknown
Cz03g12030	1.69305	GO:0009507//chloroplast	GO:0050661//NADP binding;GO:0004345//glucose-6-phosphate dehydrogenase activity	GO:0006006//glucose metabolic process;GO:0006098//pentose-phosphate shunt;GO:0055114//oxidation-reduction process	K00036//glucose-6-phosphate 1-dehydrogenase [EC:1.1.1.49 1.1.1.363]	gi|302842959|ref|XP_002953022.1|//hypothetical protein VOLCADRAFT_82038 [Volvox carteri f. nagariensis]	Metabolism
Cz09g31260	1.69279	NA	NA	NA	NA	gi|926772412|ref|XP_013894680.1|//hypothetical protein MNEG_12303 [Monoraphidium neglectum]	Function unknown
Cz09g21270	1.6926	NA	GO:0000166//nucleotide binding;GO:0003676//nucleic acid binding	NA	K08333//phosphoinositide-3-kinase, regulatory subunit 4 [EC:2.7.11.1]	gi|926790057|ref|XP_013903502.1|//CUG-BP- and ETR-3-like factor 4 [Monoraphidium neglectum]	Metabolism
Cz16g17100	1.69211	GO:0016020//membrane	GO:0020037//heme binding;GO:0005506//iron ion binding;GO:0004497//monooxygenase activity;GO:0000249//C-22 sterol desaturase activity	GO:0016126//sterol biosynthetic process;GO:0055114//oxidation-reduction process	K09832//sterol 22-desaturase [EC:1.14.19.41]	gi|926786230|ref|XP_013901589.1|//hypothetical protein MNEG_5387 [Monoraphidium neglectum]	Metabolism
Cz17g09230	1.69183	NA	NA	NA	NA	gi|568013372|gb|ETL87549.1|//TKL protein kinase [Phytophthora parasitica]	Function unknown
Cz01g39080	1.69119	GO:0005774//vacuolar membrane;GO:0005618//cell wall;GO:0005794//Golgi apparatus;GO:0005743//mitochondrial inner membrane;GO:0016021//integral component of membrane;GO:0009507//chloroplast	GO:0003735//structural constituent of ribosome	GO:0006810//transport;GO:0009651//response to salt stress;GO:0006412//translation	K15102//solute carrier family 25 (mitochondrial phosphate transporter), member 3	gi|926797593|ref|XP_013906220.1|//Phosphate carrier protein [Monoraphidium neglectum]	Miscellaneous
Cz02g32050	1.68902	NA	NA	NA	K03137//transcription initiation factor TFIIE subunit beta	gi|545374521|ref|XP_005651540.1|//hypothetical protein COCSUDRAFT_46310 [Coccomyxa subellipsoidea C-169]	DNA, RNA and gene expression
Cz11g21110	1.68869	GO:0016020//membrane	GO:0005488//binding;GO:0016491//oxidoreductase activity	GO:0055114//oxidation-reduction process	K10255//acyl-lipid omega-6 desaturase (Delta-12 desaturase) [EC:1.14.19.23 1.14.19.45];K18930//D-lactate dehydrogenase	gi|302829785|ref|XP_002946459.1|//hypothetical protein VOLCADRAFT_103047 [Volvox carteri f. nagariensis]	Metabolism
Cz10g11080	1.68851	NA	NA	NA	K06268//serine/threonine-protein phosphatase 2B regulatory subunit	gi|926791045|ref|XP_013903996.1|//Calcineurin subunit B [Monoraphidium neglectum]	Protein synthesis, modification, folding and turn over
Cz08g17020	1.6867	NA	NA	GO:0008152//metabolic process	K18162//NADH dehydrogenase [ubiquinone] 1 alpha subcomplex assembly factor 5 [EC:2.1.1.-]	gi|926788937|ref|XP_013902942.1|//Uncharacterized protein MNEG_4038 [Monoraphidium neglectum]	Metabolism
Cz09g28190	1.6863	NA	NA	NA	K09660//mannose-P-dolichol utilization defect 1	gi|926775732|ref|XP_013896340.1|//putative Mannose-P-dolichol utilization defect 1 protein [Monoraphidium neglectum]	Metabolism
Cz05g24070	1.68537	NA	GO:0005524//ATP binding;GO:0004004//ATP-dependent RNA helicase activity;GO:0003676//nucleic acid binding	GO:0010501//RNA secondary structure unwinding;GO:0006364//rRNA processing	K14777//ATP-dependent RNA helicase DDX47/RRP3 [EC:3.6.4.13]	gi|159465205|ref|XP_001690813.1|//predicted protein [Chlamydomonas reinhardtii]	DNA, RNA and gene expression
Cz06g10210	1.68494	NA	NA	NA	NA	NA	Function unknown
Cz04g12150	1.68355	NA	NA	NA	K03380//phenol 2-monooxygenase [EC:1.14.13.7]	gi|926773358|ref|XP_013895153.1|//hypothetical protein MNEG_11830 [Monoraphidium neglectum]	Metabolism
Cz06g13030	1.68276	NA	GO:0000287//magnesium ion binding;GO:0004765//shikimate kinase activity	GO:0009073//aromatic amino acid family biosynthetic process;GO:0019632//shikimate metabolic process	K00891//shikimate kinase [EC:2.7.1.71]	gi|302830073|ref|XP_002946603.1|//hypothetical protein VOLCADRAFT_86714 [Volvox carteri f. nagariensis]	Metabolism
Cz17g09080	1.68259	NA	GO:0016787//hydrolase activity	GO:0009058//biosynthetic process	NA	gi|545356378|ref|XP_005643908.1|//alpha/beta-hydrolase [Coccomyxa subellipsoidea C-169]	Metabolism
Cz06g36170	1.68255	NA	NA	NA	NA	NA	Function unknown
Cz11g04060	1.68163	NA	NA	NA	NA	NA	Function unknown
Cz12g17040	1.68052	NA	NA	NA	NA	NA	Function unknown
Cz02g14097	1.68015	NA	NA	NA	NA	NA	Function unknown
Cz06g16050	1.67984	NA	NA	NA	NA	gi|926789307|ref|XP_013903127.1|//hypothetical protein MNEG_3848 [Monoraphidium neglectum]	Function unknown
Cz08g25210	1.67785	GO:0005777//peroxisome	GO:0004760//serine-pyruvate transaminase activity;GO:0008453//alanine-glyoxylate transaminase activity	GO:0019265//glycine biosynthetic process, by transamination of glyoxylate	K00830//alanine-glyoxylate transaminase / serine-glyoxylate transaminase / serine-pyruvate transaminase [EC:2.6.1.44 2.6.1.45 2.6.1.51]	gi|302835409|ref|XP_002949266.1|//hypothetical protein VOLCADRAFT_74092 [Volvox carteri f. nagariensis]	Metabolism
Cz12g23230	1.67683	NA	NA	NA	K00852//ribokinase [EC:2.7.1.15]	gi|926793181|ref|XP_013905064.1|//ribokinase-like domain-containing protein [Monoraphidium neglectum]	Metabolism
Cz14g05160	1.67648	NA	NA	NA	NA	NA	Function unknown
Cz13g04160	1.67619	NA	NA	NA	NA	NA	Function unknown
Cz02g20180	1.67617	GO:0005737//cytoplasm	GO:0000166//nucleotide binding;GO:0051536//iron-sulfur cluster binding	NA	K03593//ATP-binding protein involved in chromosome partitioning	gi|545368995|ref|XP_005649266.1|//nucleotide binding protein [Coccomyxa subellipsoidea C-169]	Energy
CzCPg00360	1.67616	GO:0009507//chloroplast	GO:0000287//magnesium ion binding;GO:0004497//monooxygenase activity;GO:0016984//ribulose-bisphosphate carboxylase activity	GO:0019253//reductive pentose-phosphate cycle;GO:0009853//photorespiration;GO:0055114//oxidation-reduction process	K01601//ribulose-bisphosphate carboxylase large chain [EC:4.1.1.39]	gi|208751284|gb|ACI31253.1|//ribulose-1,5-bisphosphate carboxylase/oxygenase [Volvox carteri]	Metabolism
Cz07g20150	1.67586	GO:0005634//nucleus;GO:0005737//cytoplasm	GO:0003723//RNA binding	GO:0006364//rRNA processing	K14574//ribosome maturation protein SDO1	gi|159462502|ref|XP_001689481.1|//predicted protein [Chlamydomonas reinhardtii]	DNA, RNA and gene expression
Cz17g16190	1.67574	NA	NA	NA	NA	gi|926792617|ref|XP_013904782.1|//hypothetical protein MNEG_2199 [Monoraphidium neglectum]	Function unknown
Cz03g07200	1.67552	NA	NA	NA	K07512//mitochondrial trans-2-enoyl-CoA reductase [EC:1.3.1.38]	gi|926798393|ref|XP_013906620.1|//alcohol dehydrogenase [Monoraphidium neglectum]	Metabolism
Cz05g37240	1.67504	NA	NA	NA	NA	NA	Function unknown
Cz16g11140	1.67376	NA	GO:0004252//serine-type endopeptidase activity	GO:0006508//proteolysis	K08669//HtrA serine peptidase 2 [EC:3.4.21.108];K11338//RuvB-like protein 2 [EC:3.6.4.12]	gi|302829577|ref|XP_002946355.1|//trypsin family [Volvox carteri f. nagariensis]	Protein synthesis, modification, folding and turnover
Cz10g16210	1.6732	NA	GO:0004643//phosphoribosylaminoimidazolecarboxamide formyltransferase activity;GO:0003937//IMP cyclohydrolase activity	GO:0006164//purine nucleotide biosynthetic process	K00602//phosphoribosylaminoimidazolecarboxamide formyltransferase / IMP cyclohydrolase [EC:2.1.2.3 3.5.4.10]	gi|552825131|ref|XP_005846754.1|//hypothetical protein CHLNCDRAFT_24638 [Chlorella variabilis]	Metabolism
Cz06g29060	1.67291	NA	NA	NA	NA	gi|552839916|ref|XP_005849918.1|//hypothetical protein CHLNCDRAFT_143218 [Chlorella variabilis]	Function unknown
Cz02g31040	1.67289	NA	NA	GO:0043069//negative regulation of programmed cell death	NA	gi|302833014|ref|XP_002948071.1|//metacaspase type I [Volvox carteri f. nagariensis]	Cell cycle
Cz15g09180	1.67246	NA	NA	NA	NA	gi|302854443|ref|XP_002958729.1|//hypothetical protein VOLCADRAFT_120035 [Volvox carteri f. nagariensis]	Function unknown
Cz01g38310	1.67165	NA	GO:0003824//catalytic activity	NA	K10706//senataxin [EC:3.6.4.-]	gi|552828455|ref|XP_005847486.1|//hypothetical protein CHLNCDRAFT_134463 [Chlorella variabilis]	Metabolism
Cz10g24130	1.67019	NA	NA	NA	NA	gi|926790391|ref|XP_013903669.1|//hypothetical protein MNEG_3306 [Monoraphidium neglectum]	Function unknown
Cz05g24150	1.66954	NA	NA	NA	NA	gi|926788477|ref|XP_013902712.1|//hypothetical protein MNEG_4263 [Monoraphidium neglectum]	Function unknown
Cz09g22070	1.66759	NA	NA	NA	NA	gi|926779622|ref|XP_013898285.1|//hypothetical protein MNEG_8695 [Monoraphidium neglectum]	Function unknown
Cz15g06030	1.66746	NA	NA	NA	NA	NA	Function unknown
Cz16g08190	1.66723	NA	NA	NA	NA	NA	Function unknown
CzMTg00140	1.66491	GO:0045263//proton-transporting ATP synthase complex, coupling factor F(o);GO:0016021//integral component of membrane;GO:0005739//mitochondrion	GO:0016787//hydrolase activity;GO:0015078//hydrogen ion transmembrane transporter activity	GO:0015986//ATP synthesis coupled proton transport;GO:0015991//ATP hydrolysis coupled proton transport	K02128//F-type H+-transporting ATPase subunit c	gi|674840733|ref|YP_009054647.1|//ATP synthase F0 subunit 9 (mitochondrion) [Chromochloris zofingiensis]	Energy
Cz04g08010	1.66477	NA	NA	NA	NA	gi|302843011|ref|XP_002953048.1|//hypothetical protein VOLCADRAFT_93725 [Volvox carteri f. nagariensis]	Function unknown
Cz01g22110	1.66429	NA	NA	NA	NA	NA	Function unknown
Cz14g21070	1.66379	NA	NA	NA	NA	NA	Function unknown
Cz01g26160	1.66276	NA	NA	NA	K17434//large subunit ribosomal protein L53	gi|926780394|ref|XP_013898671.1|//hypothetical protein MNEG_8310 [Monoraphidium neglectum]	Protein synthesis, modification, folding and turn over
Cz04g34050	1.66122	NA	NA	NA	NA	NA	Function unknown
Cz05g10270	1.66014	GO:0009328//phenylalanine-tRNA ligase complex	GO:0000287//magnesium ion binding;GO:0004826//phenylalanine-tRNA ligase activity;GO:0003723//RNA binding;GO:0005524//ATP binding	GO:0006432//phenylalanyl-tRNA aminoacylation	K01890//phenylalanyl-tRNA synthetase beta chain [EC:6.1.1.20]	gi|552817694|ref|XP_005845011.1|//hypothetical protein CHLNCDRAFT_36718 [Chlorella variabilis]	DNA, RNA and gene expression
Cz10g01010	1.65987	NA	NA	NA	NA	gi|926796547|ref|XP_013906063.1|//beta-Ig-H3/fasciclin [Monoraphidium neglectum]	Function unknown
Cz08g09080	1.65982	NA	GO:1901363//heterocyclic compound binding;GO:0097159//organic cyclic compound binding	NA	K12741//heterogeneous nuclear ribonucleoprotein A1/A3;K12885//heterogeneous nuclear ribonucleoprotein G	gi|159472653|ref|XP_001694459.1|//glycine-rich RNA-binding protein [Chlamydomonas reinhardtii]	DNA, RNA and gene expression
Cz08g19150	1.65969	GO:0005737//cytoplasm	GO:0004514//nicotinate-nucleotide diphosphorylase (carboxylating) activity	GO:0034213//quinolinate catabolic process;GO:0009435//NAD biosynthetic process	K00767//nicotinate-nucleotide pyrophosphorylase (carboxylating) [EC:2.4.2.19]	gi|926784420|ref|XP_013900684.1|//nicotinate-nucleotide pyrophosphorylase (carboxylating) [Monoraphidium neglectum]	Energy
Cz03g40290	1.65951	GO:0046540//U4/U6 x U5 tri-snRNP complex	GO:0016740//transferase activity;GO:0017070//U6 snRNA binding;GO:0030621//U4 snRNA binding	GO:0000398//mRNA splicing, via spliceosome	K12662//U4/U6 small nuclear ribonucleoprotein PRP4	gi|926793091|ref|XP_013905019.1|//putative PRP4 pre-mRNA processing factor 4 like protein [Monoraphidium neglectum]	DNA, RNA and gene expression
Cz03g25040	1.65949	NA	NA	NA	K15280//solute carrier family 35, member C2	gi|926791443|ref|XP_013904195.1|//hypothetical protein MNEG_2787 [Monoraphidium neglectum]	Function unknown
Cz12g13050	1.65896	NA	GO:0016301//kinase activity	GO:0009987//cellular process	K14498//serine/threonine-protein kinase SRK2 [EC:2.7.11.1]	gi|545372310|ref|XP_005650636.1|//sulfur stress regulator [Coccomyxa subellipsoidea C-169]	Signaling
UNPLg00022	1.65887	NA	NA	NA	NA	gi|552824801|ref|XP_005846676.1|//hypothetical protein CHLNCDRAFT_135402 [Chlorella variabilis]	Function unknown
Cz01g08200	1.65808	GO:0022625//cytosolic large ribosomal subunit	GO:0003735//structural constituent of ribosome	GO:1902626//assembly of large subunit precursor of preribosome;GO:0000027//ribosomal large subunit assembly;GO:0006412//translation	K02896//large subunit ribosomal protein L24e	gi|302847058|ref|XP_002955064.1|//hypothetical protein VOLCADRAFT_85581 [Volvox carteri f. nagariensis]	Protein synthesis, modification, folding and turnover
Cz04g09130	1.6578	NA	NA	NA	NA	NA	Function unknown
Cz05g04140	1.65779	NA	NA	NA	NA	gi|926791577|ref|XP_013904262.1|//hypothetical protein MNEG_2709 [Monoraphidium neglectum]	Function unknown
Cz13g19140	1.65729	NA	NA	NA	NA	gi|159464529|ref|XP_001690494.1|//hypothetical protein CHLREDRAFT_144132 [Chlamydomonas reinhardtii]	Function unknown
Cz04g19150	1.65698	NA	GO:0016791//phosphatase activity	GO:0005982//starch metabolic process;GO:0016311//dephosphorylation	K14165//atypical dual specificity phosphatase [EC:3.1.3.16 3.1.3.48];K05305//fucokinase [EC:2.7.1.52]	gi|159475114|ref|XP_001695668.1|//dual specificity protein phosphatase 8 [Chlamydomonas reinhardtii]	Metabolism
Cz04g14080	1.6568	NA	NA	NA	NA	NA	Function unknown
Cz12g16290	1.65632	NA	NA	GO:0071704//organic substance metabolic process	K05841//sterol 3beta-glucosyltransferase [EC:2.4.1.173]	gi|159465846|ref|XP_001691133.1|//predicted protein [Chlamydomonas reinhardtii]	Metabolism
Cz03g16190	1.6562	NA	NA	NA	NA	gi|971514430|dbj|GAQ83765.1|//hypothetical protein KFL_001610060 [Klebsormidium flaccidum]	Function unknown
Cz12g04120	1.65615	NA	GO:0019239//deaminase activity;GO:0005488//binding	GO:0044763//single-organism cellular process;GO:0006139//nucleobase-containing compound metabolic process;GO:0044281//small molecule metabolic process;GO:0042726//flavin-containing compound metabolic process	K11752//diaminohydroxyphosphoribosylaminopyrimidine deaminase / 5-amino-6-(5-phosphoribosylamino)uracil reductase [EC:3.5.4.26 1.1.1.193]	gi|159478382|ref|XP_001697283.1|//diaminohydroxyphosphoribosylaminopyrimidine deaminase [Chlamydomonas reinhardtii]	Metabolism
Cz03g38230	1.65569	GO:0005829//cytosol;GO:0009507//chloroplast	GO:0004462//lactoylglutathione lyase activity;GO:0046872//metal ion binding	NA	K01759//lactoylglutathione lyase [EC:4.4.1.5]	gi|159481167|ref|XP_001698653.1|//hypothetical protein CHLREDRAFT_106176 [Chlamydomonas reinhardtii]	Metabolism
Cz14g11160	1.65549	NA	NA	NA	NA	gi|926777244|ref|XP_013897096.1|//hypothetical protein MNEG_9887 [Monoraphidium neglectum]	Function unknown
Cz02g17240	1.65492	NA	NA	NA	K19760//dynein assembly factor with WDR repeat domains 1;K14818//ribosome assembly protein SQT1	gi|926775794|ref|XP_013896371.1|//hypothetical protein MNEG_10611 [Monoraphidium neglectum]	Cell structure and component
Cz12g21250	1.65431	GO:0070545//PeBoW complex;GO:0030687//preribosome, large subunit precursor	GO:0043021//ribonucleoprotein complex binding	GO:0000463//maturation of LSU-rRNA from tricistronic rRNA transcript (SSU-rRNA, 5.8S rRNA, LSU-rRNA)	K14824//ribosome biogenesis protein ERB1	gi|552839826|ref|XP_005849892.1|//hypothetical protein CHLNCDRAFT_21212, partial [Chlorella variabilis]	Protein synthesis, modification, folding and turnover
Cz14g14020	1.65408	NA	NA	NA	K09522//DnaJ homolog subfamily C member 2	gi|926789131|ref|XP_013903039.1|//putative DnaJ subfamily C member 2 [Monoraphidium neglectum]	Function unknown
Cz02g08260	1.65297	NA	NA	NA	NA	gi|302853584|ref|XP_002958306.1|//hypothetical protein VOLCADRAFT_108084 [Volvox carteri f. nagariensis]	Function unknown
Cz07g01110	1.65188	GO:0009536//plastid	NA	NA	K11649//SWI/SNF related-matrix-associated actin-dependent regulator of chromatin subfamily C	gi|302835283|ref|XP_002949203.1|//hypothetical protein VOLCADRAFT_80613 [Volvox carteri f. nagariensis]	Function unknown
Cz03g16160	1.65175	NA	NA	NA	NA	NA	Function unknown
Cz09g27250	1.65173	NA	NA	NA	K15113//solute carrier family 25 (mitochondrial iron transporter), member 28/37;K15111//solute carrier family 25 (mitochondrial S-adenosylmethionine transporter), member 26;K15119//solute carrier family 25, member 39/40	gi|926779704|ref|XP_013898326.1|//hypothetical protein MNEG_8658 [Monoraphidium neglectum]	Transport
UNPLg00197	1.65144	NA	NA	NA	NA	NA	Function unknown
Cz04g01110	1.65051	GO:0005829//cytosol	GO:0019003//GDP binding;GO:0005525//GTP binding;GO:0003924//GTPase activity	GO:0008152//metabolic process	K06944//uncharacterized protein	gi|297592132|gb|ADI46916.1|//DRG1m [Volvox carteri f. nagariensis]	Metabolism
Cz01g14160	1.65013	GO:0044464//cell part	NA	NA	K09517//DnaJ homolog subfamily B member 11	gi|159485990|ref|XP_001701027.1|//ER DnaJ-like protein 1 [Chlamydomonas reinhardtii]	Function unknown
Cz08g03210	1.64956	NA	GO:0004556//alpha-amylase activity;GO:0005509//calcium ion binding	GO:0005975//carbohydrate metabolic process	K01176//alpha-amylase [EC:3.2.1.1]	gi|545363786|ref|XP_005646996.1|//glycoside hydrolase [Coccomyxa subellipsoidea C-169]	Metabolism
Cz02g20130	1.64898	NA	NA	NA	NA	NA	Function unknown
Cz07g15100	1.64889	NA	NA	NA	NA	gi|302841771|ref|XP_002952430.1|//hypothetical protein VOLCADRAFT_32536 [Volvox carteri f. nagariensis]	Function unknown
Cz07g08260	1.64885	NA	NA	NA	K09490//heat shock 70kDa protein 5;K11324//DNA methyltransferase 1-associated protein 1	gi|302836319|ref|XP_002949720.1|//luminal binding protein Bip2 [Volvox carteri f. nagariensis]	Stress and cell death
Cz11g08170	1.64879	NA	NA	NA	K15118//solute carrier family 25, member 38	gi|926778648|ref|XP_013897798.1|//Solute carrier family 25 member 40, partial [Monoraphidium neglectum]	Function unknown
Cz13g08020	1.64737	GO:0009941//chloroplast envelope;GO:0009570//chloroplast stroma	GO:0005506//iron ion binding;GO:0051539//4 iron, 4 sulfur cluster binding;GO:0046429//4-hydroxy-3-methylbut-2-en-1-yl diphosphate synthase activity	GO:0009862//systemic acquired resistance, salicylic acid mediated signaling pathway;GO:0016114//terpenoid biosynthetic process;GO:0009617//response to bacterium;GO:0019288//isopentenyl diphosphate biosynthetic process, methylerythritol 4-phosphate pathway;GO:0055114//oxidation-reduction process	K03526//(E)-4-hydroxy-3-methylbut-2-enyl-diphosphate synthase [EC:1.17.7.1 1.17.7.3]	gi|302843882|ref|XP_002953482.1|//hypothetical protein VOLCADRAFT_63610 [Volvox carteri f. nagariensis]	Metabolism
Cz07g28040	1.64668	NA	GO:0002161//aminoacyl-tRNA editing activity;GO:0004812//aminoacyl-tRNA ligase activity	GO:0006450//regulation of translational fidelity	NA	gi|159484148|ref|XP_001700122.1|//YbaK/prolyl-tRNA synthetase-like protein [Chlamydomonas reinhardtii]	DNA, RNA and gene expression
Cz16g18160	1.64642	GO:0005739//mitochondrion	GO:0003690//double-stranded DNA binding	GO:0006355//regulation of transcription, DNA-templated	K15032//mTERF domain-containing protein, mitochondrial	gi|926776488|ref|XP_013896718.1|//transcription termination factor [Monoraphidium neglectum]	DNA, RNA and gene expression
Cz06g17070	1.64608	NA	NA	NA	NA	gi|302829637|ref|XP_002946385.1|//hypothetical protein VOLCADRAFT_86608 [Volvox carteri f. nagariensis]	Function unknown
Cz05g15190	1.6457	GO:0031981//nuclear lumen;GO:0030529//intracellular ribonucleoprotein complex	NA	GO:0016070//RNA metabolic process;GO:0042254//ribosome biogenesis;GO:0010467//gene expression	K14559//U3 small nucleolar RNA-associated protein MPP10	gi|302832598|ref|XP_002947863.1|//hypothetical protein VOLCADRAFT_88196 [Volvox carteri f. nagariensis]	DNA, RNA and gene expression
Cz03g36040	1.64311	NA	GO:0004553//hydrolase activity, hydrolyzing O-glycosyl compounds	GO:0071704//organic substance metabolic process	K01188//beta-glucosidase [EC:3.2.1.21];K05350//beta-glucosidase [EC:3.2.1.21]	gi|302848992|ref|XP_002956027.1|//hypothetical protein VOLCADRAFT_107029 [Volvox carteri f. nagariensis]	Metabolism
Cz01g30020	1.64271	NA	GO:0004347//glucose-6-phosphate isomerase activity	GO:0006094//gluconeogenesis;GO:0006096//glycolytic process	K01810//glucose-6-phosphate isomerase [EC:5.3.1.9]	gi|926795361|ref|XP_013905963.1|//glucose-6-phosphate isomerase [Monoraphidium neglectum]	Metabolism
Cz13g18090	1.64251	NA	NA	NA	NA	gi|926786656|ref|XP_013901802.1|//hypothetical protein MNEG_5176 [Monoraphidium neglectum]	Function unknown
Cz15g08060	1.64191	NA	NA	NA	K07297//adiponectin receptor	gi|926782046|ref|XP_013899497.1|//hypothetical protein MNEG_7486 [Monoraphidium neglectum]	Signaling
Cz02g34010	1.64044	NA	NA	NA	K13348//protein Mpv17	gi|926776422|ref|XP_013896685.1|//PXMP2/4 family protein 4 [Monoraphidium neglectum]	Function unknown
Cz16g15070	1.64017	GO:0016020//membrane	NA	NA	NA	gi|926788329|ref|XP_013902638.1|//hypothetical protein MNEG_4340 [Monoraphidium neglectum]	Function unknown
Cz02g01060	1.63984	NA	NA	NA	K14773//U3 small nucleolar RNA-associated protein 23	gi|926799033|ref|XP_013906940.1|//putative rRNA-processing protein UTP23 like protein [Monoraphidium neglectum]	DNA, RNA and gene expression
Cz01g30180	1.6395	GO:0016020//membrane	NA	NA	K05770//benzodiazapine receptor	gi|926795311|ref|XP_013905960.1|//tryptophan-rich sensory protein [Monoraphidium neglectum]	Function unknown
Cz15g21240	1.63945	NA	NA	NA	K00902//dolichol kinase [EC:2.7.1.108]	gi|926772210|ref|XP_013894579.1|//hypothetical protein MNEG_12402 [Monoraphidium neglectum]	Metabolism
Cz04g06110	1.63916	NA	GO:0003824//catalytic activity	NA	K17499//protein phosphatase 1G [EC:3.1.3.16]	gi|926785416|ref|XP_013901182.1|//hypothetical protein MNEG_5799 [Monoraphidium neglectum]	Protein synthesis, modification, folding and turnover
Cz13g06210	1.63877	GO:0016021//integral component of membrane	GO:0016747//transferase activity, transferring acyl groups other than amino-acyl groups	GO:0006633//fatty acid biosynthetic process	K15397//3-ketoacyl-CoA synthase [EC:2.3.1.199]	gi|926794361|ref|XP_013905654.1|//3-ketoacyl-CoA synthase 4 [Monoraphidium neglectum]	Metabolism
Cz04g11230	1.63852	NA	NA	NA	NA	NA	Function unknown
Cz02g00090	1.63848	NA	NA	NA	K02909//large subunit ribosomal protein L31;K14319//Ran GTPase-activating protein 1	gi|926792957|ref|XP_013904952.1|//RAN GTPase-activating protein 1 [Monoraphidium neglectum]	Protein synthesis, modification, folding and turnover
Cz14g11140	1.63835	NA	NA	NA	NA	NA	Function unknown
Cz10g04070	1.63827	NA	NA	NA	K14573//nucleolar protein 4	gi|552826831|ref|XP_005847106.1|//hypothetical protein CHLNCDRAFT_134820 [Chlorella variabilis]	Function unknown
Cz10g14260	1.63806	NA	NA	NA	NA	NA	Function unknown
Cz05g21140	1.63753	GO:0032040//small-subunit processome;GO:0031428//box C/D snoRNP complex	GO:0030515//snoRNA binding	GO:0000154//rRNA modification	K14564//nucleolar protein 56	gi|302843710|ref|XP_002953396.1|//hypothetical protein VOLCADRAFT_105910 [Volvox carteri f. nagariensis]	DNA, RNA and gene expression
Cz01g36140	1.63696	GO:0005852//eukaryotic translation initiation factor 3 complex;GO:0070993//translation preinitiation complex	GO:0003743//translation initiation factor activity	GO:0006413//translational initiation	K03253//translation initiation factor 3 subunit B	gi|159467381|ref|XP_001691870.1|//eukaryotic initiation factor [Chlamydomonas reinhardtii]	Protein synthesis, modification, folding and turnover
Cz11g11170	1.63686	GO:0032040//small-subunit processome;GO:0005730//nucleolus	GO:0070037//rRNA (pseudouridine) methyltransferase activity;GO:0019843//rRNA binding	GO:0000462//maturation of SSU-rRNA from tricistronic rRNA transcript (SSU-rRNA, 5.8S rRNA, LSU-rRNA);GO:0070475//rRNA base methylation	K14568//rRNA small subunit pseudouridine methyltransferase Nep1 [EC:2.1.1.260]	gi|926785700|ref|XP_013901324.1|//putative ribosome biogeneis protein NEP1 [Monoraphidium neglectum]	Protein synthesis, modification, folding and turn over
Cz16g20110	1.63618	NA	NA	NA	NA	gi|926786546|ref|XP_013901747.1|//surface antigen protein [Monoraphidium neglectum]	Function unknown
Cz17g17150	1.63446	GO:0005829//cytosol;GO:0009570//chloroplast stroma	GO:0004795//threonine synthase activity;GO:0030170//pyridoxal phosphate binding	GO:0006520//cellular amino acid metabolic process	K01733//threonine synthase [EC:4.2.3.1]	gi|302831906|ref|XP_002947518.1|//threonine synthase [Volvox carteri f. nagariensis]	Metabolism
Cz08g07150	1.63258	GO:0012505//endomembrane system;GO:0043231//intracellular membrane-bounded organelle;GO:0098588//bounding membrane of organelle;GO:0044425//membrane part;GO:0098805//whole membrane;GO:0044444//cytoplasmic part;GO:0044446//intracellular organelle part	GO:0005515//protein binding	GO:0006886//intracellular protein transport;GO:0048193//Golgi vesicle transport;GO:0061025//membrane fusion;GO:0007034//vacuolar transport	K08493//vesicle transport through interaction with t-SNAREs 1	gi|926777690|ref|XP_013897319.1|//Vesicle transport v-SNARE 13 [Monoraphidium neglectum]	Transport
Cz09g15120	1.63176	NA	GO:0016597//amino acid binding;GO:0016740//transferase activity	GO:0008152//metabolic process	NA	gi|926779180|ref|XP_013898064.1|//Unknown protein DS12 from 2D-PAGE of leaf Flags: Precursor [Monoraphidium neglectum]	Metabolism
Cz05g29230	1.63137	NA	NA	NA	K09553//stress-induced-phosphoprotein 1	gi|159482310|ref|XP_001699214.1|//hypothetical protein CHLREDRAFT_185361 [Chlamydomonas reinhardtii]	Stress and cell death
Cz04g35060	1.63065	NA	NA	NA	NA	NA	Function unknown
Cz07g07090	1.6304	NA	GO:0016746//transferase activity, transferring acyl groups	NA	K03789//ribosomal-protein-alanine N-acetyltransferase [EC:2.3.1.128]	gi|926767620|ref|XP_013892862.1|//ribosomal-protein-alanineN-acetyltransferase [Monoraphidium neglectum]	Protein synthesis, modification, folding and turnover
Cz18g09130	1.62886	NA	NA	NA	NA	gi|926792649|ref|XP_013904798.1|//hypothetical protein MNEG_2178 [Monoraphidium neglectum]	Function unknown
Cz15g12210	1.62729	NA	NA	NA	NA	gi|971514897|dbj|GAQ83301.1|//hypothetical protein KFL_001430040 [Klebsormidium flaccidum]	Function unknown
Cz10g24270	1.62636	NA	NA	NA	K11583//serine/threonine-protein phosphatase 2A regulatory subunit B''	gi|971518916|dbj|GAQ79247.1|//protein phosphatase 2 formerly 2A regulatory subunit B' [Klebsormidium flaccidum]	Protein synthesis, modification, folding and turnover
Cz11g05020	1.62582	NA	NA	GO:0009987//cellular process	K01855//tRNA pseudouridine38/39 synthase [EC:5.4.99.45];K16250//DNA-directed RNA polymerase IV subunit 1 [EC:2.7.7.6];K16251//DNA-directed RNA polymerase V subunit 1 [EC:2.7.7.6]	gi|926777952|ref|XP_013897450.1|//hypothetical protein MNEG_9530, partial [Monoraphidium neglectum]	Metabolism
Cz10g07260	1.62529	GO:0016021//integral component of membrane	NA	NA	K10703//very-long-chain (3R)-3-hydroxyacyl-CoA dehydratase [EC:4.2.1.134]	gi|926778178|ref|XP_013897563.1|//hypothetical protein MNEG_9418 [Monoraphidium neglectum]	Metabolism
Cz19g05120	1.62464	GO:0009840//chloroplastic endopeptidase Clp complex;GO:0010287//plastoglobule;GO:0009941//chloroplast envelope;GO:0009534//chloroplast thylakoid	GO:0004252//serine-type endopeptidase activity	GO:0006508//proteolysis;GO:0009658//chloroplast organization	K01358//ATP-dependent Clp protease, protease subunit [EC:3.4.21.92]	gi|302835744|ref|XP_002949433.1|//hypothetical protein VOLCADRAFT_89887 [Volvox carteri f. nagariensis]	Protein synthesis, modification, folding and turnover
Cz14g11210	1.62433	NA	NA	NA	K14399//polyribonucleotide 5'-hydroxyl-kinase [EC:2.7.1.78];K00133//aspartate-semialdehyde dehydrogenase [EC:1.2.1.11]	gi|926775012|ref|XP_013895980.1|//hypothetical protein MNEG_11003 [Monoraphidium neglectum]	Metabolism
Cz07g32110	1.62415	NA	NA	NA	K09562//hsp70-interacting protein	gi|926787414|ref|XP_013902181.1|//hypothetical protein MNEG_4796 [Monoraphidium neglectum]	Function unknown
Cz15g07080	1.62331	GO:0005829//cytosol	GO:0004056//argininosuccinate lyase activity	GO:0042450//arginine biosynthetic process via ornithine;GO:0051262//protein tetramerization	K01755//argininosuccinate lyase [EC:4.3.2.1]	gi|926791449|ref|XP_013904198.1|//argininosuccinate lyase [Monoraphidium neglectum]	Metabolism
Cz06g10240	1.62324	GO:0009507//chloroplast	NA	GO:0046686//response to cadmium ion;GO:0034635//glutathione transport;GO:0002229//defense response to oomycetes	NA	gi|545371315|ref|XP_005650231.1|//hypothetical protein COCSUDRAFT_64779 [Coccomyxa subellipsoidea C-169]	Stress and cell death
Cz13g12220	1.62203	NA	NA	NA	NA	gi|926780884|ref|XP_013898916.1|//hypothetical protein MNEG_8063 [Monoraphidium neglectum]	Function unknown
Cz05g15060	1.62069	NA	NA	NA	NA	NA	Function unknown
Cz03g08040	1.61999	NA	NA	NA	K11153//retinol dehydrogenase 12 [EC:1.1.1.300];K19329//WW domain-containing oxidoreductase	gi|159467823|ref|XP_001692091.1|//hypothetical protein CHLREDRAFT_145585 [Chlamydomonas reinhardtii]	Metabolism
Cz02g11070	1.61997	NA	NA	NA	NA	NA	Function unknown
Cz01g18180	1.61991	NA	NA	GO:0006412//translation;GO:0051726//regulation of cell cycle	NA	gi|545366653|ref|XP_005648213.1|//D123-domain-containing protein [Coccomyxa subellipsoidea C-169]	Protein synthesis, modification, folding and turnover
Cz15g11060	1.61907	NA	NA	NA	K06066//CBF1 interacting corepressor	gi|545367996|ref|XP_005648788.1|//hypothetical protein COCSUDRAFT_47203 [Coccomyxa subellipsoidea C-169]	Function unknown
Cz05g09270	1.61886	NA	NA	NA	NA	gi|302831183|ref|XP_002947157.1|//hypothetical protein VOLCADRAFT_103388 [Volvox carteri f. nagariensis]	Function unknown
Cz01g32150	1.61798	NA	GO:0008168//methyltransferase activity	NA	K00545//catechol O-methyltransferase [EC:2.1.1.6]	gi|302823285|ref|XP_002993296.1|//hypothetical protein SELMODRAFT_450883 [Selaginella moellendorffii]	Metabolism
Cz06g01210	1.61785	GO:0031981//nuclear lumen;GO:0030689//Noc complex;GO:0030687//preribosome, large subunit precursor	NA	NA	K14833//nucleolar complex protein 2	gi|552838324|ref|XP_005849552.1|//hypothetical protein CHLNCDRAFT_142934 [Chlorella variabilis]	DNA, RNA and gene expression
Cz03g23020	1.61593	NA	NA	NA	NA	NA	Function unknown
Cz08g08080	1.61523	GO:0005737//cytoplasm	GO:0016149//translation release factor activity, codon specific	GO:0006415//translational termination	K03265//peptide chain release factor subunit 1	gi|302834287|ref|XP_002948706.1|//hypothetical protein VOLCADRAFT_109683 [Volvox carteri f. nagariensis]	Protein synthesis, modification, folding and turn over
Cz09g32010	1.6148	GO:0005634//nucleus;GO:0005737//cytoplasm;GO:0005839//proteasome core complex	GO:0004298//threonine-type endopeptidase activity	GO:0006511//ubiquitin-dependent protein catabolic process	K02732//20S proteasome subunit beta 6 [EC:3.4.25.1]	gi|926787691|ref|XP_013902319.1|//20S proteasome subunit beta 6 [Monoraphidium neglectum]	Protein synthesis, modification, folding and turnover
Cz08g26120	1.61475	GO:0016021//integral component of membrane	GO:0015171//amino acid transmembrane transporter activity	GO:0006865//amino acid transport;GO:0003333//amino acid transmembrane transport	K13863//solute carrier family 7 (cationic amino acid transporter), member 1	gi|552841843|ref|XP_005850418.1|//hypothetical protein CHLNCDRAFT_142334, partial [Chlorella variabilis]	Transport
Cz16g18230	1.6142	NA	NA	NA	K20165//TBC1 domain family member 2A	gi|545364384|ref|XP_005647255.1|//TBC-domain-containing protein [Coccomyxa subellipsoidea C-169]	Function unknown
Cz01g28150	1.6132	GO:0005759//mitochondrial matrix	GO:0046872//metal ion binding;GO:0005524//ATP binding;GO:0051082//unfolded protein binding;GO:0051087//chaperone binding	GO:0006986//response to unfolded protein;GO:0051085//chaperone mediated protein folding requiring cofactor	K04078//chaperonin GroES	gi|926786716|ref|XP_013901832.1|//chaperonin [Monoraphidium neglectum]	Protein synthesis, modification, folding and turn over
Cz08g09140	1.61287	NA	NA	NA	NA	gi|926794679|ref|XP_013905813.1|//hypothetical protein MNEG_1150 [Monoraphidium neglectum]	Function unknown
Cz12g28090	1.61254	NA	NA	NA	K20032//palmitoyltransferase ZDHHC13/17 [EC:2.3.1.225];K13118//protein DGCR14	gi|926784204|ref|XP_013900576.1|//hypothetical protein MNEG_6408 [Monoraphidium neglectum]	Metabolism
Cz11g22230	1.61245	GO:0000502//proteasome complex;GO:0005829//cytosol	NA	NA	K03030//26S proteasome regulatory subunit N11	gi|159462386|ref|XP_001689423.1|//26S proteasome regulatory subunit [Chlamydomonas reinhardtii]	Protein synthesis, modification, folding and turn over
Cz19g04250	1.61237	NA	NA	NA	NA	gi|926797933|ref|XP_013906390.1|//Ubiquitin and WLM domain-containing protein [Monoraphidium neglectum]	Function unknown
Cz13g12260	1.61183	NA	NA	GO:0006810//transport	K03320//ammonium transporter, Amt family	gi|585109758|gb|EWM27494.1|//ammonium transporter [Nannochloropsis gaditana]	Transport
Cz05g15070	1.61085	NA	NA	NA	NA	gi|302833100|ref|XP_002948114.1|//hypothetical protein VOLCADRAFT_57599 [Volvox carteri f. nagariensis]	Function unknown
Cz01g25210	1.61023	GO:0016020//membrane;GO:0009506//plasmodesma;GO:0005829//cytosol	GO:0005524//ATP binding;GO:0051082//unfolded protein binding;GO:0044183//protein binding involved in protein folding	GO:0006457//protein folding;GO:0051050//positive regulation of transport	K09500//T-complex protein 1 subunit theta	gi|302848944|ref|XP_002956003.1|//chaperonin complex component [Volvox carteri f. nagariensis]	Protein synthesis, modification, folding and turnover
Cz16g06110	1.60993	NA	NA	NA	K06195//ApaG protein	gi|302841432|ref|XP_002952261.1|//hypothetical protein VOLCADRAFT_105396 [Volvox carteri f. nagariensis]	Function unknown
Cz04g24020	1.60957	NA	NA	NA	K19219//jumonji domain-containing protein 7	gi|545374393|ref|XP_005651487.1|//Clavaminate synthase-like protein [Coccomyxa subellipsoidea C-169]	Function unknown
Cz01g31160	1.60849	NA	NA	NA	NA	gi|302848940|ref|XP_002956001.1|//hypothetical protein VOLCADRAFT_96890 [Volvox carteri f. nagariensis]	Function unknown
Cz16g21120	1.60809	NA	NA	NA	NA	gi|926782256|ref|XP_013899602.1|//hypothetical protein MNEG_7379 [Monoraphidium neglectum]	Function unknown
Cz15g12130	1.60796	NA	GO:0003824//catalytic activity;GO:0005488//binding	NA	K19562//bifunctional dethiobiotin synthetase / adenosylmethionine---8-amino-7-oxononanoate aminotransferase [EC:6.3.3.3 2.6.1.62]	gi|552831359|ref|XP_005848116.1|//hypothetical protein CHLNCDRAFT_145418 [Chlorella variabilis]	Metabolism
Cz06g26190	1.60774	NA	NA	NA	NA	gi|926793389|ref|XP_013905168.1|//hypothetical protein MNEG_1814 [Monoraphidium neglectum]	Function unknown
CzCPg00180	1.60665	GO:0009535//chloroplast thylakoid membrane;GO:0045263//proton-transporting ATP synthase complex, coupling factor F(o);GO:0016021//integral component of membrane;GO:0005886//plasma membrane	GO:0046933//proton-transporting ATP synthase activity, rotational mechanism	GO:0015986//ATP synthesis coupled proton transport	K02108//F-type H+-transporting ATPase subunit a	gi|959124687|ref|YP_009185195.1|//CF0 subunit IV of ATP synthase (chloroplast) [Bracteacoccus giganteus]	Energy
Cz03g32140	1.60613	GO:0005681//spliceosomal complex	NA	GO:0006397//mRNA processing;GO:0006952//defense response	K12861//pre-mRNA-splicing factor SPF27	gi|926798817|ref|XP_013906832.1|//pre-mRNA-splicing factor SPF27 [Monoraphidium neglectum]	DNA, RNA and gene expression
Cz06g00210	1.60297	GO:0016020//membrane	NA	NA	K08869//aarF domain-containing kinase;K05863//solute carrier family 25 (mitochondrial adenine nucleotide translocator), member 4/5/6/31	gi|926788493|ref|XP_013902720.1|//hypothetical protein MNEG_4254 [Monoraphidium neglectum]	Function unknown
Cz09g11190	1.60215	NA	NA	NA	NA	gi|159475196|ref|XP_001695709.1|//metallophosphoesterase, phosphate-repressible [Chlamydomonas reinhardtii]	Function unknown
Cz08g07040	1.59888	NA	NA	NA	K03240//translation initiation factor eIF-2B subunit epsilon	gi|302835451|ref|XP_002949287.1|//hypothetical protein VOLCADRAFT_74123 [Volvox carteri f. nagariensis]	Protein synthesis, modification, folding and turn over
Cz02g06180	1.59856	GO:0016021//integral component of membrane;GO:0009570//chloroplast stroma	GO:0005506//iron ion binding;GO:0051536//iron-sulfur cluster binding	GO:0016226//iron-sulfur cluster assembly;GO:0009658//chloroplast organization	K09571//FK506-binding protein 4/5 [EC:5.2.1.8]	gi|926776234|ref|XP_013896591.1|//NifU-like protein 2 [Monoraphidium neglectum]	Energy
Cz04g40040	1.59832	NA	NA	NA	NA	NA	Function unknown
UNPLg00683	1.59699	GO:0071004//U2-type prespliceosome;GO:0089701//U2AF;GO:0016607//nuclear speck;GO:0000243//commitment complex	GO:0008187//poly-pyrimidine tract binding;GO:0030628//pre-mRNA 3'-splice site binding	NA	K12837//splicing factor U2AF 65 kDa subunit	gi|302846543|ref|XP_002954808.1|//splicing factor U2AF, large subunit [Volvox carteri f. nagariensis]	DNA, RNA and gene expression
Cz03g13220	1.59626	NA	NA	NA	NA	NA	Function unknown
Cz04g18210	1.59562	GO:0016021//integral component of membrane;GO:0005886//plasma membrane	GO:0005313//L-glutamate transmembrane transporter activity;GO:0015189//L-lysine transmembrane transporter activity;GO:0015181//arginine transmembrane transporter activity	GO:0015802//basic amino acid transport;GO:0043091//L-arginine import;GO:0051938//L-glutamate import	K03294//basic amino acid/polyamine antiporter, APA family	gi|545366095|ref|XP_005647970.1|//amino acid permease family protein [Coccomyxa subellipsoidea C-169]	Transport
Cz08g00260	1.59555	NA	NA	NA	NA	gi|926791735|ref|XP_013904341.1|//peptidase M48, Ste24p [Monoraphidium neglectum]	Function unknown
Cz04g00210	1.59517	NA	NA	NA	K15717//prostamide/prostaglandin F2alpha synthase [EC:1.11.1.20]	gi|159476936|ref|XP_001696567.1|//R53.5-related protein [Chlamydomonas reinhardtii]	Metabolism
Cz03g38260	1.59486	GO:0016021//integral component of membrane	NA	NA	NA	gi|926781636|ref|XP_013899292.1|//hypothetical protein MNEG_7692 [Monoraphidium neglectum]	Function unknown
Cz11g04220	1.59484	NA	NA	NA	NA	gi|971508366|dbj|GAQ89839.1|//hypothetical protein KFL_005680060 [Klebsormidium flaccidum]	Function unknown
Cz13g08260	1.59456	NA	NA	NA	K19044//E3 ubiquitin-protein ligase XBAT32/33 [EC:2.3.2.27];K20291//conserved oligomeric Golgi complex subunit 4;K16726//ankyrin repeat domain-containing protein 17	gi|298705675|emb|CBJ28913.1|//conserved unknown protein [Ectocarpus siliculosus]	Protein synthesis, modification, folding and turnover
Cz06g15140	1.59337	NA	NA	NA	NA	gi|545364318|ref|XP_005647223.1|//putative DNA-binding protein [Coccomyxa subellipsoidea C-169]	Function unknown
UNPLg00201	1.59292	GO:0016020//membrane	NA	NA	K17794//mitochondrial import inner membrane translocase subunit TIM23	gi|926790137|ref|XP_013903542.1|//hypothetical protein MNEG_3432 [Monoraphidium neglectum]	Function unknown
Cz11g08150	1.59241	NA	GO:0016740//transferase activity	GO:0016070//RNA metabolic process;GO:0032259//methylation	K14292//trimethylguanosine synthase [EC:2.1.1.-]	gi|926789553|ref|XP_013903250.1|//hypothetical protein MNEG_3731 [Monoraphidium neglectum]	Metabolism
Cz08g05130	1.59057	GO:0005829//cytosol;GO:0009507//chloroplast	GO:0005524//ATP binding;GO:0004849//uridine kinase activity;GO:0016462//pyrophosphatase activity	GO:0009814//defense response, incompatible interaction;GO:0043097//pyrimidine nucleoside salvage;GO:0006206//pyrimidine nucleobase metabolic process	NA	gi|302836750|ref|XP_002949935.1|//hypothetical protein VOLCADRAFT_59885 [Volvox carteri f. nagariensis]	DNA, RNA and gene expression
Cz04g25010	1.59047	GO:0016020//membrane	NA	NA	K13237//peroxisomal 2,4-dienoyl-CoA reductase [EC:1.3.1.34]	gi|159486954|ref|XP_001701501.1|//predicted protein [Chlamydomonas reinhardtii]	Metabolism
Cz14g13120	1.59046	NA	GO:0004177//aminopeptidase activity;GO:0008237//metallopeptidase activity;GO:0008270//zinc ion binding	GO:0006508//proteolysis	K01267//aspartyl aminopeptidase [EC:3.4.11.21]	gi|159464737|ref|XP_001690598.1|//aspartyl aminopeptidase-like protein [Chlamydomonas reinhardtii]	Protein synthesis, modification, folding and turnover
Cz15g07240	1.59041	NA	GO:0004372//glycine hydroxymethyltransferase activity;GO:0008168//methyltransferase activity;GO:0030170//pyridoxal phosphate binding	GO:0006544//glycine metabolic process;GO:0035999//tetrahydrofolate interconversion;GO:0032259//methylation;GO:0006563//L-serine metabolic process	K00600//glycine hydroxymethyltransferase [EC:2.1.2.1]	gi|159477397|ref|XP_001696797.1|//serine hydroxymethyltransferase 3 [Chlamydomonas reinhardtii]	Metabolism
Cz01g38160	1.58868	NA	NA	NA	NA	NA	Function unknown
Cz12g10250	1.58864	NA	NA	NA	NA	NA	Function unknown
Cz09g25080	1.58791	NA	NA	NA	K03139//transcription initiation factor TFIIF subunit beta [EC:3.6.4.12]	gi|926781444|ref|XP_013899196.1|//transcription initiation factor TFIIF beta subunit [Monoraphidium neglectum]	DNA, RNA and gene expression
Cz01g20250	1.58786	NA	NA	NA	K13175//THO complex subunit 6;K03257//translation initiation factor 4A	gi|159490882|ref|XP_001703402.1|//WD40 repeat protein [Chlamydomonas reinhardtii]	Function unknown
Cz09g26280	1.58771	NA	GO:0003824//catalytic activity	GO:0044237//cellular metabolic process	NA	gi|552824408|ref|XP_005846585.1|//hypothetical protein CHLNCDRAFT_135151 [Chlorella variabilis]	Metabolism
Cz10g24110	1.58764	NA	NA	NA	K17966//transmembrane protein 70, mitochondrial	gi|302848380|ref|XP_002955722.1|//hypothetical protein VOLCADRAFT_119166 [Volvox carteri f. nagariensis]	Cell structure and compoent
Cz01g21220	1.58645	GO:0005634//nucleus;GO:0005737//cytoplasm;GO:0005839//proteasome core complex	GO:0004298//threonine-type endopeptidase activity	GO:0051603//proteolysis involved in cellular protein catabolic process	K02739//20S proteasome subunit beta 2 [EC:3.4.25.1]	gi|545366392|ref|XP_005648093.1|//N-terminal nucleophile aminohydrolase [Coccomyxa subellipsoidea C-169]	Protein synthesis, modification, folding and turnover
Cz04g23080	1.5862	NA	NA	NA	NA	NA	Function unknown
Cz12g03230	1.58505	NA	NA	NA	K19674//WD repeat-containing protein 35;K03644//lipoyl synthase [EC:2.8.1.8]	gi|302853411|ref|XP_002958221.1|//hypothetical protein VOLCADRAFT_108021 [Volvox carteri f. nagariensis]	Metabolism
Cz02g38190	1.58492	NA	NA	NA	NA	NA	Function unknown
Cz02g00240	1.58359	NA	GO:0016491//oxidoreductase activity	GO:0055114//oxidation-reduction process	K00085//aldose-6-phosphate reductase (NADPH2) [EC:1.1.1.200];K00011//aldehyde reductase [EC:1.1.1.21]	gi|695399137|ref|XP_009522185.1|//hypothetical protein PHYSODRAFT_327725 [Phytophthora sojae]	Metabolism
UNPLg00638	1.58347	GO:0009507//chloroplast	GO:0016757//transferase activity, transferring glycosyl groups	NA	K13679//granule-bound starch synthase [EC:2.4.1.242]	gi|567145063|ref|XP_006415141.1|//hypothetical protein EUTSA_v10007089mg [Eutrema salsugineum]	Metabolism
Cz12g11080	1.58333	NA	NA	GO:0008033//tRNA processing	K03650//tRNA modification GTPase [EC:3.6.-.-]	gi|302842518|ref|XP_002952802.1|//hypothetical protein VOLCADRAFT_82002 [Volvox carteri f. nagariensis]	DNA, RNA and gene expression
Cz12g21010	1.58282	NA	GO:0003747//translation release factor activity	NA	K02835//peptide chain release factor 1	gi|926769938|ref|XP_013893443.1|//Peptide chain release factor 1, partial [Monoraphidium neglectum]	Protein synthesis, modification, folding and turnover
Cz06g17090	1.58277	NA	NA	NA	K14305//nuclear pore complex protein Nup43	gi|926774034|ref|XP_013895491.1|//putative WD40 domain protein [Monoraphidium neglectum]	Cell structure and component
Cz11g17250	1.58214	GO:0016021//integral component of membrane	GO:0017176//phosphatidylinositol N-acetylglucosaminyltransferase activity;GO:0008324//cation transmembrane transporter activity	GO:0006506//GPI anchor biosynthetic process;GO:0098655//cation transmembrane transport	NA	gi|926765012|ref|XP_013891558.1|//magnesium transporter [Monoraphidium neglectum]	Transport
Cz03g01170	1.58212	NA	NA	NA	NA	NA	Function unknown
Cz16g03130	1.58207	NA	GO:0005488//binding	NA	K14570//RNA exonuclease 1 [EC:3.1.-.-];K18327//RNA exonuclease 4 [EC:3.1.-.-]	gi|545370136|ref|XP_005649736.1|//hypothetical protein COCSUDRAFT_27861 [Coccomyxa subellipsoidea C-169]	DNA, RNA and gene expression
Cz02g02190	1.58074	GO:0005634//nucleus;GO:0005813//centrosome;GO:0005737//cytoplasm	GO:0008536//Ran GTPase binding;GO:0005096//GTPase activator activity	GO:0007051//spindle organization;GO:0046604//positive regulation of mitotic centrosome separation;GO:0006511//ubiquitin-dependent protein catabolic process;GO:0006606//protein import into nucleus;GO:0000082//G1/S transition of mitotic cell cycle;GO:0043547//positive regulation of GTPase activity;GO:0006405//RNA export from nucleus	K15306//Ran-binding protein 1	gi|926786832|ref|XP_013901890.1|//putative Ran-binding protein 1 c [Monoraphidium neglectum]	Transport
Cz03g35230	1.58053	NA	NA	NA	K02350//DNA polymerase zeta [EC:2.7.7.7]	gi|971506451|dbj|GAQ91759.1|//hypothetical protein KFL_008470050 [Klebsormidium flaccidum]	DNA, RNA and gene expression
Cz01g02050	1.58031	NA	NA	NA	NA	gi|302837796|ref|XP_002950457.1|//hypothetical protein VOLCADRAFT_60325 [Volvox carteri f. nagariensis]	Function unknown
Cz03g09070	1.58025	NA	NA	NA	NA	gi|302853811|ref|XP_002958418.1|//hypothetical protein VOLCADRAFT_99692 [Volvox carteri f. nagariensis]	Function unknown
Cz16g20310	1.57982	NA	NA	NA	NA	NA	Function unknown
Cz03g36140	1.57912	NA	GO:0003824//catalytic activity	NA	K03004//DNA-directed RNA polymerase I subunit RPA43;K03234//elongation factor 2	gi|926790941|ref|XP_013903944.1|//hypothetical protein MNEG_3029 [Monoraphidium neglectum]	DNA, RNA and gene expression
Cz02g30180	1.57815	NA	GO:0004640//phosphoribosylanthranilate isomerase activity	GO:0000162//tryptophan biosynthetic process	K01817//phosphoribosylanthranilate isomerase [EC:5.3.1.24]	gi|926770244|ref|XP_013893596.1|//phosphoribosylanthranilate isomerase [Monoraphidium neglectum]	Metabolism
Cz03g18150	1.57731	NA	NA	NA	NA	gi|926783174|ref|XP_013900061.1|//hypothetical protein MNEG_6920 [Monoraphidium neglectum]	Function unknown
Cz05g17190	1.57695	NA	GO:0004640//phosphoribosylanthranilate isomerase activity;GO:0004425//indole-3-glycerol-phosphate synthase activity	GO:0000162//tryptophan biosynthetic process	K01609//indole-3-glycerol phosphate synthase [EC:4.1.1.48]	gi|926786902|ref|XP_013901925.1|//indole-3-glycerol phosphate synthase [Monoraphidium neglectum]	Metabolism
Cz10g10150	1.5767	GO:0005730//nucleolus;GO:0030684//preribosome	NA	GO:0042274//ribosomal small subunit biogenesis;GO:0006364//rRNA processing	K14558//periodic tryptophan protein 2	gi|552838707|ref|XP_005849636.1|//hypothetical protein CHLNCDRAFT_21248 [Chlorella variabilis]	Protein synthesis, modification, folding and turnover
Cz03g32190	1.576	NA	GO:0016905//myosin heavy chain kinase activity	GO:0006468//protein phosphorylation	K08266//target of rapamycin complex subunit LST8	gi|302842255|ref|XP_002952671.1|//hypothetical protein VOLCADRAFT_81959 [Volvox carteri f. nagariensis]	Protein synthesis, modification, folding and turn over
Cz08g30080	1.57583	NA	NA	NA	NA	gi|302830250|ref|XP_002946691.1|//hypothetical protein VOLCADRAFT_86901 [Volvox carteri f. nagariensis]	Function unknown
Cz15g00270	1.5746	NA	NA	NA	NA	NA	Function unknown
Cz02g28020	1.5738	NA	NA	NA	NA	gi|926767782|ref|XP_013892943.1|//hypothetical protein MNEG_14039 [Monoraphidium neglectum]	Function unknown
Cz13g08200	1.57355	NA	NA	NA	NA	gi|585101156|gb|EWM21094.1|//hypothetical protein Naga_100776g2 [Nannochloropsis gaditana]	Function unknown
Cz05g20120	1.57261	NA	GO:0003723//RNA binding	NA	K14844//pumilio homology domain family member 6	gi|159477525|ref|XP_001696859.1|//puf protein [Chlamydomonas reinhardtii]	DNA, RNA and gene expression
Cz15g19080	1.57228	NA	NA	NA	NA	NA	Function unknown
Cz09g22010	1.57193	NA	NA	NA	NA	NA	Function unknown
Cz12g22160	1.5713	NA	NA	NA	NA	gi|159463924|ref|XP_001690192.1|//predicted protein [Chlamydomonas reinhardtii]	Function unknown
Cz03g28280	1.57124	GO:0005634//nucleus;GO:0005829//cytosol	NA	GO:0030490//maturation of SSU-rRNA	K09140//pre-rRNA-processing protein TSR3	gi|926763430|ref|XP_013890767.1|//hypothetical protein MNEG_16217 [Monoraphidium neglectum]	DNA, RNA and gene expression
Cz05g36210	1.57123	NA	NA	NA	K04710//ceramide synthetase [EC:2.3.1.24]	gi|926777808|ref|XP_013897378.1|//putative LAG1, ceramide synthase 5 [Monoraphidium neglectum]	Metabolism
Cz08g04080	1.57075	NA	NA	NA	NA	gi|302833902|ref|XP_002948514.1|//hypothetical protein VOLCADRAFT_88949 [Volvox carteri f. nagariensis]	Function unknown
Cz15g10310	1.57008	NA	GO:0016301//kinase activity	NA	K04733//interleukin-1 receptor-associated kinase 4 [EC:2.7.11.1];K04427//mitogen-activated protein kinase kinase kinase 7 [EC:2.7.11.25]	gi|159463520|ref|XP_001689990.1|//predicted protein [Chlamydomonas reinhardtii]	Protein synthesis, modification, folding and turnover
Cz01g15170	1.56995	NA	GO:0004084//branched-chain-amino-acid transaminase activity;GO:0005525//GTP binding;GO:0003924//GTPase activity	NA	K01528//dynamin GTPase [EC:3.6.5.5];K17065//dynamin 1-like protein [EC:3.6.5.5]	gi|302842381|ref|XP_002952734.1|//dynamin-related GTPase [Volvox carteri f. nagariensis]	Metabolism
Cz14g01250	1.56899	NA	GO:0005524//ATP binding;GO:0032542//sulfiredoxin activity	GO:0098869//cellular oxidant detoxification;GO:0055114//oxidation-reduction process	K12260//sulfiredoxin [EC:1.8.98.2]	gi|302836285|ref|XP_002949703.1|//hypothetical protein VOLCADRAFT_59680 [Volvox carteri f. nagariensis]	Metabolism
Cz13g01080	1.56809	NA	NA	NA	K12619//5'-3' exoribonuclease 2 [EC:3.1.13.-]	gi|1000955981|ref|XP_015577643.1|//PREDICTED: 5'-3' exoribonuclease 3 isoform X3 [Ricinus communis]	DNA, RNA and gene expression
Cz02g31060	1.56722	NA	NA	NA	K15131//mediator of RNA polymerase II transcription subunit 11	gi|971514694|dbj|GAQ83515.1|//Med11 super family protein [Klebsormidium flaccidum]	DNA, RNA and gene expression
Cz02g17270	1.56546	NA	NA	NA	NA	gi|545373907|ref|XP_005651272.1|//hypothetical protein COCSUDRAFT_46205 [Coccomyxa subellipsoidea C-169]	Function unknown
Cz11g02260	1.56545	NA	NA	NA	NA	NA	Function unknown
Cz06g09190	1.56496	NA	NA	NA	NA	NA	Function unknown
Cz03g09110	1.56482	GO:0044424//intracellular part	NA	NA	K03036//26S proteasome regulatory subunit N6	gi|302838197|ref|XP_002950657.1|//26S proteasome regulatory complex [Volvox carteri f. nagariensis]	Protein synthesis, modification, folding and turnover
Cz01g31170	1.56437	NA	NA	NA	NA	NA	Function unknown
Cz01g34030	1.56225	NA	NA	NA	K15262//protein BCP1	gi|545360172|ref|XP_005645487.1|//hypothetical protein COCSUDRAFT_43807 [Coccomyxa subellipsoidea C-169]	Function unknown
Cz01g03310	1.56192	NA	NA	NA	NA	NA	Function unknown
Cz19g05180	1.5617	NA	NA	NA	NA	gi|159467507|ref|XP_001691933.1|//hypothetical protein CHLREDRAFT_189316 [Chlamydomonas reinhardtii]	Function unknown
Cz05g05070	1.56159	GO:0005737//cytoplasm	GO:0061630//ubiquitin protein ligase activity;GO:0005524//ATP binding;GO:0031625//ubiquitin protein ligase binding;GO:0019788//NEDD8 transferase activity	GO:0045116//protein neddylation	K10579//ubiquitin-conjugating enzyme E2 M	gi|926784672|ref|XP_013900810.1|//hypothetical protein MNEG_6166 [Monoraphidium neglectum]	Protein synthesis, modification, folding and turnover
Cz03g33260	1.56138	GO:0043231//intracellular membrane-bounded organelle;GO:0005840//ribosome	NA	NA	K02992//small subunit ribosomal protein S7	gi|926793625|ref|XP_013905286.1|//Ribosomal protein S7 [Monoraphidium neglectum]	Protein synthesis, modification, folding and turnover
Cz01g39030	1.56088	GO:0005777//peroxisome;GO:0005773//vacuole	GO:0008233//peptidase activity	GO:0008152//metabolic process	K16296//serine carboxypeptidase-like clade I [EC:3.4.16.-]	gi|685297745|ref|XP_009139654.1|//PREDICTED: serine carboxypeptidase-like 20 [Brassica rapa]	Protein synthesis, modification, folding and turnover
Cz15g10080	1.56053	NA	NA	NA	NA	gi|159483897|ref|XP_001699997.1|//predicted protein [Chlamydomonas reinhardtii]	Function unknown
Cz05g00070	1.55889	NA	NA	NA	NA	gi|727585068|ref|XP_010465544.1|//PREDICTED: late embryogenesis abundant protein 76-like [Camelina sativa]	Function unknown
Cz14g18110	1.55868	NA	NA	NA	K14410//lysosomal acid phosphatase [EC:3.1.3.2]	gi|302831582|ref|XP_002947356.1|//hypothetical protein VOLCADRAFT_103449 [Volvox carteri f. nagariensis]	Metabolism
Cz02g38130	1.55823	GO:0043231//intracellular membrane-bounded organelle	NA	NA	K00485//dimethylaniline monooxygenase (N-oxide forming) [EC:1.14.13.8]	gi|545369628|ref|XP_005649551.1|//FAD/NAD(P)-binding domain-containing protein [Coccomyxa subellipsoidea C-169]	Metabolism
Cz03g00160	1.5582	NA	NA	NA	NA	gi|159472252|ref|XP_001694265.1|//predicted protein [Chlamydomonas reinhardtii]	Function unknown
Cz03g37190	1.55764	GO:0044425//membrane part;GO:0005622//intracellular	GO:0005515//protein binding	GO:0044763//single-organism cellular process;GO:0061025//membrane fusion;GO:0016192//vesicle-mediated transport	K08503//syntaxin of plants SYP5	gi|926798815|ref|XP_013906831.1|//Syntaxin-51 [Monoraphidium neglectum]	Transport
Cz04g31040	1.5571	GO:0005737//cytoplasm	GO:0004814//arginine-tRNA ligase activity;GO:0005524//ATP binding	GO:0006420//arginyl-tRNA aminoacylation	K01887//arginyl-tRNA synthetase [EC:6.1.1.19]	gi|159475080|ref|XP_001695651.1|//hypothetical protein CHLREDRAFT_119290 [Chlamydomonas reinhardtii]	Energy
Cz12g15080	1.55693	NA	NA	NA	NA	gi|302840275|ref|XP_002951693.1|//oxidoreductase [Volvox carteri f. nagariensis]	Function unknown
Cz04g09220	1.5562	NA	NA	NA	NA	gi|926782516|ref|XP_013899732.1|//hypothetical protein MNEG_7249 [Monoraphidium neglectum]	Function unknown
Cz14g11110	1.55588	NA	NA	NA	K18163//NADH dehydrogenase [ubiquinone] 1 alpha subcomplex assembly factor 6	gi|302851420|ref|XP_002957234.1|//hypothetical protein VOLCADRAFT_77474 [Volvox carteri f. nagariensis]	Energy
Cz06g20150	1.55508	NA	NA	NA	NA	NA	Function unknown
CzCPg00210	1.55503	GO:0009535//chloroplast thylakoid membrane;GO:0009523//photosystem II;GO:0016021//integral component of membrane	GO:0005506//iron ion binding;GO:0045156//electron transporter, transferring electrons within the cyclic electron transport pathway of photosynthesis activity;GO:0016168//chlorophyll binding;GO:0016491//oxidoreductase activity	GO:0009772//photosynthetic electron transport in photosystem II;GO:0018298//protein-chromophore linkage	K02706//photosystem II P680 reaction center D2 protein [EC:1.10.3.9]	gi|108773048|ref|YP_635958.1|//photosystem II protein D2 (chloroplast) [Acutodesmus obliquus]	Energy
Cz05g30080	1.55373	NA	NA	NA	NA	NA	Function unknown
Cz01g29010	1.55291	GO:0005829//cytosol;GO:0005777//peroxisome	GO:0003973//(S)-2-hydroxy-acid oxidase activity	GO:0010204//defense response signaling pathway, resistance gene-independent;GO:0042742//defense response to bacterium;GO:0050665//hydrogen peroxide biosynthetic process	K11517//(S)-2-hydroxy-acid oxidase [EC:1.1.3.15]	gi|343403745|dbj|BAK61668.1|//glycolate oxidase [Chlamydomonas reinhardtii]	Metabolism
Cz08g00290	1.55163	NA	NA	NA	K05864//peptidyl-prolyl isomerase D [EC:5.2.1.8];K09566//peptidyl-prolyl isomerase G (cyclophilin G) [EC:5.2.1.8]	gi|926791087|ref|XP_013904017.1|//hypothetical protein MNEG_2960 [Monoraphidium neglectum]	Metabolism
Cz12g09180	1.55149	GO:0005851//eukaryotic translation initiation factor 2B complex	GO:0003743//translation initiation factor activity;GO:0046523//S-methyl-5-thioribose-1-phosphate isomerase activity;GO:0005085//guanyl-nucleotide exchange factor activity	GO:0006446//regulation of translational initiation;GO:0019509//L-methionine biosynthetic process from methylthioadenosine	K03239//translation initiation factor eIF-2B subunit alpha	gi|926780362|ref|XP_013898655.1|//Translation initiation factor eIF-2B subunit alpha [Monoraphidium neglectum]	DNA, RNA and gene expression
Cz16g16140	1.55108	GO:0012511//monolayer-surrounded lipid storage body;GO:0005773//vacuole;GO:0031969//chloroplast membrane	GO:0005509//calcium ion binding;GO:1990137//plant seed peroxidase activity	GO:0050832//defense response to fungus;GO:1902609//(R)-2-hydroxy-alpha-linolenic acid biosynthetic process;GO:0009409//response to cold;GO:0010118//stomatal movement;GO:0009737//response to abscisic acid;GO:0031407//oxylipin metabolic process;GO:0009751//response to salicylic acid;GO:0009651//response to salt stress;GO:2000377//regulation of reactive oxygen species metabolic process;GO:0009269//r…	K17991//peroxygenase [EC:1.11.2.3]	gi|926797591|ref|XP_013906219.1|//hypothetical protein MNEG_0751 [Monoraphidium neglectum]	Stress and cell death
Cz05g26010	1.55057	NA	GO:0016787//hydrolase activity	NA	K01062//platelet-activating factor acetylhydrolase [EC:3.1.1.47]	gi|926798373|ref|XP_013906610.1|//platelet-activating factor acetylhydrolase 2,40kDa [Monoraphidium neglectum]	Metabolism
Cz08g31110	1.5505	NA	GO:0004084//branched-chain-amino-acid transaminase activity	GO:0008152//metabolic process	K18482//4-amino-4-deoxychorismate lyase [EC:4.1.3.38]	gi|552825203|ref|XP_005846771.1|//hypothetical protein CHLNCDRAFT_52990 [Chlorella variabilis]	Metabolism
Cz16g09250	1.55047	NA	GO:0016787//hydrolase activity	NA	K02535//UDP-3-O-[3-hydroxymyristoyl] N-acetylglucosamine deacetylase [EC:3.5.1.108]	gi|302841230|ref|XP_002952160.1|//hypothetical protein VOLCADRAFT_105382 [Volvox carteri f. nagariensis]	Metabolism
Cz18g05180	1.55003	NA	GO:0016740//transferase activity	NA	K05528//alpha 1,6-mannosyltransferase [EC:2.4.1.232]	gi|926784118|ref|XP_013900533.1|//hypothetical protein MNEG_6445 [Monoraphidium neglectum]	Metabolism
Cz01g09300	1.54996	NA	NA	NA	K11294//nucleolin	gi|552838936|ref|XP_005849687.1|//hypothetical protein CHLNCDRAFT_143267 [Chlorella variabilis]	Cell structure and component
Cz16g01190	1.54988	NA	NA	NA	NA	gi|926776532|ref|XP_013896740.1|//hypothetical protein MNEG_10244 [Monoraphidium neglectum]	Function unknown
Cz09g26290	1.54881	GO:0005774//vacuolar membrane;GO:0005634//nucleus;GO:0005829//cytosol;GO:0005839//proteasome core complex	GO:0004298//threonine-type endopeptidase activity	GO:0006511//ubiquitin-dependent protein catabolic process;GO:0010363//regulation of plant-type hypersensitive response	K02738//20S proteasome subunit beta 1 [EC:3.4.25.1]	gi|926784832|ref|XP_013900890.1|//20S proteasome subunit beta 1 [Monoraphidium neglectum]	Protein synthesis, modification, folding and turnover
Cz07g21180	1.54821	NA	NA	GO:0008612//peptidyl-lysine modification to peptidyl-hypusine	K00809//deoxyhypusine synthase [EC:2.5.1.46]	gi|159463424|ref|XP_001689942.1|//deoxypusine synthase 1 [Chlamydomonas reinhardtii]	Protein synthesis, modification, folding and turnover
Cz16g05210	1.54712	NA	NA	NA	K06694//26S proteasome non-ATPase regulatory subunit 10	gi|568013372|gb|ETL87549.1|//TKL protein kinase [Phytophthora parasitica]	Protein synthesis, modification, folding and turnover
Cz02g01090	1.54617	NA	NA	NA	NA	gi|926778828|ref|XP_013897888.1|//hypothetical protein MNEG_9091 [Monoraphidium neglectum]	Function unknown
Cz15g16160	1.54488	NA	NA	NA	NA	gi|926771596|ref|XP_013894272.1|//hypothetical protein MNEG_12709 [Monoraphidium neglectum]	Function unknown
Cz02g09220	1.54434	NA	NA	NA	NA	NA	Function unknown
Cz02g20070	1.54305	NA	GO:0016740//transferase activity	NA	K20028//palmitoyltransferase ZDHHC2/15/20 [EC:2.3.1.225]	gi|302847301|ref|XP_002955185.1|//hypothetical protein VOLCADRAFT_83102 [Volvox carteri f. nagariensis]	Metabolism
Cz14g05080	1.54305	NA	GO:0016491//oxidoreductase activity	NA	NA	gi|926788819|ref|XP_013902883.1|//hypothetical protein MNEG_4092 [Monoraphidium neglectum]	Metabolism
Cz09g04200	1.5417	NA	NA	NA	K11135//Pin2-interacting protein X1	gi|302833854|ref|XP_002948490.1|//hypothetical protein VOLCADRAFT_120649 [Volvox carteri f. nagariensis]	Function unknown
Cz01g18010	1.54161	GO:0005623//cell	GO:0015035//protein disulfide oxidoreductase activity;GO:0009055//electron carrier activity;GO:0051537//2 iron, 2 sulfur cluster binding;GO:0005506//iron ion binding;GO:0051213//dioxygenase activity	GO:0055114//oxidation-reduction process;GO:0045454//cell redox homeostasis	K07390//monothiol glutaredoxin	gi|159489795|ref|XP_001702880.1|//glutaredoxin, CGFS type [Chlamydomonas reinhardtii]	Signaling
Cz03g01030	1.53996	NA	GO:0051537//2 iron, 2 sulfur cluster binding;GO:0046872//metal ion binding;GO:0016491//oxidoreductase activity	GO:0055114//oxidation-reduction process	NA	gi|926798391|ref|XP_013906619.1|//hypothetical protein MNEG_0347 [Monoraphidium neglectum]	Metabolism
Cz06g14100	1.53955	GO:0044424//intracellular part	NA	NA	K14556//U3 small nucleolar RNA-associated protein 12	gi|926788967|ref|XP_013902957.1|//hypothetical protein MNEG_4018 [Monoraphidium neglectum]	DNA, RNA and gene expression
Cz06g36180	1.53802	NA	NA	NA	K02357//elongation factor Ts	gi|552811383|ref|XP_005843451.1|//hypothetical protein CHLNCDRAFT_37444 [Chlorella variabilis]	Function unknown
Cz16g07050	1.53756	GO:0005634//nucleus;GO:0005737//cytoplasm;GO:0005839//proteasome core complex	GO:0004298//threonine-type endopeptidase activity	GO:0006777//Mo-molybdopterin cofactor biosynthetic process;GO:0051603//proteolysis involved in cellular protein catabolic process	K02738//20S proteasome subunit beta 1 [EC:3.4.25.1]	gi|926788857|ref|XP_013902902.1|//20S proteasome subunit beta 1 [Monoraphidium neglectum]	Protein synthesis, modification, folding and turnover
Cz06g00180	1.5369	NA	NA	NA	NA	NA	Function unknown
Cz11g05110	1.53657	NA	NA	NA	NA	gi|971513207|dbj|GAQ84998.1|//hypothetical protein KFL_002160080 [Klebsormidium flaccidum]	Function unknown
Cz08g18060	1.53603	GO:0032040//small-subunit processome;GO:0005730//nucleolus	NA	GO:0042274//ribosomal small subunit biogenesis;GO:0006364//rRNA processing	K14769//U3 small nucleolar RNA-associated protein 11	gi|552811988|ref|XP_005843607.1|//hypothetical protein CHLNCDRAFT_140183 [Chlorella variabilis]	Protein synthesis, modification, folding and turn over
Cz03g14020	1.53525	GO:0043231//intracellular membrane-bounded organelle	NA	NA	K11092//U2 small nuclear ribonucleoprotein A'	gi|926782116|ref|XP_013899532.1|//U2 small nuclear ribonucleoprotein A' [Monoraphidium neglectum]	Cell structure and component
Cz09g26070	1.53463	GO:0005737//cytoplasm	GO:0052657//guanine phosphoribosyltransferase activity;GO:0004422//hypoxanthine phosphoribosyltransferase activity	GO:0009116//nucleoside metabolic process	K00760//hypoxanthine phosphoribosyltransferase [EC:2.4.2.8]	gi|302848619|ref|XP_002955841.1|//hypothetical protein VOLCADRAFT_121469 [Volvox carteri f. nagariensis]	Metabolism
Cz15g04040	1.53284	NA	NA	NA	K14553//U3 small nucleolar RNA-associated protein 18	gi|302828340|ref|XP_002945737.1|//hypothetical protein VOLCADRAFT_78723 [Volvox carteri f. nagariensis]	DNA, RNA and gene expression
Cz01g44110	1.53217	NA	NA	NA	NA	gi|159489958|ref|XP_001702958.1|//hypothetical protein CHLREDRAFT_154359 [Chlamydomonas reinhardtii]	Function unknown
Cz01g20080	1.532	GO:0005739//mitochondrion	GO:0016787//hydrolase activity;GO:0005524//ATP binding	NA	K03593//ATP-binding protein involved in chromosome partitioning	gi|971504848|dbj|GAQ93358.1|//putative iron-suflur protein required for NADH dehydrogenase [Klebsormidium flaccidum]	Energy
Cz01g13050	1.5316	NA	GO:0003723//RNA binding;GO:0005524//ATP binding;GO:0004004//ATP-dependent RNA helicase activity	GO:0010501//RNA secondary structure unwinding	K13179//ATP-dependent RNA helicase DDX18/HAS1 [EC:3.6.4.13]	gi|552838309|ref|XP_005849550.1|//hypothetical protein CHLNCDRAFT_142930 [Chlorella variabilis]	DNA, RNA and gene expression
Cz02g13150	1.5314	NA	NA	NA	NA	gi|926794311|ref|XP_013905629.1|//hypothetical protein MNEG_1344 [Monoraphidium neglectum]	Function unknown
Cz06g26120	1.5306	NA	NA	NA	NA	gi|926794405|ref|XP_013905676.1|//hypothetical protein MNEG_1290 [Monoraphidium neglectum]	Function unknown
Cz16g18170	1.52944	GO:0005829//cytosol	GO:0005524//ATP binding;GO:0002161//aminoacyl-tRNA editing activity;GO:0004822//isoleucine-tRNA ligase activity	GO:0046686//response to cadmium ion;GO:0006428//isoleucyl-tRNA aminoacylation;GO:0006450//regulation of translational fidelity	K01870//isoleucyl-tRNA synthetase [EC:6.1.1.5]	gi|159480322|ref|XP_001698233.1|//hypothetical protein CHLREDRAFT_139213 [Chlamydomonas reinhardtii]	Protein synthesis, modification, folding and turn over
Cz01g20050	1.52903	NA	NA	NA	NA	gi|302830778|ref|XP_002946955.1|//hypothetical protein VOLCADRAFT_79360 [Volvox carteri f. nagariensis]	Function unknown
Cz04g35130	1.52897	NA	NA	NA	NA	gi|926780496|ref|XP_013898722.1|//hypothetical protein MNEG_8262 [Monoraphidium neglectum]	Function unknown
Cz03g32160	1.52815	NA	NA	NA	NA	gi|552825030|ref|XP_005846730.1|//expressed protein [Chlorella variabilis]	Function unknown
Cz01g39120	1.5279	NA	NA	NA	NA	gi|926798653|ref|XP_013906750.1|//hypothetical protein MNEG_0230 [Monoraphidium neglectum]	Function unknown
Cz14g09190	1.52742	NA	NA	NA	NA	gi|926773618|ref|XP_013895283.1|//hypothetical protein MNEG_11699 [Monoraphidium neglectum]	Function unknown
Cz16g07010	1.52693	GO:0005774//vacuolar membrane;GO:0048046//apoplast;GO:0009506//plasmodesma;GO:0031514//motile cilium;GO:0005829//cytosol;GO:0005794//Golgi apparatus;GO:0005777//peroxisome;GO:0005886//plasma membrane;GO:0009507//chloroplast	GO:0046872//metal ion binding;GO:0005524//ATP binding;GO:0004550//nucleoside diphosphate kinase activity	GO:0006165//nucleoside diphosphate phosphorylation;GO:0006241//CTP biosynthetic process;GO:0006228//UTP biosynthetic process;GO:0009585//red, far-red light phototransduction;GO:0046686//response to cadmium ion;GO:0009651//response to salt stress;GO:0070301//cellular response to hydrogen peroxide;GO:0006183//GTP biosynthetic process	K00940//nucleoside-diphosphate kinase [EC:2.7.4.6]	gi|926798913|ref|XP_013906880.1|//nucleoside-diphosphate kinase [Monoraphidium neglectum]	Energy
Cz09g01070	1.52573	GO:0005774//vacuolar membrane;GO:0005768//endosome;GO:0009506//plasmodesma;GO:0005829//cytosol;GO:0005886//plasma membrane;GO:0005802//trans-Golgi network;GO:0000139//Golgi membrane	GO:0005525//GTP binding	GO:0007264//small GTPase mediated signal transduction;GO:0042147//retrograde transport, endosome to Golgi;GO:0006890//retrograde vesicle-mediated transport, Golgi to ER;GO:0006891//intra-Golgi vesicle-mediated transport	K07893//Ras-related protein Rab-6A	gi|159463966|ref|XP_001690213.1|//small rab-related GTPase [Chlamydomonas reinhardtii]	Miscellaneous
Cz12g07170	1.52497	NA	NA	NA	NA	NA	Function unknown
Cz05g16170	1.52489	NA	NA	NA	K10268//F-box and leucine-rich repeat protein 2/20	gi|926783124|ref|XP_013900036.1|//hypothetical protein MNEG_6944 [Monoraphidium neglectum]	Function unknown
Cz09g21250	1.52488	NA	NA	GO:0006629//lipid metabolic process	K16813//patatin-like phospholipase domain-containing protein 1 [EC:3.1.1.-]	gi|159469774|ref|XP_001693038.1|//predicted protein [Chlamydomonas reinhardtii]	Metabolism
Cz04g40060	1.5246	NA	NA	NA	NA	gi|302848988|ref|XP_002956025.1|//hypothetical protein VOLCADRAFT_107025 [Volvox carteri f. nagariensis]	Function unknown
Cz11g25130	1.52443	GO:0018444//translation release factor complex;GO:0005829//cytosol	GO:0003746//translation elongation factor activity;GO:0005525//GTP binding;GO:0003924//GTPase activity;GO:0003747//translation release factor activity	GO:0006414//translational elongation;GO:0002184//cytoplasmic translational termination	K03267//peptide chain release factor subunit 3	gi|302854461|ref|XP_002958738.1|//elongation factor-like protein [Volvox carteri f. nagariensis]	DNA, RNA and gene expression
Cz14g01050	1.524	GO:0016020//membrane	NA	NA	K17983//sensitive to high expression protein 9, mitochondrial	gi|926790287|ref|XP_013903617.1|//putative Sensitive to high expression protein 9 like protein [Monoraphidium neglectum]	Function unknown
Cz07g10100	1.52359	NA	NA	NA	K14550//U3 small nucleolar RNA-associated protein 10	gi|545373347|ref|XP_005651047.1|//hypothetical protein COCSUDRAFT_46114 [Coccomyxa subellipsoidea C-169]	DNA, RNA and gene expression
Cz03g32090	1.52352	GO:0031595//nuclear proteasome complex;GO:0031597//cytosolic proteasome complex;GO:0008540//proteasome regulatory particle, base subcomplex	GO:0005524//ATP binding;GO:0008233//peptidase activity;GO:0036402//proteasome-activating ATPase activity;GO:0017025//TBP-class protein binding;GO:0008568//microtubule-severing ATPase activity	GO:1901800//positive regulation of proteasomal protein catabolic process;GO:0045899//positive regulation of RNA polymerase II transcriptional preinitiation complex assembly;GO:0030433//ER-associated ubiquitin-dependent protein catabolic process	K03064//26S proteasome regulatory subunit T4	gi|159466984|ref|XP_001691678.1|//26S proteasome regulatory subunit [Chlamydomonas reinhardtii]	Protein synthesis, modification, folding and turn over
Cz12g17090	1.52329	NA	NA	NA	NA	gi|926786258|ref|XP_013901603.1|//Surfeit locus protein 2 [Monoraphidium neglectum]	Function unknown
Cz16g02110	1.52328	NA	NA	NA	NA	NA	Function unknown
Cz04g23050	1.52325	NA	GO:0003824//catalytic activity	GO:0044238//primary metabolic process;GO:0044710//single-organism metabolic process;GO:0071704//organic substance metabolic process	NA	gi|159489386|ref|XP_001702678.1|//predicted protein [Chlamydomonas reinhardtii]	Metabolism
Cz06g24050	1.52315	GO:0022625//cytosolic large ribosomal subunit;GO:0005739//mitochondrion	GO:0003735//structural constituent of ribosome	GO:0002181//cytoplasmic translation;GO:0042273//ribosomal large subunit biogenesis	K02898//large subunit ribosomal protein L26e	gi|255080798|ref|XP_002503972.1|//predicted protein [Micromonas sp. RCC299]	Protein synthesis, modification, folding and turn over
Cz02g38040	1.52244	NA	NA	NA	K20224//importin-9	gi|926798133|ref|XP_013906490.1|//Activator heat shock protein ATPase [Monoraphidium neglectum]	Function unknown
Cz02g18120	1.52083	GO:0005634//nucleus;GO:0009506//plasmodesma;GO:0000502//proteasome complex;GO:0005829//cytosol	NA	GO:0006511//ubiquitin-dependent protein catabolic process;GO:0007275//multicellular organism development	K03035//26S proteasome regulatory subunit N5	gi|926787084|ref|XP_013902016.1|//26S proteasome non-ATPase regulatory subunit 12 [Monoraphidium neglectum]	Protein synthesis, modification, folding and turnover
Cz16g12200	1.51911	NA	NA	NA	NA	gi|926798211|ref|XP_013906529.1|//Phosducin-like protein 3 [Monoraphidium neglectum]	Function unknown
Cz08g21210	1.51863	NA	NA	NA	K07056//16S rRNA (cytidine1402-2'-O)-methyltransferase [EC:2.1.1.198]	gi|545374482|ref|XP_005651524.1|//tetrapyrrole methylase family protein [Coccomyxa subellipsoidea C-169]	DNA, RNA and gene expression
Cz02g17020	1.51854	NA	NA	NA	K15426//serine/threonine-protein phosphatase 4 regulatory subunit 4	gi|926794495|ref|XP_013905721.1|//hypothetical protein MNEG_1248 [Monoraphidium neglectum]	Protein synthesis, modification, folding and turn over
Cz06g25020	1.51805	NA	NA	NA	K16056//calcium release-activated calcium channel protein 1	gi|926791131|ref|XP_013904039.1|//hypothetical protein MNEG_2934 [Monoraphidium neglectum]	Transport
Cz07g10010	1.51544	NA	GO:1901363//heterocyclic compound binding;GO:0097159//organic cyclic compound binding;GO:0016705//oxidoreductase activity, acting on paired donors, with incorporation or reduction of molecular oxygen	NA	K00472//prolyl 4-hydroxylase [EC:1.14.11.2];K14809//ATP-dependent RNA helicase DDX55/SPB4 [EC:3.6.4.13]	gi|302854479|ref|XP_002958747.1|//hypothetical protein VOLCADRAFT_108284 [Volvox carteri f. nagariensis]	DNA, RNA and gene expression
Cz08g27020	1.51468	NA	NA	NA	NA	gi|926785482|ref|XP_013901215.1|//hypothetical protein MNEG_5767 [Monoraphidium neglectum]	Function unknown
Cz14g21120	1.51464	NA	NA	NA	NA	gi|971511778|dbj|GAQ86422.1|//hypothetical protein KFL_002880060 [Klebsormidium flaccidum]	Function unknown
Cz11g16290	1.51457	GO:0005840//ribosome;GO:0005739//mitochondrion	GO:0003735//structural constituent of ribosome	GO:0006412//translation	K02935//large subunit ribosomal protein L7/L12	gi|926775008|ref|XP_013895978.1|//50S ribosomal protein L7/L12 [Monoraphidium neglectum]	Protein synthesis, modification, folding and turnover
Cz04g02210	1.51426	NA	NA	NA	NA	NA	Function unknown
Cz07g11150	1.51419	NA	NA	NA	NA	gi|470133493|ref|XP_004302600.1|//PREDICTED: protein LURP-one-related 10-like [Fragaria vesca subsp. vesca]	Function unknown
Cz15g18200	1.51416	GO:0005829//cytosol	GO:0046872//metal ion binding;GO:0005524//ATP binding;GO:0004478//methionine adenosyltransferase activity	GO:0006730//one-carbon metabolic process;GO:0006556//S-adenosylmethionine biosynthetic process	K00789//S-adenosylmethionine synthetase [EC:2.5.1.6]	gi|159477124|ref|XP_001696661.1|//S-Adenosylmethionine synthetase [Chlamydomonas reinhardtii]	Metabolism
Cz06g14270	1.51404	GO:0032040//small-subunit processome;GO:0005730//nucleolus	GO:0003723//RNA binding	GO:0000462//maturation of SSU-rRNA from tricistronic rRNA transcript (SSU-rRNA, 5.8S rRNA, LSU-rRNA)	K06961//ribosomal RNA assembly protein	gi|552823512|ref|XP_005846376.1|//hypothetical protein CHLNCDRAFT_58322 [Chlorella variabilis]	Protein synthesis, modification, folding and turnover
Cz14g05100	1.51388	NA	NA	NA	NA	gi|159480106|ref|XP_001698125.1|//hypothetical protein CHLREDRAFT_151565 [Chlamydomonas reinhardtii]	Function unknown
Cz09g10170	1.51379	GO:0016021//integral component of membrane	GO:0004029//aldehyde dehydrogenase (NAD) activity	GO:0055114//oxidation-reduction process	K17761//succinate-semialdehyde dehydrogenase, mitochondrial [EC:1.2.1.24]	gi|926798173|ref|XP_013906510.1|//hypothetical protein MNEG_0459 [Monoraphidium neglectum]	Metabolism
Cz06g06090	1.5129	GO:0005829//cytosol	GO:0005524//ATP binding;GO:0051082//unfolded protein binding	GO:0006457//protein folding	K09493//T-complex protein 1 subunit alpha	gi|302829697|ref|XP_002946415.1|//chaperonin complex component [Volvox carteri f. nagariensis]	Protein synthesis, modification, folding and turnover
Cz12g23100	1.51252	NA	NA	NA	NA	gi|159471337|ref|XP_001693813.1|//predicted protein [Chlamydomonas reinhardtii]	Function unknown
Cz14g03150	1.51248	NA	NA	NA	K14829//pre-rRNA-processing protein IPI3	gi|926780932|ref|XP_013898940.1|//WD repeat-containing protein 18 [Monoraphidium neglectum]	DNA, RNA and gene expression
Cz05g32250	1.51206	GO:0016021//integral component of membrane	NA	NA	K18643//katanin p80 WD40 repeat-containing subunit B1	gi|159472989|ref|XP_001694627.1|//transmembrane protein [Chlamydomonas reinhardtii]	Cell structure and compoent
Cz01g10210	1.50995	NA	GO:0008422//beta-glucosidase activity;GO:0102483//scopolin beta-glucosidase activity	GO:0005975//carbohydrate metabolic process	K05350//beta-glucosidase [EC:3.2.1.21]	gi|302848992|ref|XP_002956027.1|//hypothetical protein VOLCADRAFT_107029 [Volvox carteri f. nagariensis]	Metabolism
Cz10g09200	1.50936	GO:0016021//integral component of membrane	NA	NA	NA	gi|168038976|ref|XP_001771975.1|//predicted protein [Physcomitrella patens]	Function unknown
Cz15g05010	1.50932	NA	NA	NA	NA	NA	Function unknown
Cz11g20010	1.50874	NA	NA	NA	NA	gi|159483093|ref|XP_001699597.1|//predicted protein [Chlamydomonas reinhardtii]	Function unknown
Cz14g25110	1.5084	GO:0005623//cell	GO:0016667//oxidoreductase activity, acting on a sulfur group of donors	GO:0009987//cellular process;GO:0044710//single-organism metabolic process	K03671//thioredoxin 1	gi|159485478|ref|XP_001700771.1|//thioredoxin o [Chlamydomonas reinhardtii]	Signaling
Cz08g17040	1.5084	NA	NA	NA	NA	gi|926778560|ref|XP_013897754.1|//hypothetical protein MNEG_9229 [Monoraphidium neglectum]	Function unknown
Cz04g21050	1.50822	NA	NA	NA	K14399//polyribonucleotide 5'-hydroxyl-kinase [EC:2.7.1.78];K00133//aspartate-semialdehyde dehydrogenase [EC:1.2.1.11]	gi|926775012|ref|XP_013895980.1|//hypothetical protein MNEG_11003 [Monoraphidium neglectum]	Metabolism
Cz02g39280	1.50723	NA	NA	NA	K14735//hephaestin [EC:1.16.3.1]	gi|926797851|ref|XP_013906349.1|//hypothetical protein MNEG_0617 [Monoraphidium neglectum]	Function unknown
Cz19g01090	1.50638	NA	NA	NA	NA	gi|926778328|ref|XP_013897638.1|//hypothetical protein MNEG_9345 [Monoraphidium neglectum]	Function unknown
Cz03g23260	1.50533	GO:0016020//membrane;GO:0044431//Golgi apparatus part	GO:0016787//hydrolase activity;GO:0005488//binding	GO:0006810//transport;GO:0061024//membrane organization	K14802//phospholipid-transporting ATPase [EC:3.6.3.1]	gi|159479504|ref|XP_001697830.1|//ATPase, phospholipid transporter [Chlamydomonas reinhardtii]	Transport
Cz07g28150	1.50523	GO:0009536//plastid	GO:0051536//iron-sulfur cluster binding	GO:0055114//oxidation-reduction process	K02639//ferredoxin	gi|552815649|ref|XP_005844499.1|//hypothetical protein CHLNCDRAFT_138861 [Chlorella variabilis]	Signaling
Cz07g22100	1.50491	NA	NA	NA	NA	NA	Function unknown
Cz12g21180	1.50477	GO:0005634//nucleus;GO:0019773//proteasome core complex, alpha-subunit complex;GO:0005737//cytoplasm	GO:0004298//threonine-type endopeptidase activity	GO:0006511//ubiquitin-dependent protein catabolic process	K02728//20S proteasome subunit alpha 3 [EC:3.4.25.1]	gi|302833389|ref|XP_002948258.1|//20S proteasome alpha subunit C [Volvox carteri f. nagariensis]	Protein synthesis, modification, folding and turnover
Cz02g24250	1.50417	GO:0044424//intracellular part	NA	GO:0016070//RNA metabolic process	K15322//tRNA-splicing endonuclease subunit Sen2 [EC:3.1.27.9];K15436//transportin-3	gi|302854398|ref|XP_002958707.1|//hypothetical protein VOLCADRAFT_108274 [Volvox carteri f. nagariensis]	DNA, RNA and gene expression
Cz12g15130	1.5036	NA	NA	NA	NA	NA	Function unknown
Cz02g07020	1.50341	NA	NA	NA	NA	gi|926772800|ref|XP_013894874.1|//Qb+c-SNARE protein, SNAP25-family [Monoraphidium neglectum]	Function unknown
Cz04g00030	1.5034	GO:0071004//U2-type prespliceosome;GO:0089701//U2AF;GO:0016607//nuclear speck;GO:0000243//commitment complex	GO:0008187//poly-pyrimidine tract binding;GO:0030628//pre-mRNA 3'-splice site binding	NA	K12837//splicing factor U2AF 65 kDa subunit	gi|159487587|ref|XP_001701804.1|//U2 snRNP auxiliary factor, large subunit [Chlamydomonas reinhardtii]	DNA, RNA and gene expression
UNPLg00305	1.50274	NA	NA	NA	K03511//DNA polymerase kappa [EC:2.7.7.7]	gi|545374797|ref|XP_005651642.1|//hypothetical protein COCSUDRAFT_45729 [Coccomyxa subellipsoidea C-169]	DNA, RNA and gene expression
Cz05g11140	1.50207	NA	GO:0003723//RNA binding	NA	K03260//translation initiation factor 4G	gi|926790617|ref|XP_013903782.1|//Eukaryotic initiation factor iso-4F subunit p82-34 [Monoraphidium neglectum]	Protein synthesis, modification, folding and turn over
Cz17g09090	1.50192	NA	GO:0003824//catalytic activity	GO:0008152//metabolic process	NA	gi|552831687|ref|XP_005848186.1|//hypothetical protein CHLNCDRAFT_145599 [Chlorella variabilis]	Metabolism
Cz07g33050	1.50153	GO:0005840//ribosome;GO:0009536//plastid	GO:0003723//RNA binding;GO:0003735//structural constituent of ribosome	GO:0006412//translation	K02950//small subunit ribosomal protein S12	gi|302837873|ref|XP_002950495.1|//mitochondrial ribosomal protein S12 [Volvox carteri f. nagariensis]	Protein synthesis, modification, folding and turnover
Cz06g36080	1.50109	NA	NA	NA	NA	NA	Function unknown
Cz02g06020	1.49965	NA	GO:0003824//catalytic activity	GO:0008152//metabolic process	K00665//fatty acid synthase, animal type [EC:2.3.1.85];K20771//carlactone C-19 oxidase [EC:1.14.-.-];K01832//thromboxane-A synthase [EC:5.3.99.5]	gi|926780756|ref|XP_013898852.1|//cytochrome P450 [Monoraphidium neglectum]	Metabolism
Cz12g11200	1.49947	NA	GO:0043130//ubiquitin binding	NA	K14848//ribosome assembly protein RRB1	gi|302842620|ref|XP_002952853.1|//hypothetical protein VOLCADRAFT_81979 [Volvox carteri f. nagariensis]	Protein synthesis, modification, folding and turnover
Cz06g19200	1.499	GO:0016020//membrane	GO:0097159//organic cyclic compound binding;GO:1901363//heterocyclic compound binding;GO:0030586//[methionine synthase] reductase activity	GO:0044710//single-organism metabolic process	K00327//NADPH-ferrihemoprotein reductase [EC:1.6.2.4]	gi|926780622|ref|XP_013898785.1|//hypothetical protein MNEG_8195 [Monoraphidium neglectum]	Metabolism
Cz05g08070	1.4988	NA	NA	NA	K10752//histone-binding protein RBBP4	gi|926780920|ref|XP_013898934.1|//hypothetical protein MNEG_8047 [Monoraphidium neglectum]	DNA, RNA and gene expression
Cz16g08150	1.49874	GO:0016021//integral component of membrane;GO:0019013//viral nucleocapsid;GO:0031429//box H/ACA snoRNP complex	NA	GO:0042254//ribosome biogenesis;GO:0001522//pseudouridine synthesis	K11128//H/ACA ribonucleoprotein complex subunit 1	gi|225441619|ref|XP_002281927.1|//PREDICTED: putative H/ACA ribonucleoprotein complex subunit 1-like protein 1 [Vitis vinifera]	Metabolism
Cz06g11130	1.49788	NA	GO:0097159//organic cyclic compound binding;GO:1901363//heterocyclic compound binding;GO:0004004//ATP-dependent RNA helicase activity	GO:0010501//RNA secondary structure unwinding	K13179//ATP-dependent RNA helicase DDX18/HAS1 [EC:3.6.4.13]	gi|302829735|ref|XP_002946434.1|//hypothetical protein VOLCADRAFT_86719 [Volvox carteri f. nagariensis]	DNA, RNA and gene expression
Cz05g13080	1.49756	NA	NA	NA	K07025//putative hydrolase of the HAD superfamily;K18551//pyrimidine and pyridine-specific 5'-nucleotidase [EC:3.1.3.-]	gi|926783550|ref|XP_013900249.1|//putative hydrolase of the HAD superfamily [Monoraphidium neglectum]	Metabolism
Cz05g18150	1.49741	GO:0005840//ribosome	GO:0003735//structural constituent of ribosome	GO:0006412//translation	K02926//large subunit ribosomal protein L4	gi|926776822|ref|XP_013896885.1|//hypothetical protein MNEG_10096 [Monoraphidium neglectum]	Protein synthesis, modification, folding and turnover
Cz01g29170	1.49683	NA	NA	NA	K08869//aarF domain-containing kinase	gi|926787703|ref|XP_013902325.1|//ABC1 family protein [Monoraphidium neglectum]	Function unknown
Cz16g06230	1.49613	NA	NA	NA	K09539//DnaJ homolog subfamily C member 19	gi|552836503|ref|XP_005849176.1|//hypothetical protein CHLNCDRAFT_143837 [Chlorella variabilis]	Function unknown
Cz09g20230	1.4948	GO:0005634//nucleus;GO:0005737//cytoplasm;GO:0005839//proteasome core complex	GO:0004298//threonine-type endopeptidase activity	GO:0051603//proteolysis involved in cellular protein catabolic process	K02735//20S proteasome subunit beta 3 [EC:3.4.25.1]	gi|926770876|ref|XP_013893912.1|//hypothetical protein MNEG_13071 [Monoraphidium neglectum]	Protein synthesis, modification, folding and turnover
Cz12g22180	1.4941	GO:0005829//cytosol	GO:0017150//tRNA dihydrouridine synthase activity;GO:0050660//flavin adenine dinucleotide binding	GO:0002943//tRNA dihydrouridine synthesis;GO:0055114//oxidation-reduction process	K05544//tRNA-dihydrouridine synthase 3 [EC:1.3.1.89]	gi|926785152|ref|XP_013901050.1|//tRNA-dihydrouridine synthase 3 [Monoraphidium neglectum]	Metabolism
UNPLg00103	1.49392	NA	NA	NA	K03686//molecular chaperone DnaJ;K09510//DnaJ homolog subfamily B member 4;K09519//DnaJ homolog subfamily B member 13	gi|926784956|ref|XP_013900952.1|//DnaJ-like protein [Monoraphidium neglectum]	Function unknown
Cz05g10060	1.49338	GO:0005634//nucleus;GO:0019773//proteasome core complex, alpha-subunit complex;GO:0005737//cytoplasm	GO:0004298//threonine-type endopeptidase activity	GO:0006511//ubiquitin-dependent protein catabolic process	K02726//20S proteasome subunit alpha 2 [EC:3.4.25.1]	gi|159486557|ref|XP_001701305.1|//20S proteasome alpha subunit B [Chlamydomonas reinhardtii]	Protein synthesis, modification, folding and turnover
Cz03g21090	1.49335	GO:0005762//mitochondrial large ribosomal subunit;GO:0022625//cytosolic large ribosomal subunit;GO:0009536//plastid	GO:0003735//structural constituent of ribosome;GO:0070180//large ribosomal subunit rRNA binding	GO:0006412//translation;GO:0042273//ribosomal large subunit biogenesis	K02875//large subunit ribosomal protein L14e	gi|926778306|ref|XP_013897627.1|//putative 60S ribosomal protein L14 [Monoraphidium neglectum]	Protein synthesis, modification, folding and turnover
Cz09g02220	1.49319	GO:0005634//nucleus;GO:0005737//cytoplasm	GO:0000179//rRNA (adenine-N6,N6-)-dimethyltransferase activity	GO:0031167//rRNA methylation;GO:0044763//single-organism cellular process	K14191//18S rRNA (adenine1779-N6/adenine1780-N6)-dimethyltransferase [EC:2.1.1.183]	gi|302844675|ref|XP_002953877.1|//hypothetical protein VOLCADRAFT_106150 [Volvox carteri f. nagariensis]	Cell structure and component
Cz09g21200	1.49319	NA	NA	NA	NA	gi|926768516|ref|XP_013893122.1|//hypothetical protein MNEG_13861 [Monoraphidium neglectum]	Function unknown
Cz03g38010	1.49309	GO:0016020//membrane	GO:0003735//structural constituent of ribosome	GO:0006412//translation	NA	gi|159479674|ref|XP_001697915.1|//hypothetical protein CHLREDRAFT_151480 [Chlamydomonas reinhardtii]	DNA, RNA and gene expression
Cz01g46060	1.49174	NA	GO:0016740//transferase activity;GO:0050220//prostaglandin-E synthase activity	GO:0044699//single-organism process;GO:0008152//metabolic process;GO:0009987//cellular process	K05309//microsomal prostaglandin-E synthase 2 [EC:5.3.99.3]	gi|926794365|ref|XP_013905656.1|//Prostaglandin E synthase 2 [Monoraphidium neglectum]	Metabolism
Cz10g07230	1.49174	NA	NA	NA	K01872//alanyl-tRNA synthetase [EC:6.1.1.7];K10848//DNA excision repair protein ERCC-4 [EC:3.1.-.-]	gi|159487751|ref|XP_001701886.1|//hypothetical protein CHLREDRAFT_166254 [Chlamydomonas reinhardtii]	Protein synthesis, modification, folding and turn over
Cz06g01050	1.49127	NA	NA	NA	NA	gi|159464331|ref|XP_001690395.1|//hypothetical protein CHLREDRAFT_188430 [Chlamydomonas reinhardtii]	Function unknown
Cz01g02060	1.49123	NA	NA	GO:0006355//regulation of transcription, DNA-templated	K01527//nascent polypeptide-associated complex subunit beta	gi|302837542|ref|XP_002950330.1|//hypothetical protein VOLCADRAFT_104715 [Volvox carteri f. nagariensis]	DNA, RNA and gene expression
Cz09g31330	1.49101	GO:0005783//endoplasmic reticulum;GO:0005634//nucleus;GO:0016021//integral component of membrane;GO:0005886//plasma membrane	GO:0004366//glycerol-3-phosphate O-acyltransferase activity	GO:0006651//diacylglycerol biosynthetic process;GO:0019432//triglyceride biosynthetic process	K13506//glycerol-3-phosphate O-acyltransferase 3/4 [EC:2.3.1.15]	gi|379134690|gb|AFC93411.1|//glycerol-3-phosphate acyltransferase [Chlamydomonas reinhardtii]	Metabolism
Cz06g03100	1.48998	NA	NA	NA	NA	gi|926794751|ref|XP_013905849.1|//hypothetical protein MNEG_1117 [Monoraphidium neglectum]	Function unknown
Cz06g32110	1.48992	NA	NA	NA	NA	NA	Function unknown
Cz08g11100	1.48952	NA	NA	NA	NA	NA	Function unknown
Cz14g25090	1.48941	NA	NA	NA	NA	NA	Function unknown
Cz10g17180	1.48904	NA	NA	NA	NA	gi|302832295|ref|XP_002947712.1|//hypothetical protein VOLCADRAFT_87862 [Volvox carteri f. nagariensis]	Function unknown
Cz18g13070	1.48857	GO:0016020//membrane;GO:0009507//chloroplast	GO:0016301//kinase activity	GO:0072527//pyrimidine-containing compound metabolic process;GO:0055086//nucleobase-containing small molecule metabolic process;GO:0043094//cellular metabolic compound salvage	K15918//D-glycerate 3-kinase [EC:2.7.1.31]	gi|302844151|ref|XP_002953616.1|//hypothetical protein VOLCADRAFT_94435 [Volvox carteri f. nagariensis]	Metabolism
Cz06g23150	1.48813	NA	NA	NA	K10290//F-box protein 3	gi|926789139|ref|XP_013903043.1|//hypothetical protein MNEG_3937 [Monoraphidium neglectum]	Function unknown
Cz16g21300	1.488	NA	NA	NA	NA	gi|926781014|ref|XP_013898981.1|//hypothetical protein MNEG_8000 [Monoraphidium neglectum]	Function unknown
Cz02g20120	1.48701	NA	NA	NA	NA	NA	Function unknown
Cz12g26280	1.48645	NA	NA	NA	NA	NA	Function unknown
Cz03g13100	1.48619	NA	NA	NA	K15026//translation initiation factor 2A	gi|302842827|ref|XP_002952956.1|//eukaryotic translation initiation factor [Volvox carteri f. nagariensis]	Protein synthesis, modification, folding and turnover
Cz13g12070	1.48617	GO:0016020//membrane;GO:0009941//chloroplast envelope	GO:0005524//ATP binding;GO:0016887//ATPase activity	NA	K05663//mitochondrial ABC transporter ATM;K05656//ATP-binding cassette, subfamily B (MDR/TAP), member 9;K12608//CCR4-NOT complex subunit CAF16;K05658//ATP-binding cassette, subfamily B (MDR/TAP), member 1 [EC:3.6.3.44]	gi|302851877|ref|XP_002957461.1|//hypothetical protein VOLCADRAFT_77566 [Volvox carteri f. nagariensis]	Transport
Cz12g15250	1.48616	GO:0009501//amyloplast;GO:0009507//chloroplast	GO:0004373//glycogen (starch) synthase activity	GO:0019252//starch biosynthetic process	K00703//starch synthase [EC:2.4.1.21]	gi|926786970|ref|XP_013901959.1|//starch synthase [Monoraphidium neglectum]	Metabolism
Cz03g00150	1.48611	GO:0009507//chloroplast	NA	NA	NA	gi|159483581|ref|XP_001699839.1|//hypothetical protein CHLREDRAFT_155606 [Chlamydomonas reinhardtii]	Function unknown
Cz05g34070	1.48588	NA	NA	NA	NA	NA	Function unknown
Cz10g22160	1.48541	NA	NA	NA	NA	NA	Function unknown
Cz10g04020	1.48425	GO:0005739//mitochondrion	GO:0016787//hydrolase activity	NA	K07766//diphosphoinositol-polyphosphate diphosphatase [EC:3.6.1.52]	gi|159483841|ref|XP_001699969.1|//MutT/NUDIX hydrolase [Chlamydomonas reinhardtii]	Metabolism
Cz08g20190	1.48359	NA	NA	NA	K08956//AFG3 family protein [EC:3.4.24.-]	gi|926782232|ref|XP_013899590.1|//NAD dependent epimerase/dehydratase familyprotein [Monoraphidium neglectum]	Metabolism
Cz02g35040	1.48339	NA	NA	NA	K11135//Pin2-interacting protein X1	gi|926790219|ref|XP_013903583.1|//hypothetical protein MNEG_3400 [Monoraphidium neglectum]	Function unknown
Cz06g12070	1.48255	GO:0009507//chloroplast	GO:0016717//oxidoreductase activity, acting on paired donors, with oxidation of a pair of donors resulting in the reduction of molecular oxygen to two molecules of water	GO:0006636//unsaturated fatty acid biosynthetic process;GO:0042759//long-chain fatty acid biosynthetic process	K12418//acyl-lipid (7-3)-desaturase (Delta-4 desaturase) [EC:1.14.19.31]	gi|926783156|ref|XP_013900052.1|//hypothetical protein MNEG_6927 [Monoraphidium neglectum]	Metabolism
Cz14g23090	1.48094	NA	NA	NA	K12185//ESCRT-I complex subunit VPS37	gi|926798651|ref|XP_013906749.1|//subunit of the ESCRT-I complex [Monoraphidium neglectum]	Function unknown
Cz05g00100	1.48073	NA	NA	NA	NA	gi|926789287|ref|XP_013903117.1|//hypothetical protein MNEG_3862 [Monoraphidium neglectum]	Function unknown
UNPLg00320	1.48028	GO:0009536//plastid	GO:0000107//imidazoleglycerol-phosphate synthase activity	GO:0000105//histidine biosynthetic process	K01663//glutamine amidotransferase / cyclase [EC:2.4.2.- 4.1.3.-]	gi|552845365|ref|XP_005851332.1|//hypothetical protein CHLNCDRAFT_55988 [Chlorella variabilis]	Metabolism
Cz04g26120	1.48012	NA	GO:0005488//binding	NA	NA	gi|545364827|ref|XP_005647447.1|//hypothetical protein COCSUDRAFT_16391 [Coccomyxa subellipsoidea C-169]	Function unknown
Cz02g13250	1.47925	NA	NA	NA	NA	gi|926789689|ref|XP_013903318.1|//hypothetical protein MNEG_3656 [Monoraphidium neglectum]	Function unknown
Cz05g07010	1.47897	NA	NA	NA	K20478//golgin subfamily B member 1	gi|302847134|ref|XP_002955102.1|//hypothetical protein VOLCADRAFT_118928 [Volvox carteri f. nagariensis]	Function unknown
Cz06g00220	1.47794	NA	NA	NA	NA	NA	Function unknown
Cz06g29010	1.47695	NA	NA	NA	NA	NA	Function unknown
Cz06g23030	1.47688	GO:0016021//integral component of membrane	NA	NA	NA	gi|926784910|ref|XP_013900929.1|//Transmembrane protein 50A [Monoraphidium neglectum]	Function unknown
Cz08g01020	1.47635	GO:0009507//chloroplast	GO:0016301//kinase activity	GO:0016310//phosphorylation;GO:0005982//starch metabolic process	K15535//phosphoglucan, water dikinase [EC:2.7.9.5]	gi|545368159|ref|XP_005648862.1|//hypothetical protein COCSUDRAFT_47226 [Coccomyxa subellipsoidea C-169]	Metabolism
Cz04g37080	1.4759	GO:0009536//plastid	NA	NA	NA	gi|302841364|ref|XP_002952227.1|//hypothetical protein VOLCADRAFT_62183 [Volvox carteri f. nagariensis]	Function unknown
Cz09g00060	1.47551	GO:0005887//integral component of plasma membrane	GO:0015105//arsenite transmembrane transporter activity;GO:0005342//organic acid transmembrane transporter activity;GO:0015104//antimonite transmembrane transporter activity;GO:0015297//antiporter activity	GO:0055085//transmembrane transport;GO:0015699//antimonite transport;GO:0015700//arsenite transport	K03325//arsenite transporter, ACR3 family	gi|545368470|ref|XP_005649016.1|//arsenical-resistance protein ACR3 [Coccomyxa subellipsoidea C-169]	Transport
UNPLg00455	1.47534	NA	NA	NA	K17500//integrin-linked kinase-associated serine/threonine phosphatase 2C [EC:3.1.3.16];K10632//BRCA1-associated protein [EC:2.3.2.27];K19704//protein phosphatase PTC1 [EC:3.1.3.16];K14803//protein phosphatase PTC2/3 [EC:3.1.3.16]	gi|926798527|ref|XP_013906687.1|//hypothetical protein MNEG_0283 [Monoraphidium neglectum]	Protein synthesis, modification, folding and turn over
Cz02g07080	1.47493	GO:0016020//membrane	NA	NA	K15356//GDP-mannose transporter	gi|302839446|ref|XP_002951280.1|//hypothetical protein VOLCADRAFT_105037 [Volvox carteri f. nagariensis]	Transport
Cz06g17080	1.47474	GO:0005829//cytosol	GO:0003922//GMP synthase (glutamine-hydrolyzing) activity;GO:0005524//ATP binding;GO:0016462//pyrophosphatase activity;GO:0003921//GMP synthase activity	GO:0006177//GMP biosynthetic process	K01951//GMP synthase (glutamine-hydrolysing) [EC:6.3.5.2]	gi|302829943|ref|XP_002946538.1|//hypothetical protein VOLCADRAFT_120281 [Volvox carteri f. nagariensis]	Metabolism
Cz01g42210	1.47458	NA	NA	NA	NA	NA	Function unknown
Cz09g07220	1.47382	NA	NA	NA	K16913//proline-, glutamic acid- and leucine-rich protein 1	gi|552821872|ref|XP_005845961.1|//hypothetical protein CHLNCDRAFT_135970 [Chlorella variabilis]	Function unknown
Cz01g27110	1.47173	NA	NA	NA	NA	NA	Function unknown
Cz09g14170	1.47166	GO:0016020//membrane	NA	GO:0006810//transport	K08486//syntaxin 1B/2/3;K08488//syntaxin 7	gi|926788887|ref|XP_013902917.1|//Syntaxin-23 [Monoraphidium neglectum]	Transport
UNPLg00518	1.47064	NA	NA	NA	NA	NA	Function unknown
Cz01g25040	1.47034	NA	GO:0008168//methyltransferase activity	GO:0006364//rRNA processing	K14191//18S rRNA (adenine1779-N6/adenine1780-N6)-dimethyltransferase [EC:2.1.1.183]	gi|926791875|ref|XP_013904411.1|//hypothetical protein MNEG_2570 [Monoraphidium neglectum]	Metabolism
Cz16g09170	1.47026	NA	NA	NA	NA	gi|926772466|ref|XP_013894707.1|//hypothetical protein MNEG_12275 [Monoraphidium neglectum]	Function unknown
Cz11g03210	1.47011	GO:0005739//mitochondrion	GO:0005524//ATP binding;GO:0008270//zinc ion binding;GO:0030170//pyridoxal phosphate binding;GO:0031071//cysteine desulfurase activity	GO:0044571//[2Fe-2S] cluster assembly	K04487//cysteine desulfurase [EC:2.8.1.7]	gi|926775100|ref|XP_013896024.1|//cysteine desulfurase [Monoraphidium neglectum]	Energy
Cz14g26010	1.46949	NA	GO:0016706//oxidoreductase activity, acting on paired donors, with incorporation or reduction of molecular oxygen, 2-oxoglutarate as one donor, and incorporation of one atom each of oxygen into both donors;GO:0043167//ion binding	GO:0008152//metabolic process;GO:0009987//cellular process	NA	gi|926790603|ref|XP_013903775.1|//PKHD-type hydroxylase ofd1 [Monoraphidium neglectum]	Metabolism
Cz03g06120	1.46893	GO:0016020//membrane	NA	NA	NA	gi|545375104|ref|XP_005651768.1|//hypothetical protein COCSUDRAFT_26596 [Coccomyxa subellipsoidea C-169]	Function unknown
Cz07g06040	1.4686	NA	NA	NA	NA	gi|926782294|ref|XP_013899621.1|//hypothetical protein MNEG_7360 [Monoraphidium neglectum]	Function unknown
Cz02g29160	1.46757	GO:0016021//integral component of membrane;GO:0005886//plasma membrane;GO:0009507//chloroplast	GO:0015419//ATPase-coupled sulfate transmembrane transporter activity	GO:1902358//sulfate transmembrane transport	K02046//sulfate transport system permease protein	gi|926790209|ref|XP_013903578.1|//putative sulfate transport system permease protein cysT [Monoraphidium neglectum]	Transport
Cz08g25070	1.46712	NA	NA	NA	NA	gi|926784080|ref|XP_013900514.1|//hypothetical protein MNEG_6470 [Monoraphidium neglectum]	Function unknown
Cz03g37240	1.46689	NA	NA	NA	NA	gi|255075859|ref|XP_002501604.1|//predicted protein [Micromonas sp. RCC299]	Function unknown
Cz10g13060	1.46643	NA	NA	NA	K08880//serine/threonine kinase 19 [EC:2.7.11.1]	gi|926776206|ref|XP_013896577.1|//hypothetical protein MNEG_10405 [Monoraphidium neglectum]	Function unknown
Cz01g10240	1.46612	NA	NA	NA	K06694//26S proteasome non-ATPase regulatory subunit 10	gi|926780504|ref|XP_013898726.1|//Ankyrin repeat domain-containing protein 2 [Monoraphidium neglectum]	Protein synthesis, modification, folding and turnover
Cz06g24010	1.46608	GO:0005634//nucleus;GO:0005737//cytoplasm;GO:0005839//proteasome core complex	GO:2001070//starch binding;GO:0004298//threonine-type endopeptidase activity	GO:0051603//proteolysis involved in cellular protein catabolic process	K02734//20S proteasome subunit beta 4 [EC:3.4.25.1]	gi|159481799|ref|XP_001698962.1|//20S proteasome beta subunit D, type 2 [Chlamydomonas reinhardtii]	Protein synthesis, modification, folding and turnover
Cz04g12040	1.46604	NA	NA	NA	NA	NA	Function unknown
Cz10g09080	1.46594	GO:0005737//cytoplasm	GO:0000166//nucleotide binding;GO:0016772//transferase activity, transferring phosphorus-containing groups	GO:0008152//metabolic process	K16190//glucuronokinase [EC:2.7.1.43]	gi|449450060|ref|XP_004142782.1|//PREDICTED: glucuronokinase 1 [Cucumis sativus]	Metabolism
Cz02g14120	1.46571	NA	NA	NA	NA	gi|926776884|ref|XP_013896916.1|//hypothetical protein MNEG_10069 [Monoraphidium neglectum]	Function unknown
Cz15g11040	1.46175	NA	NA	NA	NA	NA	Function unknown
Cz12g18140	1.46129	GO:0016020//membrane;GO:0044435//plastid part;GO:0009579//thylakoid	GO:0005488//binding	NA	K02636//cytochrome b6-f complex iron-sulfur subunit [EC:1.10.9.1]	gi|971515024|dbj|GAQ83159.1|//Ubiquinol cytochrome c reductase subunit RIP1 [Klebsormidium flaccidum]	Metabolism
Cz01g34380	1.46125	NA	NA	NA	K13144//integrator complex subunit 7	gi|302845555|ref|XP_002954316.1|//hypothetical protein VOLCADRAFT_95112 [Volvox carteri f. nagariensis]	Function unknown
Cz03g34120	1.46083	NA	GO:0016787//hydrolase activity	NA	K14652//3,4-dihydroxy 2-butanone 4-phosphate synthase / GTP cyclohydrolase II [EC:4.1.99.12 3.5.4.25]	gi|926790695|ref|XP_013903821.1|//hypothetical protein MNEG_3155 [Monoraphidium neglectum]	Metabolism
Cz02g20210	1.46068	NA	NA	NA	NA	gi|926765462|ref|XP_013891783.1|//hypothetical protein MNEG_15200 [Monoraphidium neglectum]	Function unknown
Cz10g19140	1.45927	NA	NA	NA	NA	gi|926776374|ref|XP_013896661.1|//hypothetical protein MNEG_10320 [Monoraphidium neglectum]	Function unknown
Cz05g07130	1.45925	NA	NA	NA	NA	NA	Function unknown
Cz02g31050	1.4589	GO:0005768//endosome;GO:0030139//endocytic vesicle	GO:0004767//sphingomyelin phosphodiesterase activity;GO:0005525//GTP binding	GO:0007264//small GTPase mediated signal transduction	K07889//Ras-related protein Rab-5C	gi|159477721|ref|XP_001696957.1|//small rab-related GTPase [Chlamydomonas reinhardtii]	Signaling
Cz05g33100	1.45789	NA	NA	NA	NA	gi|926787883|ref|XP_013902415.1|//hypothetical protein MNEG_4567 [Monoraphidium neglectum]	Function unknown
Cz07g25030	1.45786	GO:0009507//chloroplast	GO:0016597//amino acid binding;GO:0004585//ornithine carbamoyltransferase activity	GO:0042450//arginine biosynthetic process via ornithine;GO:0000050//urea cycle	K00611//ornithine carbamoyltransferase [EC:2.1.3.3]	gi|552841164|ref|XP_005850233.1|//hypothetical protein CHLNCDRAFT_48133 [Chlorella variabilis]	Metabolism
Cz04g39090	1.45771	GO:0009570//chloroplast stroma	GO:0000287//magnesium ion binding;GO:0003879//ATP phosphoribosyltransferase activity	GO:0000105//histidine biosynthetic process	K00765//ATP phosphoribosyltransferase [EC:2.4.2.17]	gi|545369572|ref|XP_005649527.1|//ATP phosphoribosyl transferase [Coccomyxa subellipsoidea C-169]	Metabolism
Cz05g13150	1.45694	NA	NA	NA	NA	gi|926777312|ref|XP_013897130.1|//hypothetical protein MNEG_9853 [Monoraphidium neglectum]	Function unknown
Cz05g36260	1.45599	NA	NA	NA	K02978//small subunit ribosomal protein S27e;K19613//leucine-rich repeat protein SHOC2	gi|545370095|ref|XP_005649719.1|//leucine-rich repeat family protein [Coccomyxa subellipsoidea C-169]	Protein synthesis, modification, folding and turnover
Cz12g02160	1.45576	GO:0000813//ESCRT I complex	GO:0032403//protein complex binding	GO:0043328//protein targeting to vacuole involved in ubiquitin-dependent protein catabolic process via the multivesicular body sorting pathway	K12184//ESCRT-I complex subunit VPS28	gi|926784180|ref|XP_013900564.1|//Vacuolar protein sorting-associated like protein 28 [Monoraphidium neglectum]	Protein synthesis, modification, folding and turn over
Cz01g23270	1.45516	NA	NA	NA	NA	NA	Function unknown
Cz18g13200	1.45506	NA	NA	NA	NA	gi|926779948|ref|XP_013898448.1|//hypothetical protein MNEG_8532 [Monoraphidium neglectum]	Function unknown
Cz13g01150	1.4545	NA	NA	NA	NA	gi|926772708|ref|XP_013894828.1|//hypothetical protein MNEG_12154 [Monoraphidium neglectum]	Function unknown
Cz17g14070	1.454	NA	GO:0005096//GTPase activator activity	GO:0043547//positive regulation of GTPase activity	K12486//stromal membrane-associated protein;K12471//epsin	gi|545363292|ref|XP_005646784.1|//ENTH-domain-containing protein [Coccomyxa subellipsoidea C-169]	Function unknown
Cz06g25190	1.45252	NA	NA	NA	K14827//pre-rRNA-processing protein IPI1	gi|159464583|ref|XP_001690521.1|//hypothetical protein CHLREDRAFT_144173 [Chlamydomonas reinhardtii]	Function unknown
Cz09g02170	1.45154	NA	GO:0016491//oxidoreductase activity	GO:0055114//oxidation-reduction process	K11811//arsenical resistance protein ArsH	gi|545368472|ref|XP_005649017.1|//NADPH-dependent FMN reductase [Coccomyxa subellipsoidea C-169]	Metabolism
Cz07g12200	1.45085	NA	NA	NA	K11367//chromodomain-helicase-DNA-binding protein 1 [EC:3.6.4.12]	gi|299472687|emb|CBN78339.1|//conserved unknown protein [Ectocarpus siliculosus]	DNA, RNA and gene expression
Cz10g15040	1.45074	NA	NA	NA	NA	gi|926767642|ref|XP_013892873.1|//hypothetical protein MNEG_14108 [Monoraphidium neglectum]	Function unknown
Cz01g29050	1.45062	NA	NA	NA	NA	gi|926772214|ref|XP_013894581.1|//hypothetical protein MNEG_12400 [Monoraphidium neglectum]	Function unknown
Cz02g36320	1.4505	GO:0005829//cytosol;GO:0005719//nuclear euchromatin;GO:0033588//Elongator holoenzyme complex	GO:0008080//N-acetyltransferase activity;GO:0051536//iron-sulfur cluster binding	GO:0002098//tRNA wobble uridine modification;GO:0035265//organ growth;GO:0008283//cell proliferation;GO:0010928//regulation of auxin mediated signaling pathway;GO:0010084//specification of animal organ axis polarity;GO:0009294//DNA mediated transformation;GO:2000025//regulation of leaf formation	K07739//elongator complex protein 3 [EC:2.3.1.48]	gi|294461454|gb|ADE76288.1|//unknown [Picea sitchensis]	Miscellaneous
Cz05g32260	1.45024	GO:0044424//intracellular part	GO:0004842//ubiquitin-protein transferase activity	GO:0044267//cellular protein metabolic process	K10597//ubiquitin conjugation factor E4 B [EC:2.3.2.27]	gi|728819870|gb|KHG03448.1|//putative ubiquitin conjugation factor E4 -like protein [Gossypium arboreum]	Metabolism
Cz01g26260	1.4502	GO:0005737//cytoplasm	GO:0003723//RNA binding;GO:0005524//ATP binding;GO:0004827//proline-tRNA ligase activity	GO:0006433//prolyl-tRNA aminoacylation	K01881//prolyl-tRNA synthetase [EC:6.1.1.15]	gi|926782722|ref|XP_013899835.1|//prolyl-tRNA synthetase [Monoraphidium neglectum]	Protein synthesis, modification, folding and turn over
Cz05g26070	1.44943	GO:0005773//vacuole	GO:0016871//cycloartenol synthase activity	GO:0045892//negative regulation of transcription, DNA-templated;GO:0009555//pollen development;GO:0019745//pentacyclic triterpenoid biosynthetic process;GO:0010027//thylakoid membrane organization	K01853//cycloartenol synthase [EC:5.4.99.8]	gi|159463288|ref|XP_001689874.1|//cycloartenol synthase [Chlamydomonas reinhardtii]	Function unknown
Cz01g45060	1.44864	NA	NA	NA	NA	NA	Function unknown
Cz05g03030	1.44815	GO:0019008//molybdopterin synthase complex	GO:0046872//metal ion binding;GO:0051539//4 iron, 4 sulfur cluster binding;GO:0003824//catalytic activity	GO:0006777//Mo-molybdopterin cofactor biosynthetic process	K03639//GTP 3',8-cyclase [EC:4.1.99.22]	gi|926783082|ref|XP_013900015.1|//Molybdopterin biosynthesis protein CNX2 [Monoraphidium neglectum]	Metabolism
Cz16g08250	1.44794	NA	NA	NA	NA	NA	Function unknown
Cz18g11190	1.44792	NA	NA	NA	K13118//protein DGCR14;K06694//26S proteasome non-ATPase regulatory subunit 10	gi|970645838|gb|KUF86197.1|//Ankyrin-2 [Phytophthora nicotianae]	Function unknown
Cz01g14010	1.44779	NA	NA	NA	K05760//paxillin	gi|302845114|ref|XP_002954096.1|//hypothetical protein VOLCADRAFT_106269 [Volvox carteri f. nagariensis]	Cell structure and component
Cz16g07070	1.44769	NA	NA	NA	NA	gi|926775390|ref|XP_013896169.1|//hypothetical protein MNEG_10814 [Monoraphidium neglectum]	Function unknown
Cz15g07180	1.44756	NA	GO:0003852//2-isopropylmalate synthase activity	GO:0009098//leucine biosynthetic process	K01649//2-isopropylmalate synthase [EC:2.3.3.13]	gi|302828332|ref|XP_002945733.1|//2-isopropylmalate synthase [Volvox carteri f. nagariensis]	Metabolism
Cz10g16090	1.44715	NA	NA	NA	NA	gi|926789745|ref|XP_013903346.1|//Endoplasmic reticulum metallopeptidase 1 [Monoraphidium neglectum]	Function unknown
Cz16g08170	1.44692	GO:0009507//chloroplast	NA	NA	NA	gi|545368751|ref|XP_005649151.1|//hypothetical protein COCSUDRAFT_14109 [Coccomyxa subellipsoidea C-169]	Function unknown
Cz07g25040	1.44665	GO:0005623//cell	GO:0016667//oxidoreductase activity, acting on a sulfur group of donors	GO:0009987//cellular process;GO:0044710//single-organism metabolic process	K03671//thioredoxin 1	gi|926776224|ref|XP_013896586.1|//thioredoxin-like protein [Monoraphidium neglectum]	Signaling
Cz07g12220	1.44665	NA	NA	NA	NA	gi|926784572|ref|XP_013900760.1|//L-sorbosone dehydrogenase, putative [Monoraphidium neglectum]	Function unknown
Cz16g07170	1.44626	NA	GO:0016491//oxidoreductase activity	GO:0055114//oxidation-reduction process	K11811//arsenical resistance protein ArsH	gi|971515751|dbj|GAQ82425.1|//hypothetical protein KFL_001110020 [Klebsormidium flaccidum]	Metabolism
Cz08g14070	1.44614	NA	NA	NA	NA	NA	Function unknown
Cz11g11080	1.44614	GO:0005634//nucleus	GO:0003899//DNA-directed 5'-3' RNA polymerase activity	NA	K03014//DNA-directed RNA polymerases I, II, and III subunit RPABC2	gi|302847622|ref|XP_002955345.1|//hypothetical protein VOLCADRAFT_106747 [Volvox carteri f. nagariensis]	DNA, RNA and gene expression
Cz04g23040	1.44611	GO:0005730//nucleolus	GO:0004521//endoribonuclease activity;GO:0003723//RNA binding;GO:0003963//RNA-3'-phosphate cyclase activity	GO:0000480//endonucleolytic cleavage in 5'-ETS of tricistronic rRNA transcript (SSU-rRNA, 5.8S rRNA, LSU-rRNA)	K11108//RNA 3'-terminal phosphate cyclase-like protein	gi|159478978|ref|XP_001697575.1|//RNA terminal 3' phosphate cyclase [Chlamydomonas reinhardtii]	DNA, RNA and gene expression
Cz09g31070	1.4459	NA	NA	NA	NA	NA	Function unknown
Cz07g03040	1.44581	NA	NA	NA	K01517//manganese-dependent ADP-ribose/CDP-alcohol diphosphatase [EC:3.6.1.13 3.6.1.16 3.6.1.53]	gi|545372394|ref|XP_005650670.1|//Metallo-dependent phosphatase [Coccomyxa subellipsoidea C-169]	Metabolism
Cz02g05020	1.44572	NA	GO:0005524//ATP binding;GO:0004386//helicase activity;GO:0003676//nucleic acid binding	GO:0008152//metabolic process	K12599//antiviral helicase SKI2 [EC:3.6.4.-]	gi|302850669|ref|XP_002956861.1|//hypothetical protein VOLCADRAFT_107417 [Volvox carteri f. nagariensis]	DNA, RNA and gene expression
Cz06g06080	1.4455	GO:0022627//cytosolic small ribosomal subunit;GO:0005739//mitochondrion;GO:0009507//chloroplast	GO:0003735//structural constituent of ribosome;GO:0019843//rRNA binding	GO:0046677//response to antibiotic;GO:0045903//positive regulation of translational fidelity	K02987//small subunit ribosomal protein S4e	gi|552840788|ref|XP_005850141.1|//hypothetical protein CHLNCDRAFT_59606 [Chlorella variabilis]	Protein synthesis, modification, folding and turnover
Cz13g10130	1.4453	NA	NA	NA	NA	gi|695009215|ref|XP_009391231.1|//PREDICTED: keratin-associated protein 10-6-like [Musa acuminata subsp. malaccensis]	Function unknown
Cz11g22200	1.44516	GO:0016020//membrane;GO:0009536//plastid	NA	NA	NA	gi|159484640|ref|XP_001700362.1|//predicted protein [Chlamydomonas reinhardtii]	Function unknown
Cz16g14250	1.44515	NA	NA	NA	NA	gi|926788911|ref|XP_013902929.1|//Bicyclomycin resistance protein [Monoraphidium neglectum]	Function unknown
Cz12g26110	1.4443	NA	NA	NA	NA	NA	Function unknown
Cz07g07040	1.44384	NA	NA	NA	NA	gi|302848502|ref|XP_002955783.1|//hypothetical protein VOLCADRAFT_121460 [Volvox carteri f. nagariensis]	Function unknown
UNPLg00626	1.44351	NA	GO:0005524//ATP binding;GO:0016887//ATPase activity	GO:0071702//organic substance transport;GO:0044765//single-organism transport	K06184//ATP-binding cassette, subfamily F, member 1	gi|302844769|ref|XP_002953924.1|//hypothetical protein VOLCADRAFT_106187 [Volvox carteri f. nagariensis]	Transport
Cz12g21240	1.44317	NA	NA	NA	NA	NA	Function unknown
Cz05g17050	1.43987	NA	NA	NA	NA	gi|926790435|ref|XP_013903691.1|//hypothetical protein MNEG_3286 [Monoraphidium neglectum]	Function unknown
Cz17g10180	1.43984	NA	NA	NA	NA	NA	Function unknown
Cz05g12100	1.43948	NA	NA	NA	NA	NA	Function unknown
[truncated: 4,753 more rows]

## Sheet: Up_DEGs
Cz09g09250	9.61349	NA	NA	NA	NA	NA	Function unknown
Cz09g09240	8.75322	NA	NA	NA	NA	NA	Function unknown
[truncated: 2,876 more rows]

## Sheet: Down_DEGs
Cz06g30080	-1.05749	NA	NA	NA	K03363//cell division cycle 20, cofactor of APC complex	gi|926786958|ref|XP_013901953.1|//cobalamin synthesis protein, P47K [Monoraphidium neglectum]	Cell cycle
[truncated: 3,594 more rows]

[truncated: 1 more sheets: Summary]
