# Supplementary material for: Novel insights into salinity-induced lipogenesis and carotenogenesis in the oleaginous astaxanthin-producing alga Chromochloris zofingiensis: a multi-omics study
Source: Biotechnol Biofuels. 2020 Apr 16;13:73. doi: 10.1186/s13068-020-01714-y (PMC7161124; doi:10.1186/s13068-020-01714-y)
Supplement: Supplementary file 8 — Additional file 8: Data S6. RNA-seq data for genes involved in lipid metabolism. [file 13068_2020_1714_MOESM8_ESM.xlsx]

## Sheet: Lipids
RNA-seq data for genes involved in lipid metabolism
Gene ID	Annotation	Abbreviation	FPKM value						Log2FC (SS6/SS0)	FDR adjusted p-value	p-value	Type	Subcellular prediction
			SS0-1	SS0-2	SS0-3	SS6-1	SS6-2	SS6-3
FA biosynthesis
Cz02g12030	carboxyltransferase subunit alpha (ACCase complex)	CTa	97.24	92.05	87.09	463.81	696.89	940.83	3.20213	1.15007e-29	1.07489e-30	Up	O
Cz02g17060	carboxyltransferase subunit beta (ACCase complex)	CTb	102.58	97.85	104.01	922.62	1160.92	1274.59	3.75852	2.37147e-118	1.86283e-120	Up	C
Cz03g28270	biotin carboxyl carrier protein (ACCase complex)	BCCP	210.97	175.88	175.68	1754.55	2143.85	2175.04	3.72697	3.98141e-115	3.41899e-117	Up	C
Cz06g20040	biotin carboxyl carrier protein (ACCase complex)	BCCP	155.41	154.15	164.96	2681.68	2779.6	2409.21	4.35405	1.50059e-302	1.29861e-305	Up	C
Cz13g10110	biotin carboxylase (ACCase complex)	BC	114.84	103.65	107.67	1459.88	1881.35	2055.95	4.33964	1.82653e-138	9.84881e-141	Up	C
Cz19g10190	acetyl-CoA carboxylase	ACCase	114.33	107.1	94.22	8.12	11	19.34	-2.69983	5.93781e-15	1.0625e-15	Down	Cy
Cz09g30220	acyl carrier protein	ACP	500.41	552.65	592.58	10957.2	10794.3	8641.24	4.50365	1.08844e-162	4.34738e-165	Up	C
Cz07g17120	acyl carrier protein	ACP	223.43	204.29	237.67	636.63	419.93	331.68	1.36196	6.29492e-06	2.27626e-06	Up	C
Cz13g05150	malonyl-CoA:acyl carrier protein transacylase	MCT	88.96	84.28	88.31	2050.09	2177.57	1819.41	4.83055	0	0	Up	C
Cz04g37050	malonyl-CoA:acyl carrier protein transacylase	MCT	1.24	1.18	1.48	0.64	0.42	0.47	-1.02399	0.0351833	0.0220276	Down	O
UNPLg00257	3-ketoacyl-ACP synthase, II (C16:0 to C18:0)	KAS II	24.15	22.71	21.95	235.27	345.31	432.76	4.15417	1.19958e-58	4.36009e-60	Up	C
Cz02g14160	3-ketoacyl-ACP synthase, I (C4:0 to up to C16:0)	KAS I	105.33	95.54	102.43	4808.08	5009.57	3869.29	5.78811	1.67582e-281	1.67337e-284	Up	C
Cz18g03070	3-ketoacyl-ACP synthase, III (C2:0 to C4:0)	KAS III	33.55	33.98	38.46	412.04	466.89	379.83	3.86928	1.30618e-148	6.17351e-151	Up	C
Cz06g14030	3-ketoacyl-ACP synthase, II	KAS II	51.67	54.22	56.55	137.79	123.21	95.14	1.43662	1.0657e-12	2.20915e-13	Up	M
Cz01g34370	3-ketoacyl-ACP reductase	KAR	93.71	95.35	107.23	2955.14	3233.42	2578.98	5.18371	5.10329e-269	5.77526e-272	Up	C
Cz16g00050	3-ketoacyl-ACP reductase	KAR	3.16	3.21	1.66	12.57	31.49	45.13	3.6576	7.8155e-12	1.7247e-12	Up	O
Cz10g18200	3-ketoacyl-ACP reductase	KAR	29.6	31.27	32.95	54.28	48.73	43.79	0.951236	1.3138e-08	3.6444e-09	*	M
Cz15g00050	3-ketoacyl-ACP reductase	KAR	19.95	18.88	18.31	44.12	58.7	63.6	1.84066	1.87959e-19	2.6651e-20	Up	O
Cz04g17270	3-ketoacyl-ACP reductase	KAR	62.7	61.88	66.41	105.58	112.19	87.08	0.979755	1.91997e-09	4.99612e-10	*	ER
Cz01g09160	3-ketoacyl-ACP dehydratase	HAD	165.12	164.56	180.11	2459.45	2725.39	2218.89	4.16043	1.10397e-208	2.35169e-211	Up	C
Cz11g20040	enoyl-ACP reductase	ENR	107.52	103.71	110.51	1487.11	1764.63	1648.6	4.23015	0	0	Up	C
FA activation
Cz04g05080	acyl-ACP thioesterase	FAT	51.54	45.19	37.34	130.32	191.54	295.09	2.47349	3.85647e-13	7.74785e-14	Up	C
Cz01g44210	Fatty acid export	FAX	57.3	54.64	64.94	63.6	65.42	43.19	0.267113	0.313488	0.251091	*	O
Cz08g09020	Fatty acid export	FAX	87.07	91.51	103.5	98.11	81.45	58.37	0.0633277	0.838115	0.801682	*	O
Cz02g41140	Fatty acid export	FAX	140.81	164.54	182.11	108.43	81.31	52.49	-0.689089	0.0399858	0.0253005	*	SP
Cz01g36150	long-chain acyl-CoA synthetase, LCAS4	LACS	145.73	146.32	137.29	39.37	52.99	78.25	-1.01877	0.000428124	0.00019377	Down	O
Cz07g22230	long-chain acyl-CoA synthetase, LCAS4	LACS	120.17	112.89	109.13	90.11	100.31	126.21	0.193399	0.332765	0.26868	*	O
Cz11g20120	long-chain acyl-CoA synthetase, LCAS4	LACS	84.56	68.99	63.8	82.33	128.85	233.82	1.31257	0.00139409	0.000676905	Up	C
Cz08g09130	long-chain acyl-CoA synthetase	LACS	80.37	86.83	72.77	4.46	5.65	12.22	-3.06516	7.85712e-15	1.41483e-15	Down	C
Cz07g11180	Acyl-CoA-binding protein 1	ACBP	10.52	12.22	12.1	17.78	14.62	11.5	0.633897	0.0223949	0.0134217	*
Cz11g11040	Acyl-CoA-binding protein 4	ACBP	67.06	66.2	67.54	61.26	54.27	47.27	0.00614278	0.974085	0.968897	*
FA desaturation
Cz04g09090	Stearoyl-ACP desaturase	SAD	56.81	50.39	51.72	735.06	1099.22	1281.58	4.56777	2.89051e-79	6.23436e-81	Up	C
Cz13g17200	Stearoyl-ACP desaturase	SAD	27.63	28.13	29.39	19.23	18.7	18.46	-0.287024	0.0498059	0.0322236	*	C
Cz11g21120	Omega-6 fatty acid desaturase like	FAD6	18.48	20.03	20.02	29.28	30.96	31.51	0.955094	1.13318e-12	2.35356e-13	*	O
Cz08g04110	Omega-6 fatty acid desaturase	FAD6	118.52	109.09	109.6	817.56	1073.03	1223.68	3.4981	9.04346e-75	2.17929e-76	Up	C
Cz03g33220	Omega-6 fatty acid desaturase	FAD2	5.06	4.48	4.98	741.85	1080.1	1203.68	7.94615	2.87595e-199	7.08362e-202	Up	SP (ER)
Cz06g28130	Omega-3 fatty acid desaturase	FAD7	9.48	11.86	11.51	155.51	198.62	265.38	4.51218	3.51977e-71	9.25516e-73	Up	C
Cz04g31180	Omega-3 fatty acid desaturase	FAD7	32.82	31.18	33.84	44.95	60.07	79.48	1.21309	1.62448e-06	5.49785e-07	Up	C
Cz07g00120	MGDG ∆7 desaturase	FAD5	17.37	16.25	16.71	311.91	389.12	430.85	4.78111	2.01789e-163	7.79109e-166	Up	C
Cz06g00170	MGDG ∆7 desaturase	FAD5	27	27.07	24.23	6.16	6.49	11.43	-1.37519	8.14024e-06	2.98797e-06	Down	C
Cz13g01140	MGDG ∆7 desaturase like	FAD5	48.41	43.98	43.53	9.23	9.08	9.98	-1.95059	2.36096e-38	1.62353e-39	Down	O
Cz06g12050	∆4/∆6 desaturase like	∆4/∆6FAD	20	19.28	21.08	7.8	9.2	11.53	-0.76645	0.000254298	0.000111694	*	C
UNPLg00012	∆4/∆6 desaturase like	∆4/∆6FAD	17.65	15.34	14.54	12.08	21.8	33.74	0.798524	0.0538183	0.035074	*	O
Cz12g10230	∆3 palmitate desaturase	FAD4	27.09	26.66	25.47	12.68	11.98	13.04	-0.761219	4.14121e-06	1.4688e-06	*	M
TAG synthesis
Cz11g03260	glycerol-3-phosphate acyltransferase, chloroplastic	GPAT1	37.11	38.75	37.35	45.42	42.28	48.75	0.577068	1.83525e-05	6.98954e-06	*	C
Cz09g31330	glycerol-3-phosphate acyltransferase	GPAT2	81.33	79.61	90.01	199.77	213.98	157.66	1.49101	8.81592e-17	1.42902e-17	Up	SP (ER)
Cz16g02090	1-acyl-sn-glycerol-3-phosphate acyltransferase, chloroplastic	LPAAT1	42.42	41.46	43.12	208.01	196	136.62	2.38711	3.85286e-27	3.96264e-28	Up	C
Cz04g14150	1-acyl-sn-glycerol-3-phosphate acyltransferase	LPAAT2	119.61	124.22	129.67	175.81	217.05	208.28	0.991858	3.43562e-14	6.45179e-15	*	ER
Cz10g20070	1-acyl-sn-glycerol-3-phosphate acyltransferase	LPAAT3	57.61	64.34	71.62	53.28	45.57	45.49	-0.113692	0.561153	0.491821	*	SP
Cz05g23060	phosphatidate phosphatase, Lipin	PAP1	17.67	17.81	16.84	17.92	25.51	38.94	0.94886	0.00315927	0.00162127	*	C
Cz10g16040	phosphatidate phosphatase	PAP2	28.88	26.74	30.24	21.31	19.47	16.36	-0.282358	0.199556	0.150112	*	O
Cz16g11240	phosphatidate phosphatase	PAP3	50.02	44.93	44.39	136.09	193.84	354.49	2.56191	4.8483e-12	1.05441e-12	Up	O
Cz10g01120	2-acylglycerol O-acyltransferase	MGAT	43.84	38.14	38.71	19.9	30.85	46.02	-0.0147595	0.969516	0.96332	*	O
Cz06g05010	Diacylglycerol O-acyltransferase, type I	DGAT1A	31.51	33.11	30.67	11.41	19.09	41.49	-0.0992655	0.858147	0.825071	*	O
Cz09g08290	Diacylglycerol O-acyltransferase, type I	DGAT1B	50.08	43.06	49.75	11.38	14.87	18.01	-1.37531	4.72239e-10	1.17415e-10	Down	O
Cz06g35060	Diacylglycerol O-acyltransferase, type II	DGTT1	39.77	38.11	37.94	7.11	8.63	15.37	-1.56696	2.41101e-06	8.31864e-07	Down	SP
Cz06g22030	Diacylglycerol O-acyltransferase, type II	DGTT2	36.09	34.25	36.7	32.6	24.94	19.19	-0.171109	0.566851	0.497343	*	SP
Cz09g23010	Diacylglycerol O-acyltransferase, type II	DGTT3	13.26	11.21	9.96	0.95	2.26	6.13	-1.52156	0.0198869	0.0118114	Down	SP (ER)
Cz11g24150	Diacylglycerol O-acyltransferase, type II	DGTT4	18.8	19.71	24.49	6.89	8.2	5.78	-1.28213	2.22259e-07	6.88732e-08	Down	SP (ER)
Cz09g27290	Diacylglycerol O-acyltransferase, type II	DGTT5	52.85	43.67	52.69	203.68	238.04	195.21	2.39446	3.57268e-49	1.73378e-50	Up	O
Cz15g22140	Diacylglycerol O-acyltransferase, type II	DGTT6	33.82	31.33	27.3	6.93	10.33	20.57	-0.966876	0.0274486	0.0167435	*	O
Cz11g21100	Diacylglycerol O-acyltransferase, type II	DGTT7	14.99	14.97	15	11.6	17.76	33.26	0.769651	0.0752926	0.0507782	*	O
Cz08g14220	Diacylglycerol O-acyltransferase, type II	DGTT8	70.16	67.86	65.2	57.36	80.67	158.1	0.832653	0.0426212	0.0271411	*	O
Cz10g07180	Phospholipid:diacylglycerol acyltransferase	PDAT	44.69	41.62	48.69	85.17	87.62	83.23	1.2296	6.43782e-23	7.82121e-24	Up	C
LD structure protein
Cz04g29220	major lipid droplet protein	MLDP	205.76	192.91	197.18	3321.01	3742.7	3318.1	4.4244	0	0	Up
Cz16g16140	Caleosin related protein, plant seed peroxygenase	CLS	208.7	182.02	188.22	352.06	416.13	615.4	1.55108	1.29135e-09	3.31476e-10	Up
Cz09g31050	Caleosin related protein, plant seed peroxygenase	CLS	138.97	112.48	119	191.77	157.82	125.5	0.664717	0.00631863	0.00341043	*
Cz09g11210	Caleosin related protein, plant seed peroxygenase	CLS	135.25	142.23	145	497.48	369.58	334.9	1.81121	4.16019e-17	6.63271e-18	Up
Cz03g13150	Caleosin related protein, plant seed peroxygenase	CLS	0.31	0.32	0.49	0.66	1.78	1.13	1.8124	0.0513322	0.033341	*
Cz12g17060	plastid-lipid-associated protein	PLAP	35.46	40.09	39.81	72.33	65.78	57.59	1.06838	1.42006e-10	3.40315e-11	Up
Cz06g31320	plastid-lipid-associated protein	PLAP	90.24	81.4	80.12	72.9	58.25	43	-0.221592	0.445488	0.375115	*
Cz06g18220	plastid-lipid-associated protein	PLAP	30.71	32.77	33.16	65.05	60.15	52.81	1.1856	4.46669e-13	9.02438e-14	Up
Cz03g13020	plastid-lipid-associated protein	PLAP	65.84	72.26	73.63	93.12	88.21	67.65	0.540054	0.00814176	0.00449092	*
Cz01g10040	plastid-lipid-associated protein	PLAP	26.96	26.07	26.39	139.83	142.65	149.88	2.74862	1.53352e-126	1.03106e-128	Up
Cz01g17010	plastid-lipid-associated protein	PLAP	43.53	45.66	49.72	166.63	146.23	83.52	1.80564	7.93247e-09	2.16134e-09	Up
Cz01g18110	plastid-lipid-associated protein	PLAP	175.4	188.08	182.79	106.71	104.51	91.18	-0.544243	5.79126e-05	2.34048e-05	*
Cz09g12190	plastid-lipid-associated protein	PLAP	83.61	97.04	102.07	163.86	152.87	125.59	0.952597	2.17848e-07	6.74195e-08	*
Glacotolipid synthesis
Cz12g16020	UDP-galactose 4-epimerase	GALE	12.21	12.7	13.75	25.02	27.42	19.76	1.20147	3.45394e-08	9.96266e-09	Up
Cz08g10110	UDP-galactose 4-epimerase	GALE	120.19	123.54	121.77	417.53	421.61	296.46	1.93643	2.59234e-22	3.24949e-23	Up
Cz08g30040	monogalactosyldiacylglycerol synthase	MGD	53.22	53.03	52.57	53.54	54.89	56.63	0.363044	0.000780484	0.000365199	*
Cz03g26070	digalactosyldiacylglycerol synthase	DGD	56.34	58.45	52.37	26.73	40.38	59.98	-0.0907577	0.811113	0.769537	*
Cz10g17090	digalactosyldiacylglycerol synthase	DGD	24.51	25.49	25.42	19.3	16.82	13.17	-0.305325	0.180836	0.134525	*
Cz13g19030	digalactosyldiacylglycerol synthase	DGD	34.06	36.52	31.56	13.39	22.74	40.48	-0.111082	0.816914	0.776835	*
SQDG synthesis
UNPLg00641	UDP-glucose pyrophosphorylase	UGPase	72.13	66.92	66.25	67.18	78.23	115.97	0.649472	0.013405	0.00770194	*
Cz03g31030	UDP-sulfoquinovose synthase	SQD1	199.5	185.41	184.58	735.7	815.67	734.35	2.30891	3.01768e-98	3.85698e-100	Up
Cz07g23140	Sulfoquinovosyldiacylglycerol synthase	SQD2	52.63	47.29	50.58	62.63	70.26	66.11	0.709041	8.04273e-09	2.19245e-09	*
DGTS synthesis
Cz15g18200	S-adenosylmethionine synthase	SAS	382.41	371.53	364.99	1049.08	902.25	641.49	1.51416	1.74106e-10	4.19676e-11	Up
Cz05g24030	S-adenosylmethionine synthase	SAS	53.46	50.9	51.59	10.62	13.47	11.32	-1.82764	6.81261e-32	5.80945e-33	Down
Cz01g13260	betaine lipid synthase	BTA	66.69	61.22	57.95	73.74	104.7	158.31	1.14898	0.000283322	0.000125196	Up
PG synthesis
Cz10g20080	phosphatidate cytidylyltransferase	CDS	72.23	68.84	73.97	135.09	123.77	80.21	0.960158	0.000245957	0.000107817	*
Cz01g36190	phosphatidate cytidylyltransferase	CDS	20.66	19.99	25.59	51.79	44.42	25.72	1.1787	0.000415076	0.000187478	Up
Cz01g26070	phosphatidylglycerophosphate synthase	PGPS	37.59	38.19	36.63	18.34	18.03	12.37	-0.897195	0.000110946	4.66029e-05	*
Cz12g07050	phosphatidylglycerophosphatase	PGP	44.45	42.34	47.53	65.26	53.88	37.6	0.529071	0.0581418	0.0381703	*
PI synthesis
Cz01g18130	myo-inositol-1-phosphate synthase	MIPS	58.77	51.77	53.81	197.45	179.9	158.43	2.00811	4.95006e-36	3.717e-37	Up
Cz01g00060	phosphatidylinositol synthase	PIS	13.36	12.72	16.33	16.41	15.59	10.45	0.304281	0.331793	0.267785	*
Cz17g13240	phosphatidylinositol synthase	PIS	24.85	21.37	25.78	36.04	37.75	27.8	0.797611	0.000693198	0.000321911	*
PE synthesis
Cz11g15030	ethanolamine kinase	ETK	34.67	33.52	34	30.32	31.79	27.91	0.122875	0.423806	0.354206	*
Cz05g17180	CDP-Ethanolamine synthase	ECT	60.69	59.87	63.12	75.23	87.59	88.3	0.757691	3.31025e-10	8.15993e-11	*
Cz05g09130	ethanolaminephosphotransferase/cholinephosphotransferase	EPT/CPT	49.99	48.68	52.43	93.7	75.16	63.76	0.92855	1.30466e-05	4.894e-06	*
Cz14g12220	phosphatidylserine decarboxylase		11.62	11.64	11.24	11.14	13.02	19.12	0.629007	0.0158554	0.00923331	*
PC synthesis
UNPLg00491	choline kinase	CHK	16.04	15.46	17.13	23.92	24.08	26.24	0.917816	1.47853e-12	3.09937e-13	*
Cz12g21150	choline-phosphate cytidylyltransferase	CCT	85.59	92.74	79.36	74	106.73	195.34	0.835525	0.0344004	0.0215008	*
lyophosphlipid edit
Cz05g23210	lysophosphatidylcholine acyltransferase	LPCAT	72.27	66.26	71.98	364.62	357.07	271.84	2.53883	2.59438e-44	1.46454e-45	Up
Cz02g32040	lysophosphatidylcholine acyltransferase	LPCAT	35.14	35.29	43.71	6.09	3.51	3.28	-2.8192	5.53302e-20	7.64649e-21	Down
Cz01g35150	lysophosphatidylcholine acyltransferase	LPCAT	64.35	62.24	59.25	34.92	46.62	69.5	0.00547289	0.987265	0.984307	*
Cz15g16090	phosphate acyltransferase (or LPAAT?)		22.85	18.1	22.93	144.36	115.22	74.52	2.67105	8.56938e-18	1.31205e-18	Up
Lipid trafficking
Cz03g23260	ATPase, phospholipid transporter	ALA	12.65	11.25	12.85	23.3	29.92	31.42	1.50533	3.09126e-17	4.89555e-18	Up
Cz05g12190	phospholipid-translocating ATPase	ALA	28.78	26.13	24.45	7.59	10.13	21.46	-0.703147	0.104985	0.0735148	*
Cz18g13110	vesicle inducing protein in plastids 1	VIPP	20.8	23.67	23.06	163.72	212.44	219.73	3.43628	8.18306e-83	1.57429e-84	Up
Cz08g24120	MEMBRANE-ASSOCIATED PROTEIN VIPP1, CHLOROPLASTIC	VIPP	81.14	81.29	83.76	131.96	125.46	115.56	0.905901	4.58137e-13	9.26217e-14	*
Cz15g03060	ABC transport system permease protein	TGD1	50.31	52.23	56.51	88.37	76.56	66.87	0.850137	2.53928e-06	8.77642e-07	*
Cz01g04230	ABC transporter	TGD2	23.31	24.12	22.57	51.64	46.36	34.83	1.22554	4.3328e-08	1.26361e-08	Up
Cz03g34160	ABC transporter I family member 13	TGD3	45.12	47.31	48.13	93.09	82.18	75	1.13892	5.72414e-14	1.09171e-14	Up
Lipases
UNPLg00084	Patatin-like phospholipase		16.41	17.1	19.35	25.55	28.44	30.94	0.991616	5.14809e-09	1.37938e-09	*
Cz03g16130	Patatin-like phospholipase		26.27	26.45	23.64	5.39	8.26	13.42	-1.17462	0.00122551	0.000589832	Down
UNPLg00117	Patatin-like phospholipase		24.84	21.56	23.2	25.77	32.57	29.31	0.637658	0.000106072	4.44709e-05	*
Cz16g10180	Patatin-like phospholipase		0.96	1.26	1.15	0.19	0.35	0.28	-1.62656	0.0219762	0.0131518	Down
Cz13g06050	Patatin-like phospholipase		27.56	32.15	24.92	41.12	55.58	76.58	1.32704	4.54883e-06	1.62065e-06	Up
Cz01g30230	Patatin-like phospholipase		16.3	16.2	13.81	19.99	24.37	31.71	1.01531	1.20629e-05	4.50251e-06	Up
Cz01g00090	Patatin-like phospholipase		19.16	19	19.67	52.44	51.1	52.92	1.74143	5.12689e-49	2.51191e-50	Up
Cz09g13100	Patatin-like phospholipase		22.71	21.2	20.85	1.07	2.4	3.13	-2.92594	1.76028e-16	2.89552e-17	Down
Cz09g21250	Patatin-like phospholipase		16.5	14.21	15.98	34.66	34.5	39.63	1.52488	3.48762e-21	4.60156e-22	Up
Cz09g17170	Patatin-like phospholipase		43.27	40.18	40.11	158.63	159.97	168.87	2.28453	1.59517e-96	2.10255e-98	Up
Cz12g18150	Lipase class 3		17.81	16.19	14.47	8.25	13.19	32.15	0.434399	0.427912	0.358065	*
Cz04g30010	Lipase class 3		57.14	54.37	57.19	45.24	47.29	40.89	-0.0308974	0.832523	0.794283	*
Cz11g20210	Alpha/beta hydrolase family		45.44	46.1	49.99	68.62	77.21	67.84	0.900523	3.55734e-13	7.13504e-14	*
Cz12g28050	Putative serine esterase/lipase		26	26.05	25.07	34.41	35.5	37.97	0.791156	2.29986e-12	4.89153e-13	*
Cz16g02170	Putative serine esterase/lipase		17.62	16.17	15.15	18.89	24.62	21.09	0.703869	8.41125e-05	3.47268e-05	*
Cz13g03050	Alpha/beta-hydrolase, TAG lipase	LIP1	22.87	18.41	17.11	9.08	14.2	29.75	0.158765	0.761007	0.711664	*
Cz05g31060	Alpha/beta hydrolase family		32.61	33.27	32.88	39.92	38.34	38.7	0.5506	8.47085e-06	3.11406e-06	*
UNPLg00226	Lipase class 3, TAG lipase		0	0	0.05	0	0	0.05	0.119587	0.94546	0.933125	*
UNPLg00022	Alpha/beta hydrolase family		13.18	11.74	11.96	30.92	31.6	31.81	1.65887	8.19697e-36	6.22057e-37	Up
Cz02g15090	Alpha/beta hydrolase family		32.54	29.31	33.01	1.45	0.43	0.59	-4.91605	1.83717e-32	1.53485e-33	Down
Cz06g35080	Lipase class 3, TAG lipase		36.27	35.21	36.49	33.16	29.33	24.84	-0.00117554	0.996321	0.995061	*
Cz06g27040	Lipase class 3		73.4	74.55	72.03	5.54	5.31	8.99	-3.13404	5.37216e-36	4.04468e-37	Down
Cz03g14190	Alpha/beta hydrolase family, lysosomal acid lipase		55.97	55.08	59.69	35.4	41.52	35.12	-0.300316	0.0488704	0.0315631	*
Cz02g13050	Alpha/beta hydrolase family		24.36	24.38	25.11	20.91	21.64	20.71	0.0836573	0.567448	0.498004	*
Cz15g04020	Lipase class 3		163.4	172.27	162.24	78.12	94.28	150.24	-0.318568	0.30432	0.242633	*
Cz01g38080	Lipase class 3		71.08	69.63	58.35	31.66	42.42	61.71	-0.243348	0.469378	0.399262	*
Cz01g38020	Lipase class 3	PGD1	14.85	14.68	12.25	47.24	84.59	148.7	2.99223	7.61397e-13	1.5601e-13	Up
Cz05g29160	TAG lipase / steryl ester hydrolase / phospholipase A2 / LPA acyltransferase	SDP1	157.2	130.62	114.66	18.87	28.73	98.75	-1.11939	0.0689234	0.0460468	*
UNPLg00186	Phospholipase A	PLA2	50.26	49.87	49.27	63.26	54.39	44.67	0.427445	0.0350862	0.0219622	*
Cz04g18120	Lysophospholipase/phospholipase B		48.41	44.71	47.99	3.66	4.64	4	-3.20329	8.52767e-81	1.74845e-82	Down
Cz08g02070	Phospholipase D		47.89	55.75	63.21	21.79	19.02	16.56	-1.22799	1.62926e-08	4.55632e-09	Down
Cz14g02110	Phospholipase D		1.95	1.87	2.38	4.49	6.57	8.21	1.92519	1.87422e-09	4.87082e-10	Up
Cz15g02160	Phospholipase D		38.39	35.47	33.74	15.59	13.62	16.21	-0.933988	2.52558e-09	6.61909e-10	*
Cz11g06150	N-acyl phosphatidylethanolamine phospholipase D		33.64	31.53	33.3	17.91	16.26	18.55	-0.591411	7.80498e-05	3.2099e-05	*
Cz14g23330	lysophospholipase III, PC degradation		0.11	0.22	0.17	0.08	0.07	0.11	-0.538372	0.676092	0.612722	*
Cz01g34270	lysophospholipase II, PC degradation		61.18	58.32	63.24	96.52	84.49	73.5	0.782303	4.15941e-05	1.65081e-05	*
Cz03g32020	Alpha/beta hydrolase family, TAG lipase		16.6	16.33	15.36	11.67	12.32	18.33	0.119059	0.684563	0.621448	*
Cz02g24260	Alpha/beta hydrolase family, TAG lipase		35.12	33.04	35.49	29.64	26.25	24.72	-0.0553896	0.760215	0.710874	*
Cz03g39100	Alpha/beta hydrolase family, TAG lipase		46.87	46.42	45.63	23.56	37.25	51.15	-0.00690363	0.984514	0.981434	*
Cz05g15040	Alpha/beta hydrolase family, TAG lipase		21.15	21.62	17.53	0.34	0.21	0.17	-5.91274	2.47027e-26	2.62452e-27	Down
Cz02g29090	TAG lipase		28.19	28.82	27.55	2.52	3.86	8.35	-2.15879	1.19155e-06	3.96998e-07	Down
Cz10g15240	Alpha/beta hydrolase family		64.08	63.42	72.8	118.29	99.64	81.27	0.885309	3.55001e-05	1.39382e-05	*
Cz05g10170	Isoamyl acetate-hydrolyzing esterase		76.9	73.34	90.98	127.57	128.51	139.64	1.02129	5.35955e-12	1.16845e-12	Up
Cz19g09050	Lipase class 3, sn1-specific diacylglycerol lipase		13.39	12.67	12.86	40.99	43.36	47.12	2.06069	3.86163e-69	1.07196e-70	Up
Cz02g36160	Lipase class 3, sn1-specific diacylglycerol lipase		38.43	36.22	36.16	21.81	30.21	31.62	-0.0989782	0.662167	0.597855	*
Cz03g27100	Lipase class 3, sn1-specific diacylglycerol lipase		1.27	1.85	1.51	1.85	1.99	1.36	0.459581	0.254615	0.197733	*
Cz18g09090	Lipase class 3, sn1-specific diacylglycerol lipase		37.9	36.44	30.44	5.9	9.66	19.51	-1.25217	0.00575655	0.00309019	Down
Cz01g19160	Lipase class 3, sn1-specific diacylglycerol lipase		21.35	20.88	19.93	21.97	28.01	30.79	0.68192	0.000216693	9.41344e-05	*
Cz08g17160	Lipase class 3, sn2-specific diacylglycerol lipase		14.32	12.41	11.48	5.49	7.88	18.76	0.0499166	0.928727	0.911107	*
Cz06g31170	Alpha/beta hydrolase family, monoglyceride lipase		20.9	21.46	22.24	12.75	14.66	10.82	-0.451627	0.0317037	0.0196381	*
Cz02g13210	Alpha/beta hydrolase family, monoglyceride lipase		34.11	35.34	36.72	6.36	10.22	11.38	-1.60181	2.74344e-10	6.7262e-11	Down
Cz18g10160	Alpha/beta hydrolase family, monoglyceride lipase		47.65	42.36	40.19	31.94	45.06	54.93	0.321969	0.239985	0.184742	*
Cz03g15300	Phospholipase/Carboxylesterase family		10.71	12.25	15.28	22.38	18.78	14.07	0.83374	0.00377115	0.00196039	*
Cz04g39010	Phospholipase/Carboxylesterase family		0.82	1.25	1.72	0.58	1.39	0.99	-0.039887	0.961864	0.953645	*
Cz14g19210	Lipase class 3	PGD1?	43.46	44.15	39.63	8.57	12.7	31.95	-0.932095	0.0672477	0.044793	*
Cz10g05100	Lipase, lysoomal acid lipase-related		5.37	6.34	6.87	5.92	8.62	12.26	0.829176	0.018511	0.01094	*
Cz03g14190	Lipase, lysoomal acid lipase-related		55.97	55.08	59.69	35.4	41.52	35.12	-0.300316	0.0488704	0.0315631	*
Cz19g06090	Lipase, lysoomal acid lipase-related		32.86	31.41	34.5	10.34	17.14	26.65	-0.555344	0.148613	0.10822	*
Cz06g34100	Lipase, lysoomal acid lipase-related		23.81	21.34	22.13	27.54	26.38	27.55	0.582699	2.03155e-05	7.7654e-06	*
Cz01g06170	Lipase		66.12	62.43	64.62	13.75	17.96	27.55	-1.38676	1.91363e-06	6.52103e-07	Down
Cz12g10010	Lipase		3.29	3.51	3.75	0.91	1.17	2.2	-0.962306	0.0227686	0.0136578	*
beta oxidation
Cz05g30060	long-chain acyl-CoA synthetase, LCAS6 or 7	LACS	152.44	139.88	142.94	76.75	78.41	75.01	-0.611141	7.38939e-09	2.00845e-09	*	PO
Cz16g14110	acyl-CoA oxidase	AOX	116.69	124.41	129.96	38.28	37.03	29.91	-1.50579	2.00678e-20	2.72789e-21	Down	O
Cz07g30210	acyl-CoA oxidase, 1	AOX	58.31	56.21	56.31	83.07	84.01	70.28	0.780415	4.87266e-08	1.42819e-08	*	PO
Cz07g18040	acyl-CoA oxidase, 3	AOX	37.17	40.22	40.88	10.21	10.14	9.67	-1.66815	2.95678e-37	2.12773e-38	Down	M
Cz08g04130	acyl-CoA oxidase	AOX	32.27	30.44	32.57	8.42	8.78	10.52	-1.46294	5.38557e-17	8.63656e-18	Down	C
Cz17g14150	acyl-CoA oxidase, 4	AOX	65.71	60.2	60.57	48.07	47.77	40.82	-0.141276	0.394694	0.326539	*	PO
Cz16g07140	enoyl-CoA hydratase/3-hydroxyacyl-CoA dehydrogenase	ECH/HCD	124.23	128.06	123.23	28.6	39.56	63.25	-1.19607	0.000228001	9.95208e-05	Down	PO
Cz03g36260	enoyl-CoA hydratase	ECH	13.28	13.15	13.48	0.52	1.63	0.57	-3.51122	7.87467e-16	1.33831e-16	Down	PO
Cz04g19010	Enoyl-CoA hydratase/isomerase	ECH/I	16.83	15.79	18.31	5.37	4.65	3.94	-1.55981	2.6243e-11	5.99735e-12	Down	O
Cz06g10230	enoyl-CoA hydratase	ECH	91.99	103.4	108.22	81.48	71.54	60.06	-0.200707	0.338287	0.273746	*	M
Cz09g10030	enoyl-CoA hydratase	ECH	40.28	40.59	41.14	17.98	16.3	8.1	-1.20578	0.000601055	0.00027684	Down	O
Cz11g22170	3-hydroxyacyl-CoA dehydrogenase	HCD	105.2	109.33	112.54	125.64	118.38	101.15	0.384972	0.0167667	0.00981088	*	PO
Cz06g36270	3-ketoacyl-CoA thiolase	KATO	165.39	181.12	177.32	155.91	135.38	117.42	-0.0481697	0.81441	0.773749	*	M
Cz04g25010	Peroxisomal 2,4-dienoyl-CoA reductase	RED	84.59	89.69	100.39	284.53	249.81	139.41	1.59047	4.89538e-07	1.5646e-07	Up	PO
Cz16g19050	Peroxisomal 2,4-dienoyl-CoA reductase	RED	4.26	4.85	4.07	0	0.25	0.31	-3.91901	5.50139e-08	1.61853e-08	Down	O
Cz04g01030	3-hydroxyisobutyryl-CoA hydrolase	HIBCH	44.13	39.57	43.69	56.5	47.39	37.01	0.452264	0.0576074	0.0377888	*	PO
Cz12g03010	acyl-CoA dehydrogenase	ACDH	51.75	50.17	53.02	32.2	34.85	35.05	-0.293415	0.00455228	0.00239796	*	PO
Cz06g00040	acyl-CoA dehydrogenase, short-chain	ACDH	27.23	24.43	25.23	4.56	5.7	6.07	-1.9139	1.41941e-22	1.75087e-23	Down	M
Subcellular localization: C, chloroplast; Cy, cytosol; M, mitochondrion; ER, endoplasmic reticulum; PO, peroxisome; SP, secret pathway; O, other. The data are from Liu et al (2019). Liu J, Sun Z, Mao X, Gerken H, Wang X, Yang W (2019) Multi-omics analysis reveals distinct mechanism of oleaginousness in the emerging model alga Chromochloris zofingiensis. Plant J, 98: 1060–1077
