# Supplementary material for: Novel insights into salinity-induced lipogenesis and carotenogenesis in the oleaginous astaxanthin-producing alga Chromochloris zofingiensis: a multi-omics study
Source: Biotechnol Biofuels. 2020 Apr 16;13:73. doi: 10.1186/s13068-020-01714-y (PMC7161124; doi:10.1186/s13068-020-01714-y)
Supplement: Supplementary file 9 — Additional file 9: Data S7. RNA-seq data for genes involved in carotenogenesis. [file 13068_2020_1714_MOESM9_ESM.xlsx]

## Sheet: Carotenoids
RNA-seq data for genes involved in carotenogenesis
Gene ID	Annotation	Abbreviation	FPKM value						Log2FC (SS6/SS0)	FDR adjusted p-value	p-value	Type
			SS0-1	SS0-2	SS0-3	SS6-1	SS6-2	SS6-3
IPP synthesis
Cz02g35280	1-deoxy-D-xylulose 5-phosphate synthase (DOXP synthase)	DXS	245.57	230.93	232.08	129.16	159.74	173.47	-0.309383	0.0649377	0.0431074	*
Cz07g19130	1-deoxy-D-xylulose 5-phosphate reductoisomerase	DXR	73.25	71.4	69.6	76.97	101.07	124.64	0.799689	0.000348557	0.000155902	*
Cz12g10090	2-C-methyl-D-erythritol 4-phosphate cytidylyltransferase	CMS	41.48	41.98	42.55	47.03	30.33	25.23	0.0129956	0.970109	0.964137	*
Cz11g24270	4-diphosphocytidyl-2-C-methyl-D-erythritol kinase	CMK	61.21	55.56	52.85	56.29	60.47	42.71	0.216293	0.345414	0.280318	*
Cz02g10180	2-C-methyl-D-erythritol 2,4-cyclodiphosphate synthase	MCS	21.76	20.78	21.51	99.83	103.71	89.74	2.49981	2.8139e-69	7.77371e-71	Up
Cz13g08020	4-hydroxy-3-methylbut-2-en-1-yl diphosphate synthase (HMB-PP synthase, IspG)	HDS	111.05	101.83	104.12	228.02	274.51	303.18	1.64737	1.88111e-26	1.98355e-27	Up
Cz05g23010	4-hydroxy-3-methylbut-2-enyl diphosphate reductase	HDR	193.32	190.14	197.21	308.83	334.89	337.68	1.06382	3.26958e-34	2.59878e-35	Up
Cz04g25080	Acetoacetyl-CoA thiolase	AACT	37.88	36.76	42.67	12.87	14.02	9.36	-1.38325	7.04427e-10	1.77396e-10	Down
Cz19g02060	Hydroxymethylglutaryl-CoA synthase (HMG-CoA synthase)	HCS	20.89	18.37	17.7	25.26	27.97	29.85	0.849493	6.74159e-08	2.00605e-08	*
Cz03g02150	Isopentenyl-diphosphate Delta-isomerase	IPPI	25.72	29.68	35.1	98.25	89.03	55.83	1.72201	4.45147e-09	1.18502e-09	Up
Cz08g23110	Isopentenyl-diphosphate Delta-isomerase	IPPI	56.97	51.4	55.84	81.18	81.71	57.68	0.7287	0.00124811	0.000601455	*
Cz03g10110	Isopentenyl-diphosphate Delta-isomerase (IPP and DMAPP interconversion)	IPPI	58.24	60.89	57.82	55.12	71.23	71.98	0.471	0.00856757	0.00474291	*
IPP to Carotenoids
Cz02g31110	geranyl diphosphate synthase	GPPS	33.92	36.65	37.98	51.01	56.62	51.95	0.862293	9.68686e-12	2.15443e-12	*
Cz01g03190	farnesyl diphosphate synthase	FPPS	75.36	71.15	73.89	401.34	455.36	358.99	2.7645	9.11109e-78	2.03789e-79	Up
Cz02g19200	geranylgeranyl diphosphate synthase	GGPPS	92.07	93.39	98.49	81.29	97.48	97.88	0.269671	0.0488352	0.0315339	*
Cz05g32220	phytoene synthase (chloroplastic)	PSY	37.16	42.78	32.6	17.76	24.51	45.4	-0.0536058	0.909849	0.887385	*
Cz02g32280	phytoene desaturase	PDS	35.57	36.09	33.48	10.96	14.26	15.34	-1.06161	7.12632e-09	1.93173e-09	Down
Cz10g17010	Zeta-carotene desaturase (chloroplastic)	ZDS	47.77	46.97	52.76	81.21	73.72	65.78	0.888525	1.34068e-08	3.72163e-09	*
Cz10g17130	Zeta-carotene isomerase	ZISO	20.53	20.16	25.23	40.56	29.46	22.76	0.79808	0.00774412	0.00425148	*
Cz16g01210	carotenoid isomerase	CRTISO	20.16	18.26	20.71	16.11	14.1	13.18	-0.139276	0.466642	0.396655	*
Cz12g03260	carotenoid isomerase	CRTISO	33.03	33.88	33.99	36.02	26.87	23.89	0.0918912	0.725058	0.669778	*
Cz14g22040	carotenoid isomerase	CRTISO	11.15	11.45	10.61	47.71	47.89	43.81	2.37143	1.72568e-64	5.44516e-66	Up
Cz09g18310	Lycopene epsilon cyclase	LCYe	76.7	83.74	91.29	12.73	11.34	9.19	-2.60368	3.49395e-42	2.11889e-43	Down
Cz12g10170	lycopene beta cyclase	LCYb	42.56	38.82	35.32	103.33	120.25	129.34	1.89703	4.65841e-32	3.93525e-33	Up
Cz07g07080	lycopene cyclase CruP-type		36.41	36.46	36.83	9.92	8.25	8.11	-1.75242	7.55507e-28	7.58424e-29	Down
Cz13g16110	cytochrome P450 beta hydroxylase,CYP97A5(Cr)	CYP97A	26.74	25.89	23.34	22.47	31.79	43.07	0.656469	0.0248023	0.0150181	*
Cz09g07100	cytochrome P450 epsilon hydroxylase, CYP97C3	CYP97C	44.76	45.67	47.29	26.93	21.64	17.06	-0.755966	0.00128831	0.000622778	*
Cz09g14130	Cytochrome P450 CYP97B,maybe beta or seta-rings (At)	CYP97A	78.33	70.99	71.61	35.53	26.96	24.26	-1.03468	2.04082e-06	6.9816e-07	Down
Cz12g16080	beta-carotene hydroxylase	CHYb	40.24	35.19	32.63	26	35.22	68.2	0.555007	0.191555	0.143417	*
Cz13g13100	beta-carotene ketolase/oxygenase	BKT1	35	33.53	34.28	95.91	115.24	146.28	2.0946	1.56265e-24	1.77985e-25	Up
Cz04g11250	beta-carotene ketolase/oxygenase	BKT2	12.6	12.01	11.48	12.24	10.7	19.27	0.531679	0.0964029	0.066784	*
Cz07g30060	zeaxanthin epoxidase	ZEP	78.21	70.2	63.1	10.63	12.89	23.42	-1.84491	5.73948e-08	1.69181e-08	Down
Cz06g02070	violaxanthin de-epoxidase	VDE	113.3	110.14	119.42	47.19	40.58	35.46	-1.16443	2.62434e-11	5.9992e-12	Down
Cz15g04070	neoxanthin synthase	NXS	66.03	66.07	68.65	24.27	22.37	26.36	-1.1468	9.75307e-15	1.76597e-15	Down
Cz02g29020	Long-chain-alcohol O-fatty-acyltransferase	AAT?	25.97	27.02	25.1	19.12	22.07	28.86	0.15136	0.53308	0.463555	*
UNPLg00514	Carotenoid cleavage dioxygenase	CCD	45.2	40.21	41.42	31.3	30.23	33.52	-0.10795	0.481849	0.41173	*
Cz04g35010	Carotenoid cleavage dioxygenase	CCD	17.42	17.7	13.72	17.37	27.3	48.84	1.21807	0.00342589	0.00176791	Up
