# Supplementary material for: Novel insights into salinity-induced lipogenesis and carotenogenesis in the oleaginous astaxanthin-producing alga Chromochloris zofingiensis: a multi-omics study
Source: Biotechnol Biofuels. 2020 Apr 16;13:73. doi: 10.1186/s13068-020-01714-y (PMC7161124; doi:10.1186/s13068-020-01714-y)
Supplement: Supplementary file 10 — Additional file 10: Data S8. RNA-seq data for genes involved photosynthesis. [file 13068_2020_1714_MOESM10_ESM.xlsx]

## Sheet: Photosynthesis
RNA-seq data for genes involved photosynthesis
Gene ID	Annotation	Abbreviation	FPKM value						Log2FC (SS6/SS0)	FDR adjusted p-value	p-value	Type
			SS0-1	SS0-2	SS0-3	SS6-1	SS6-2	SS6-3
Chlorophyll Biosynthesis
Cz19g08190	Glutamyl-Glutaminyl Non-Discriminatory tRNA Synthetase	GTS	59.7	57.9	65.03	38.25	31.51	29.78	-0.564642	0.00155817	0.000762905	*
Cz16g14040	Glutamyl-Glutaminyl Non-Discriminatory tRNA Synthetase	GTS	15.85	16.38	18.45	95.24	89.98	81.6	2.70013	7.3221e-78	1.628e-79	Up
Cz06g30050	Glutamyl-tRNA Synthetase	GTS	22.35	22.54	21.85	40.33	42.39	55.83	1.35635	1.38141e-13	2.699e-14	Up
Cz03g02090	Glutamyl tRNA Reductase	GTR	172.62	187.78	187.58	47.7	57.04	57.78	-1.44309	5.31877e-29	5.08792e-30	Down
Cz11g23070	Glutamate-Semialdehyde Aminotransferase	GSA	206.48	196.41	217.78	4.75	3.77	2.35	-5.49352	6.50226e-91	1.03884e-92	Down
Cz09g03180	Delta-Aminolevulinic Acid Dehydratase	ALAD	92.36	92.72	98.29	3.17	2.14	1.29	-5.08832	5.44245e-62	1.80787e-63	Down
Cz03g22200	Porphobilinogen Deaminase	PBGD	78.21	84.29	90.45	1.17	1.05	0.14	-6.34644	9.63782e-47	5.10056e-48	Down
Cz04g12200	Porphobilinogen Deaminase	PBGD	52.6	64.76	60.85	5.86	5.27	5.8	-3.07172	7.91772e-45	4.41689e-46	Down
Cz14g24240	Uroporphyrinogen III Synthase	UROS	52.88	53.41	60.28	13.8	6.98	5.24	-2.33161	3.61546e-09	9.55973e-10	Down
Cz12g20200	Uroporphyrinogen III Synthase	UROS	17.62	18.39	21.48	8.4	6.87	4.81	-1.20805	5.92684e-05	2.39844e-05	Down
Cz14g23190	Uroporphyrinogen III Decarboxylase	UROD	42.89	44.26	46.43	3.44	3.68	1.92	-3.5645	3.83206e-39	2.56627e-40	Down
Cz16g13070	Uroporphyrinogen III Decarboxylase	UROD	66.96	68.44	73.34	6.48	5.12	5	-3.33981	6.97032e-75	1.67043e-76	Down
Cz06g22110	Coproporphyrinogen-III Oxidase	CPOX	26.54	26.74	31.33	35.98	30.75	21.46	0.366596	0.197255	0.148132	*
Cz18g10090	Coproporphyrinogen-III Oxidase	CPOX	73.66	73.4	73.08	23.21	24.15	27.07	-1.25163	2.00062e-20	2.71818e-21	Down
Cz01g34010	Coproporphyrinogen-III Oxidase	CPOX	29.06	37.26	36.99	50.97	40.67	24.47	0.474737	0.182201	0.135699	*
Cz02g42010	Protoporphyrinogen IX Oxidase	PPOX	112.21	112.79	117.33	70.59	64.45	59.53	-0.505682	0.000212187	9.19261e-05	*
Cz06g16260	Mg-Chelatase Subunit I	CHLI	93.65	95.13	109.49	3.09	3.26	1.72	-4.88392	9.53843e-75	2.31127e-76	Down
UNPLg00024	Mg-Chelatase Subunit I	CHLI	44.39	43.31	50.56	3.79	4.35	2.3	-3.40702	1.08365e-34	8.4978e-36	Down
Cz14g15070	Mg-Chelatase Subunit H	CHLH	112.39	103.25	103.46	7.71	7.77	9.92	-3.3324	3.26206e-94	4.62534e-96	Down
Cz06g36090	Mg-Chelatase Subunit H	CHLH	38.33	34.89	30.36	26.52	29.09	38.84	0.171076	0.488745	0.419087	*
Cz08g03270	Mg-Chelatase Subunit D	CHLD	38	36.98	37.26	0.62	1.07	0.52	-5.33332	3.70939e-86	6.51488e-88	Down
Cz11g24180	Tetrapyrrole Binding Protein	GUN4	37.53	34.98	43.47	3.37	2.22	0.66	-3.85722	1.08401e-16	1.76507e-17	Down
Cz02g24270	Mg-Protoporphyrin IX Methyltransferase	CHLM	31.5	32.28	36.17	2.82	2.54	1.03	-3.63852	1.98292e-24	2.26646e-25	Down
Cz16g08310	Mg-Protoporphyrin Monomethyl Ester Cyclase	CRD1	276.76	276.56	278.78	12.69	14.12	16.41	-3.9461	1.77618e-168	6.14841e-171	Down
Cz19g06290	Ycf 54 Conserved Hypothetical Protein	YCF54	45.43	43.28	43.21	3.14	3.42	2.18	-3.60145	4.70187e-42	2.86394e-43	Down
Cz03g06230	Divinyl Chlorophyllide a 8-Vinyl Reductase	DVR	96.21	102.78	109.71	11.07	7.71	3.72	-3.41251	5.03036e-18	7.64835e-19	Down
Cz06g28160	Light-Dependent Protochlorophyllide Oxidoreductase	POR	151.59	147.74	139.96	0.96	2.13	1.67	-6.16514	7.82791e-132	4.68987e-134	Down
Cz08g28070	Chlorophyll Synthetase	CHLG	66.09	67.16	76.49	44.26	35.5	21.6	-0.730761	0.0245449	0.0148361	*
Cz10g28270	Chlorophyllide a Oxygenase	CAO	78.08	76.27	76.79	6.22	7.05	7.81	-3.13452	8.40054e-103	9.61851e-105	Down
Cz14g04140	Chlorophyllide a Oxygenase	CAO	46.9	40.82	29.48	7.18	17.71	81.3	0.144259	0.870876	0.839339	*
Chlorophyll Degradation
Cz02g13090	chlorophyllase	CHLase	42.74	39.17	49.21	33.74	27.43	17.58	-0.422767	0.201387	0.151596	*
Cz10g04100	chlorophyllase	CHLase	33.19	33.43	36.31	12.47	11.84	11.91	-1.19714	4.11679e-16	6.86771e-17	Down
Cz08g00200	Chlorophyllide b Reductase	NYC	30.21	30.16	29.47	13.25	15.87	21.07	-0.527111	0.0255887	0.0155368	*
Cz09g17200	Chlorophyllide b Reductase	NOL	65.99	62.34	69.71	28.13	26.09	25.55	-1.00315	6.36119e-13	1.29663e-13	Down
Cz11g28040	Chlorophyllide b Reductase	NOL	17.53	16.11	21.56	19.09	21.8	16.22	0.354482	0.138693	0.100239	*
UNPLg00540	7-hydroxymethyl chlorophyll a reductase	HCAR	62.69	59.62	62.26	63.14	61.47	48.81	0.217409	0.241356	0.185968	*
Cz10g29110	Non-yellowing	NYE	29.69	30.35	30.85	10.81	13.7	14.28	-0.91195	3.79657e-06	1.341e-06	*
Cz02g13050	Pheophytinase	PPH	24.36	24.38	25.11	20.91	21.64	20.71	0.0836573	0.567448	0.498004	*
Cz10g19170	Pheophytinase	PPH	29.6	25.5	28.6	370.79	308.78	226.07	3.72265	5.15409e-52	2.31251e-53	Up
Cz06g04170	Pheophytinase	PPH	35.02	33.94	33.13	52.36	51.03	43.83	0.833035	5.09336e-08	1.49525e-08	*
Cz06g15150	Pheophytinase	PPH	29.98	28.54	33.71	49.44	43.46	32.62	0.750052	0.00149214	0.000728486	*
Cz08g09050	Pheophorbide a Oxygenase	PAO	44.98	44.6	41.73	12.08	17.91	39.25	-0.606374	0.206395	0.155792	*
Cz06g27150	Pheophorbide a Oxygenase	PAO	17.29	17.92	18.55	11.99	10.9	10.83	-0.365746	0.0210535	0.0125632	*
Cz14g19030	Pheophorbide a Oxygenase	PAO	109.11	106.68	86.25	18.62	38.73	41.19	-1.29922	0.000160458	6.84579e-05	Down
Cz14g25130	Pheophorbide a Oxygenase	PAO	46.69	42.07	43.43	15.72	21.29	24.13	-0.800879	0.0001944	8.38191e-05	*
Cz16g19110	Pheophorbide a Oxygenase	PAO	59.88	61.73	64.56	64.29	62.07	47.38	0.208296	0.306759	0.244843	*
Cz01g44120	Pheophorbide a Oxygenase	PAO	84.48	83.72	76.4	43.71	52.75	58.44	-0.351773	0.0440218	0.0281122	*
Cz08g13200	Pheophorbide a Oxygenase	PAO	110.89	99.84	96.3	14.71	18.79	25.95	-2.04877	2.88457e-16	4.78522e-17	Down
Cz16g08210	RCC reductase	RCCR	44.33	41.41	38.37	43.41	34.5	28.97	0.0914559	0.733334	0.680562	*
Heme Biosynthesis and Metabolism
Cz16g21260	Ferrochelatse	FC	83.35	77.39	80.51	120.63	109.45	98.94	0.754557	4.48784e-07	1.42833e-07	*
Cz14g07090	Uroporphyrin III C-Methyltransferase	SUMT	12.65	11.75	14.96	248.76	223.67	174.62	4.32697	6.41873e-84	1.19641e-85	Up
Cz05g21010	Uroporphyrin III C-Methyltransferase	SUMT	50.37	50.61	53.79	55.21	46.81	31.84	0.0985727	0.750466	0.699609	*
Cz12g15230	Heme Oxygenase	HO	66.74	63.26	69.68	81.2	80.08	90.17	0.64044	6.62477e-07	2.14813e-07	*
UNPLg00465	Heme Oxygenase	GUN2	30.8	28.67	29.34	43	40.27	35.55	0.723215	2.33371e-05	8.97628e-06	*
UNPLg00457	Heme Oxygenase	GUN2	30.8	28.67	29.34	43	40.27	35.55	0.723215	2.33371e-05	8.97628e-06	*
Cytochrome Complexes and Soluble Electron Carriers
Cz13g12160	2Fe-2S Rieske Protein	PetC	1713.91	1788.54	2115.1	798.17	499.28	331.25	-1.45099	6.84799e-05	2.79353e-05	Down
Cz07g02140	Cyt b6f Subunit VII	PetM	498.69	505.03	541.37	263.84	209.58	147.31	-0.997302	0.000223624	9.73721e-05	*
Cz16g12040	Cyt b6f Subunit VIII	PetN	802.62	883.82	952.56	308.84	187.56	129.76	-1.73793	1.23512e-06	4.12255e-07	Down
Cz06g16040	Cyt b6f Subunit V	PetO	811.9	877.96	926	245.75	168.34	119.26	-1.96135	2.06109e-10	4.99152e-11	Down
Cz01g35130	Plastocyanin	PetE	90.81	96.33	116.08	869.26	780.41	555.35	3.15456	3.37297e-39	2.25209e-40	Up
Cz07g28150	Ferredoxin	PetF	2818.84	2566.28	2750.12	7338.35	6774.65	4620.91	1.50523	1.02359e-10	2.4278e-11	Up
Cz13g08120	Ferredoxin	FDX	16.87	23.15	35.66	5960.96	5269.74	3488.18	7.81632	1.72689e-112	1.57492e-114	Up
Cz11g03180	Ferredoxin	FDX	52.15	52	53.47	14.67	12.09	8.73	-1.84312	3.33358e-12	7.16335e-13	Down
Cz13g08015	Ferredoxin	FDX	14.56	14.25	20.48	9.08	8.41	3.52	-0.911785	0.0539445	0.0351715	*
Cz07g16090	Ferredoxin	FDX	43.36	43.4	39.9	46.4	77.32	117.5	1.21568	0.000711695	0.00033126	Up
Cz11g16050	Ferredoxin	FDX	15.66	17.54	18.11	30.71	22.77	14.05	0.693752	0.0704729	0.0471758	*
Cz14g22270	Ferredoxin	FDX	61.64	66.36	72.87	47.74	41.68	33.16	-0.401786	0.0699242	0.046776	*
Cz02g17180	Ferredoxin NADP Reductase	FNR	784.43	792.24	862.95	3010.77	2573.24	1651.28	1.86615	5.1748e-12	1.12749e-12	Up
Cz01g35120	Cyt c6	PetJ	7197.66	7402.31	8186.86	13.93	16.34	3.11	-8.86188	3.60193e-70	9.66302e-72	Down
Cz17g14110	Cyt c	CYC4	18.49	16.63	14.26	26.98	23.48	20.41	0.815056	0.00739949	0.00404603	*
Cz08g08230	Fe-S Cluster Assembly Factor	ISC1	41.46	38.87	42.8	70.75	75.2	64.82	1.07944	1.60291e-12	3.36864e-13	Up
Cz08g31010	Cyt c-Type Biogenesis Factor	CCDA1	19.65	19.42	22.03	5.32	4.05	3.38	-1.95031	1.52581e-14	2.80236e-15	Down
Cz02g33170	Cyt c-Type Biogenesis Factor	CCB1	67.66	60.25	61.43	30.37	21.1	22.26	-1.04797	3.2732e-06	1.14677e-06	Down
Cz02g07090	Cyt c-Type Biogenesis Factor	CCB2	16.55	16.57	17.98	24.41	21.14	17.98	0.617137	0.00460816	0.00242985	*
Cz17g14140	Cyt c-Type Biogenesis Factor	CCB4	33.42	31.53	33.81	116.41	90.64	56.14	1.70823	6.5581e-08	1.95014e-08	Up
Cz12g03230	Ferredoxin-Thioredoxin Reductase, alpha Subunit	FTRV	84.16	86.11	84.25	215.72	238.17	166.05	1.58505	1.5641e-15	2.70713e-16	Up
Cz01g33170	Ferredoxin-Thioredoxin Reductase, beta Subunit	FTRC	113.8	114.79	127.19	297.31	246.98	171.92	1.31147	6.03878e-07	1.95048e-07	Up
Photosystem I
Cz05g36030	Photosystem I Subunit D	PsaD	2840.13	3068.06	3158.1	178.6	158.83	138.41	-3.93236	9.23119e-137	5.1619e-139	Down
Cz04g01180	Photosystem I Subunit E	PsaE	1258.64	1536.58	1603.97	54.61	35.4	21.88	-4.92082	3.73771e-44	2.11493e-45	Down
Cz13g06010	Photosystem I Subunit F	PsaF	1558.32	1717.52	1673.21	121.97	83.64	59.08	-3.87467	8.1144e-38	5.72037e-39	Down
Cz06g31280	Photosystem I Subunit G	PsaG	1482.71	1531.33	1547.73	14.74	8.49	6.48	-6.90104	1.86437e-116	1.51413e-118	Down
Cz12g12230	Photosystem I Subunit H	PsaH	563.61	698.17	756.24	8.29	6.1	1.93	-6.54375	1.35853e-55	5.48948e-57	Down
Cz01g05275	Photosystem I Subunit I	PsaI	1114.65	1226.72	1328.92	33.6	29.37	17.19	-5.16957	2.28522e-76	5.32437e-78	Down
Cz06g26010	Photosystem I Subunit K	PsaK	1937.81	1903.53	2081.48	61.73	56.92	28.28	-4.97538	1.24206e-56	4.82867e-58	Down
Cz02g18180	Photosystem I Subunit L	PsaL	1731.85	1895.52	1934.32	63.1	48.01	29.73	-4.9441	4.7558e-60	1.65893e-61	Down
Cz17g10010	Photosystem I Subunit N	PsaN	1205.12	1268.12	1304.56	147.12	132.35	78.78	-3.06465	8.68636e-29	8.40765e-30	Down
Cz15g01010	Photosystem I Subunit O	PsaO	1842.63	1963.75	2165.65	68.38	40.51	24.85	-5.08935	1.85557e-41	1.15494e-42	Down
Photosystem II
Cz16g19040	Photosystem II Subunit O	PsbO	3453.25	3543.42	3622	103.42	71.44	49.67	-5.20039	3.15348e-67	9.38362e-69	Down
Cz07g15040	Photosystem II Subunit P	PsbP	2405.36	2836.42	2931.93	28.35	18.17	9.63	-6.76119	1.50584e-67	4.42069e-69	Down
Cz02g18040	Photosystem II Subunit P like	PsbPL	195.31	188.05	193.92	51.32	40.12	34.33	-1.88224	2.59991e-19	3.70204e-20	Down
Cz05g13170	Photosystem II Subunit Q	PsbQ1	1005	1040.57	833.53	1.22	5	8.54	-7.07847	8.30505e-42	5.10289e-43	Down
Cz05g09100	Photosystem II Subunit Q	PsbQ2	2495.74	2801.08	3049.54	44.11	29.26	16.1	-6.13814	5.3236e-61	1.81092e-62	Down
Cz09g21140	Photosystem II Subunit R	PsbR	4656.48	4944.17	5528.04	851.79	655.14	516.61	-2.57404	1.55275e-26	1.63007e-27	Down
Cz19g05110	Photosystem II Subunit W	PsbW	2052.54	2193.89	2285.63	110.67	77.68	49.47	-4.42028	8.66597e-44	4.96698e-45	Down
Cz17g16010	Photosystem II Subunit X	PsbX	2907.21	2902.35	3087.25	94.2	60.6	34.52	-5.16937	3.1718e-45	1.74827e-46	Down
Cz17g15140	Photosystem II Subunit Y	PsbY	737.65	811.16	820.28	37	21.98	17.82	-4.58744	4.09381e-49	2.0003e-50	Down
Cz04g12110	Photosystem II Subunit 27	Psb27A	234.61	229.03	251.16	83.1	57.75	36.66	-1.67808	5.96912e-07	1.9256e-07	Down
Cz09g22190	Photosystem II Subunit 27	Psb27B	28.15	32.26	34.08	25.81	21.05	12.48	-0.359602	0.321389	0.258233	*
Cz02g41080	Photosystem II Subunit 27	Psb27C	13.27	13.12	13.02	34.43	27.12	15.3	1.25454	0.000736165	0.000343334	Up
Cz13g07140	Photosystem II Subunit 28	Psb28	53.82	56.36	52.64	133.45	115.95	86	1.3435	1.16799e-08	3.2298e-09	Up
Light Harvesting Complexes
Cz01g23030	LHC Proteins Putatively Associated with PSI	LHC1	1127.72	1277.36	1300.68	10.5	7.29	4.87	-6.98703	4.01371e-125	2.88564e-127	Down
Cz04g04130	LHC Proteins Putatively Associated with PSI	LHC2	1075.87	1166.3	1136.31	7.81	6.79	5.43	-7.07707	0	0	Down
Cz04g09210	LHC Proteins Putatively Associated with PSI	LHC3	1882.11	1957.89	1860.46	15.04	12.25	7.78	-6.99128	1.26027e-155	5.53708e-158	Down
Cz09g32070	LHC Proteins Putatively Associated with PSI	LHC4	1688.11	1819.52	1864.42	20.42	13.78	12.57	-6.50042	2.69561e-172	9.15166e-175	Down
Cz10g10160	LHC Proteins Putatively Associated with PSI	LHC5	1596.94	1857.57	1956.3	23.45	13.12	9.22	-6.48172	3.1122e-72	7.89341e-74	Down
Cz12g16070	LHC Proteins Putatively Associated with PSI	LHC6	1578.22	1663.52	1773.36	16.07	13.62	6.68	-6.72094	5.36156e-91	8.45886e-93	Down
Cz15g17110	LHC Proteins Putatively Associated with PSI	LHC7	2243.15	2558.49	2679.3	11.25	6.93	3.73	-7.98637	1.14214e-98	1.42939e-100	Down
Cz02g14140	LHC Proteins Putatively Associated with PSI	LHC8	1195.78	1296.99	1367.06	11.78	8.81	5.92	-6.82965	2.62632e-139	1.39865e-141	Down
Cz16g14150	LHC Proteins Putatively Associated with PSI	LHC9	1756.27	1874.62	1910.72	36.17	26.72	25.67	-5.63685	2.94279e-186	8.61953e-189	Down
Cz08g26140	LHC Proteins Putatively Associated with PSI	LHC10	54.93	57.42	59.96	135.07	115.61	93.2	1.30158	1.39604e-10	3.34466e-11	Up
Cz14g01080	LHC Proteins Putatively Associated with PSI	LHC11	3.05	3.7	4.64	77.28	79	72.88	4.62287	5.08309e-118	4.06051e-120	Up
Cz03g00160	LHC Proteins Putatively Associated with PSI	LHC12	61.06	62.32	63.47	127.55	147.18	171.18	1.5582	2.42669e-21	3.17916e-22	Up
Cz08g00190	LHC Proteins Putatively Associated with PSI	LHC13	74.64	72.55	66.8	76.01	75.67	69.25	0.35189	0.0149693	0.00867744	*
Cz03g26240	Minor PSII Antenna Complex CP29	LHCB4	2592.63	2700.67	2702.83	57.32	47.37	34.53	-5.50347	3.91398e-126	2.65761e-128	Down
Cz08g11160	Minor PSII Antenna Complex CP26	LHCB5	1773.12	1938.19	2038.5	10.51	7.45	3.44	-7.64161	4.02567e-89	6.69963e-91	Down
Cz04g24050	LHC Proteins Putatively Associated with PSII	LHC14	0	0.09	0	0	0	0	-0.455369	0.725058	0.669938	*
Cz11g23240	LHC Proteins Putatively Associated with PSII	LHC15	28.24	27.88	26.33	30.32	23.52	25.85	0.257843	0.188492	0.140923	*
Cz13g03240	LHC Proteins Putatively Associated with PSII	LHC16	8464.76	8837.25	9653.35	60.35	51.12	30.51	-7.19631	1.52534e-139	8.0217e-142	Down
Cz07g02110	LHC Proteins Putatively Associated with PSII	LHC17	7593.77	9260.28	10079.2	91.73	62.66	33.06	-6.74393	3.8892e-69	1.08479e-70	Down
Cz07g02100	LHC Proteins Putatively Associated with PSII	LHC18	7686.46	9153.22	9820.26	71.08	61.83	22.89	-6.97409	2.5628e-62	8.44486e-64	Down
Cz15g09060	LHC Proteins Putatively Associated with PSII	LHC19	5368	5961.03	6139.72	17.62	11.5	4.15	-8.52653	9.0927e-75	2.19721e-76	Down
UNPLg00080	LHC Proteins Putatively Associated with PSII	LHC20	3128.77	3205.52	3229.14	321.2	304.65	187.02	-3.22448	5.3712e-37	3.90093e-38	Down
ELIP and HLIP Proteins
Cz07g29280	Early Light-Induced Protein Homolog	ELIP1	87.19	111.64	117.15	2796.83	2362.95	2401.23	4.87442	7.96522e-158	3.44654e-160	Up
Cz07g30110	Early Light-Induced Protein Homolog	ELIP2	167.91	158.3	164.04	883.24	771.43	577.64	2.48511	4.87306e-31	4.29174e-32	Up
Cz14g24190	Early Light-Induced Protein Homolog	ELIP3	18.45	19	22.04	5.62	3.99	2.71	-1.95459	4.69979e-09	1.25394e-09	Down
Cz01g42110	Early Light-Induced Protein Homolog	ELIP4	220.57	214.5	211.69	2054.92	1856.97	2000.49	3.49616	1.38794e-215	2.86421e-218	Up
Cz02g38160	Early Light-Induced Protein Homolog	ELIP5	47.08	62.03	58.94	59.96	38.84	27.37	-0.102118	0.80966	0.76805	*
Cz12g27130	Early Light-Induced Protein Homolog	ELIP6	0.51	0.72	0.21	6.17	7.49	8.95	4.14514	9.28787e-16	1.58528e-16	Up
Cz17g00090	Early Light-Induced Protein Homolog	ELIP7	228.65	249.78	252.69	3661.6	2882.14	2393.11	3.90434	1.66864e-73	4.13217e-75	Up
Cz17g16050	Early Light-Induced Protein Homolog	ELIP8	1.35	1.79	1.99	0.19	0.34	0	-2.69418	0.00708155	0.00386416	Down
Cz03g10240	Early Light-Induced Protein Homolog	ELIP9	21.42	24.47	28.28	99.2	69	53.51	1.87097	7.87124e-09	2.14413e-09	Up
Cz08g00120	Early Light-Induced Protein Homolog	ELIP10	7.45	6.88	6.24	1.36	0.7	0.71	-2.54118	7.79182e-07	2.54471e-07	Down
Cz14g04020	High Light-Induced Protein Homolog	HLIP1	17.4	20.3	17.17	13.96	15.87	13.57	-0.032574	0.886686	0.858826	*
Chloroplastic ATP Synthase
Cz09g21130	CF1 gamma Subunit	AtpC1	1024.1	1074.17	1157.15	870.19	684.51	481.72	-0.361616	0.214759	0.162907	*
Cz08g05010	CF1 delta Subunit	AtpC2	329.53	355.44	382.51	761.37	566.28	353.04	0.958169	0.00401578	0.00209932	*
Cz05g34180	CF1 Epsion Subunit	AtpD	1078.03	1136.44	1362.66	1094.28	722.49	550	-0.278229	0.422751	0.353128	*
Cz02g27060	CF0 B' Subunit	AtpG	734.9	772.07	878.11	511.22	373.69	243.63	-0.758028	0.0211982	0.0126537	*
Chloroplast Translocase Complexes
Cz06g20080	Chloroplast Inner Membrane Translocate	TIC20A	88.72	88.67	84.87	119.95	117.33	99.85	0.667853	1.20258e-05	4.48785e-06	*
Cz12g08220	Chloroplast Inner Membrane Translocate	TIC20B	34.27	34.61	30.79	67.91	58.53	46.89	1.10058	5.90536e-07	1.90464e-07	Up
Cz08g26130	Chloroplast Inner Membrane Translocate	TIC21A	43.85	48.13	44.48	30.9	41.23	65.92	0.318914	0.361002	0.295131	*
Cz16g11150	Chloroplast Inner Membrane Translocate	TIC21B	25.67	25.74	29.58	235.41	248.26	179.46	3.3287	1.97118e-63	6.33789e-65	Up
Cz07g31050	Chloroplast Inner Membrane Translocate	TIC22	79.75	79.16	78.47	118.08	111.56	92.57	0.747054	4.63319e-06	1.65286e-06	*
Cz02g19150	Chloroplast Inner Membrane Translocate	TIC40A	18.91	21.11	21.96	48.57	44.18	38.82	1.3898	6.16101e-15	1.10408e-15	Up
Cz02g17170	Chloroplast Inner Membrane Translocate	TIC40B	35.04	35.15	39.6	277.59	279.38	211.58	3.10587	2.8602e-65	8.85363e-67	Up
Cz11g07180	Chloroplast Inner Membrane Translocate	TIC110	51.28	49.74	46.41	41.32	54.38	75.49	0.516134	0.0604341	0.0398442	*
Cz09g17330	Chloroplast Outer Membrane Translocase	TOC34	122.8	124.93	139.33	259.84	207.91	136.36	0.946725	0.0012557	0.000605701	*
Cz06g09170	Chloroplast Outer Membrane Translocase	TOC64A	119.17	129.86	128.24	43.69	66.65	117.58	-0.417886	0.307229	0.245297	*
Cz07g13240	Chloroplast Outer Membrane Translocase	TOC64B	16.98	21.14	18.98	29.31	24.01	18.21	0.628717	0.0217267	0.0129909	*
Cz01g30030	Chloroplast Outer Membrane Translocase	TOC75A	43.37	37.64	40.14	59.84	68.63	64.87	0.97957	2.1452e-14	3.97994e-15	*
Cz04g11310	Chloroplast Outer Membrane Translocase	TOC75B	31.92	30.22	27.46	22.12	26.49	31.31	0.141126	0.517663	0.448157	*
Cz03g17170	Chloroplast Outer Membrane Translocase	TOC120	37.91	37	36.19	45.1	47.53	50.13	0.668422	3.42963e-10	8.46334e-11	*
UNPLg00323	SRP-Independent Translocase Complex	TATA	94	112.75	125.92	104.93	82.57	63.78	-0.0927091	0.764418	0.716025	*
Cz09g27050	SRP-Independent Translocase Complex	TATB	39.38	36.39	42.54	46.27	38.2	30.71	0.267283	0.298575	0.237476	*
Cz10g05030	SRP-Independent Translocase Complex	TATC	60.79	57.7	64.9	64.5	55.09	42.11	0.127207	0.623893	0.555946	*
Cz12g26150	Chloroplast Signal Recognition Particle Receptor	FTSY	40.51	38.9	41.52	20.44	19.77	17.23	-0.766913	9.66082e-07	3.18404e-07	*
Cz05g34010	Signal Recognition Particle Receptor,Alpha Subunit	CPSRP1	91.93	85.37	93.84	114.38	110.73	88	0.515105	0.00345609	0.00178487	*
Cz02g05130	Chloroplast Signal Recognition Particle 54 kD Subunit	CPSRP54A	43.34	44.44	44.79	10.96	8.21	6.47	-2.05126	1.00988e-16	1.64101e-17	Down
Cz08g20150	Chloroplast Signal Recognition Particle 54 kD Subunit	CPSRP54B	28.81	31.89	32.54	52.58	48.77	42.84	0.935485	3.49265e-09	9.22337e-10	*
Cz04g37160	Preprotein Translocase SecY	SECY1	32.16	33.27	32.15	37.85	40.7	35.17	0.526681	5.12069e-05	2.0538e-05	*
Cz05g25080	Preprotein Translocase SecY	SECY2	10.59	12.28	11	16.85	15.48	14.26	0.764237	1.55338e-05	5.88179e-06	*
Cz01g29020	Alpha Subunit of ER Translocon	SEC61A	184.1	156.75	162.93	153.47	153.77	151.61	0.17227	0.216327	0.164283	*
Photosystem & Chloroplast Assembly Factors
Cz15g08190	Ycf3-Interacting Protein	Y3IP1	67.98	71.7	71.64	99.42	72.13	50.7	0.379823	0.247564	0.191367	*
Cz10g21040	PSII Assembly Factor	HCF136	179.97	190.61	205.63	154.44	131.09	101.24	-0.263132	0.272304	0.213228	*
Cz05g07170	Low PSII Accumulating	LPA1A	56.17	57.51	63.59	30.78	28.75	20.99	-0.827177	0.000166085	7.10244e-05	*
Cz01g20260	Low PSII Accumulating	LPA1B	44.98	44.05	46.39	39.71	29.45	22.89	-0.244989	0.399736	0.331348	*
Cz16g08170	Low PSII Accumulating	LPA3A	39.22	40.85	45.57	112.38	95.29	70.09	1.44692	1.75947e-09	4.56325e-10	Up
Cz12g08020	Low PSII Accumulating	LPA3B	103.08	113.44	113.41	38.01	35.88	29.05	-1.36952	4.20577e-15	7.4501e-16	Down
Cz06g00060	Chloroplast Ser-Thr Kinase 7	STN7	56.67	55.69	51.74	9.38	10.73	16.72	-1.83464	3.45688e-12	7.44902e-13	Down
Cz10g22110	Chloroplast Ser-Thr Kinase 8	STN8	24.87	27.52	24.81	20.05	24.88	29.29	0.249572	0.250266	0.193889	*
Cz06g19140	Accumulation/Replication of Chloroplasts	ARC6A	27.52	22.49	24.05	1.65	1.87	2.5	-3.28572	2.73876e-47	1.4166e-48	Down
Cz09g17290	Accumulation/Replication of Chloroplasts	ARC6B	12.23	14.44	12.49	0.67	0.53	0.58	-4.12839	3.95868e-49	1.92637e-50	Down
Cz01g24010	Accumulation/Replication of Chloroplasts	ARC6C	34.09	33.81	37.77	2.01	1.69	1.64	-3.99174	1.89783e-95	2.58991e-97	Down
Cz13g09190	Potassium/Proton Antiporter	KEA1	59.37	58.99	57.85	142.14	170.21	179.81	1.78457	5.75587e-40	3.732e-41	Up
Cz07g15180	Potassium/Proton Antiporter	KEA3	36.16	34.44	34.98	7.35	8.75	10.86	-1.65392	3.17994e-18	4.77945e-19	Down
Cz10g20050	Potassium/Proton Antiporter	KEA4	45.9	41.91	40.61	23.4	28.59	33.21	-0.284429	0.156293	0.114502	*
Cz02g25060	ATP-Dependent Zn Metalloproteinase	FtsH	159.83	155.65	153.03	173.17	185.83	194.93	0.54818	5.97084e-08	1.76518e-08	*
Cz05g36060	Chloroplast Rubredoxin	RBD1	155.2	150.72	163.39	94.2	85.27	49.92	-0.717824	0.0181549	0.0107126	*
Cz03g13190	PsbP Domain Containing Proteins	PPD1	59.47	61.24	65.85	44.28	31.21	26.42	-0.558746	0.0403034	0.0255203	*
Cz19g02070	PsbP Domain Containing Proteins	PPD2	41.27	41.65	42.15	64.11	58.8	44.85	0.728826	0.000447886	0.000203057	*
Cz14g21260	PsbP Domain Containing Proteins	PPD3	78.24	82.43	83.21	34	26.83	28.32	-1.14096	8.86076e-12	1.96451e-12	Down
Cz01g04150	PsbP Domain Containing Proteins	PPD4	56.11	51.18	58.57	180.96	150.49	111.95	1.7176	5.07638e-12	1.10469e-12	Up
Cz12g14170	PsbP Domain Containing Proteins	PPD5	51.12	54.74	56.11	90.78	61.72	37.15	0.53343	0.170086	0.125736	*
Cz04g08120	PsbP Domain Containing Proteins	PPD6	32.06	35.76	39.36	36.11	27.42	20.9	-0.0342103	0.917658	0.897132	*
Cz04g12120	PsbP Domain Containing Proteins	PPD7	17.72	19.82	19.3	11.67	10.8	9.05	-0.545711	0.0102642	0.00576821	*
Cz10g23090	PsbP Domain Containing Proteins	PPD8	104.37	118.91	136.21	67.97	65.96	48.07	-0.669718	0.00386424	0.00201315	*
Cz04g02050	PsbP Domain Containing Proteins	PPD9	36.97	39.35	42.02	26.41	23.76	21.82	-0.409589	0.0202179	0.0120201	*
Cz04g32150	High Chl Fluorescence 101: 4Fe-4S Scaffold	HCF101	57.02	52.48	57.21	54.29	47.62	38.09	0.0569403	0.808909	0.767197	*
Cz07g07160	High Chl Fluoresence 164: Trx-Like	HCF164A	75.25	65.37	69.51	63.03	54	40.04	-0.113279	0.696209	0.634337	*
Cz08g24090	High Chl Fluoresence 165: Trx-Like	HCF164B	33.32	34.7	42.14	38.28	36.07	32.38	0.261671	0.194467	0.145831	*
Cz03g01150	Membrane Insertion Protein	OxaA1	10.88	9.17	10.22	13.36	13.63	8.75	0.540998	0.0509521	0.0330568	*
Cz01g09150	Membrane Insertion Protein	OxaA2	13.8	14.59	14.54	20.32	19.29	20.96	0.803866	5.05858e-10	1.25909e-10	*
Cz05g17260	Albino-3	ALB3A	77.86	77.73	80.15	144.09	134.34	123.17	1.07539	5.35731e-17	8.58768e-18	Up
Cz05g36130	Albino-3	ALB3B	57.44	52.54	58.03	6.22	4.57	3.63	-3.22859	1.65933e-38	1.13221e-39	Down
Cz05g04030	Curvature of the Thylakoid Protein	CURT1	139.05	136.66	140.6	575.39	498.2	448.16	2.17408	1.96935e-43	1.14186e-44	Up
Cz05g05190	Thylakoid Formation Factor	THF1	240	241.88	252.04	249.05	214.9	202.94	0.170861	0.293658	0.232901	*
Cz01g19060	Putative Retrograde Signaling Factor, DUF3506 Containing	EX1	20.28	21.68	20.23	8.53	9.88	14.94	-0.587064	0.0315156	0.019511	*
Cz06g34170	Putative Retrograde Signaling Factor, DUF3506 Containing	EX2	19.01	18.08	21.1	36.26	29.86	21.27	0.889627	0.0012293	0.000591817	*
Cz02g08100	PsbA Maturation Factor	PAM68	55.62	52.76	59.45	41.55	36.79	25.91	-0.377337	0.150115	0.109464	*
Cz03g12090	Chloroplast Sec14-Like Protein	CPSFL1	22.38	23.22	20.29	23.28	34.04	66.58	1.19341	0.00463148	0.002444	Up
Cz11g03230	Proton Gradient Regulator	PGR7	19.65	17.19	24.55	9.87	9.89	6.96	-0.889917	0.0029522	0.00150873	*
NPQ
Cz16g02040	Light-Harvesting Complex Stress Response (LI818)	LHCSR	271.81	292.77	300.05	198.9	156.03	184.76	-0.369016	0.0293714	0.0180506	*
Cz03g01250	Photosystem II Subunit S	PSBS	50.75	49.84	50.47	599.38	316.54	349.68	3.34783	2.24083e-28	2.20324e-29	Up
