# Supplementary material for: Novel insights into salinity-induced lipogenesis and carotenogenesis in the oleaginous astaxanthin-producing alga Chromochloris zofingiensis: a multi-omics study
Source: Biotechnol Biofuels. 2020 Apr 16;13:73. doi: 10.1186/s13068-020-01714-y (PMC7161124; doi:10.1186/s13068-020-01714-y)
Supplement: Supplementary file 11 — Additional file 11: Data S9. RNA-seq data for genes involved in CO2 fixation and central carbon metabolism. [file 13068_2020_1714_MOESM11_ESM.xlsx]

## Sheet: Carbon fixation
RNA-seq data for genes involved in CO2 fixation and central carbon metabolism
Gene ID	Annotation	Abbreviation	FPKM value						Log2FC (SS6/SS0)	FDR adjusted p-value	p-value	Type	Subcellular prediction
			SS0-1	SS0-2	SS0-3	SS6-1	SS6-2	SS6-3
Calvin cycle
Cz03g15230	Rubisco Activase	RCA	31.67	29.19	34.77	51.38	48.68	38.73	0.843329	1.08822e-05	4.04296e-06	*	C
Cz13g02230	Rubisco Activase	RCA	1664.74	1594.29	1604.28	492.15	478.3	492.38	-1.42404	6.27768e-57	2.39874e-58	Down	C
Cz17g13100	Ribulose-1,5-bisphosphate carboxylase/oxygenase small subunit	RBCS	30868.5	38293.9	42870	2891.22	2029.95	1508.22	-3.77203	2.92013e-36	2.17134e-37	Down	C
Cz16g19260	phosphoglycerate kinase	PGK	716.65	754.57	776.88	1223.97	1148.89	923.94	0.859694	5.30975e-07	1.70618e-07	*	C
Cz11g09290	glyceraldehyde 3-phosphate dehydrogenase (NADP)	GAPDH	2298.83	2637.51	2724.41	1775.53	1711.72	1433.36	-0.327889	0.0544573	0.0355375	*	C
Cz06g17270	triosephosphate isomerase	TIM	69.34	67.39	64.9	267.06	353.91	406.19	2.64264	3.3545e-40	2.15936e-41	Up	C
Cz05g37140	Fructose-bisphosphate aldolase	FBA	2308.56	2500.69	2579.62	7239.72	7038.89	5482.93	1.72374	1.34441e-23	1.58498e-24	Up	C
Cz03g06050	Fructose-bisphosphate aldolase	FBA	54	53.37	53.97	29.41	29.42	23.2	-0.668601	0.000148757	6.32779e-05	*	C
Cz04g03070	Fructose-1,6-bisphosphatase, class I	FBPase	287.46	279.6	290.8	116	98.75	92.93	-1.16736	1.76978e-14	3.26694e-15	Down	C
Cz01g04250	Fructose-1,6-bisphosphatase, class II	FBPase	32.94	29.92	31.53	29.33	23.85	15.92	-0.139968	0.670933	0.607243	*	C
Cz05g01180	Fructose-1,6-bisphosphatase, class II	FBPase	266.03	269.86	276.62	10.9	10.87	9.04	-4.40905	9.87805e-205	2.23575e-207	Down	C
Cz03g04080	transketolase	TRK	920.32	942.94	943.11	1580.57	1669.96	1515.2	1.07098	1.84149e-31	1.59485e-32	Up	C
Cz01g42020	sedoheptulose-1,7-bisphosphatase	SBPase	688.32	712.82	781.75	994.42	738.51	598	0.404805	0.125705	0.0897143	*	C
Cz03g37060	sedoheptulose-1,7-bisphosphatase	SBPase	56.45	57.8	61.62	46.15	41.23	37.41	-0.186979	0.280569	0.22097	*	C
Cz05g13260	ribose 5-phosphate isomerase	RPI	32.31	30.81	35.8	14.48	8.99	5.63	-1.43692	0.000230452	0.000100637	Down	C
Cz09g17220	ribose 5-phosphate isomerase	RPI	207.05	194.95	206.95	194.94	147.79	101.61	-0.141713	0.671797	0.608282	*	C
Cz05g11190	ribulose-phosphate 3-epimerase	RPE	285.5	292.61	337.78	590.72	502	340.71	0.951615	0.000366037	0.000164158	*	C
Cz07g08090	phosphoribulokinase	PRK	1241.72	1221.7	1323	691.56	533.69	374.81	-0.92329	0.000963627	0.000456539	Down	C
C4-like
Cz14g19100	phosphoenolpyruvate carboxylase	PEPC	16.95	15.96	16.8	3.84	5.09	5.64	-1.44881	7.16092e-12	1.57548e-12	Down	C
UNPLg00263	phosphoenolpyruvate carboxylase	PEPC	64.01	61.18	62.07	87.73	94.46	106.18	0.928499	9.62044e-14	1.85915e-14	*	O
Cz01g21210	phosphoenolpyruvate carboxylase	PEPC	90.72	89.16	86.9	71.87	84.09	94.84	0.216614	0.182655	0.13611	*	O
Cz04g33150	malate dehydrogenase (NADP)	MDH	38.84	37.06	33.19	41.44	40.83	45.32	0.532068	0.000465497	0.000211398	*	C
Cz01g16230	malate dehydrogenase	MDH	143.5	146.13	146.12	304.54	336.99	305.68	1.42614	2.95871e-48	1.49295e-49	Up	C
Cz11g26110	malate dehydrogenase	MDH	155.15	148.27	164.62	85.78	95.18	76.76	-0.552409	0.000213547	9.26288e-05	*	Cy
Cz12g06020	malate dehydrogenase	MDH	105.92	97.97	109.28	113.18	103.32	81.43	0.236315	0.260585	0.202976	*	O
UNPLg00180	malate dehydrogenase	MDH	89.24	78.96	83.1	868.65	927.1	851.55	3.69919	3.03463e-231	4.44428e-234	Up	Cy
Cz02g21340	malate dehydrogenase (NAD)	MDH	251.09	251.79	251.19	416.38	372.86	312.9	0.854444	6.40563e-07	2.07409e-07	*	M
Cz15g18140	malic enzyme (NADP)	ME	77.97	72.16	66.05	35.91	54.1	96.23	0.0858326	0.848831	0.814023	*	C
Cz07g26110	malic enzyme (NADP)	ME	19.83	20.31	17.44	24.35	22.99	21.47	0.56202	0.000394332	0.000177583	*	O
Cz04g02110	malic enzyme (NADP)	ME	30.19	30.74	28.64	33.28	37.86	35.64	0.559446	7.22421e-06	2.6349e-06	*	SP
Cz09g11240	malic enzyme (NADP)	ME	25.07	26.69	27.5	39.02	40.15	30.24	0.769793	4.64183e-05	1.8537e-05	*	Cy
Cz06g32210	malic enzyme (NADP)	ME	32.07	31.84	28.82	24.61	54.09	117.82	1.3442	0.0124812	0.00712714	Up	O
Cz15g01060	malic enzyme (NAD)	ME	46.9	49.85	46.55	92.48	103.35	104.77	1.37411	7.60908e-35	5.92133e-36	Up	M
Cz01g40120	pyruvate, phosphate dikinase	PPDK	43.28	41.21	37.16	0.75	1.26	1.6	-4.712	3.94509e-68	1.12664e-69	Down	C
CO2 concentrating mechanism
Cz12g08200	carbonic anhydrase, alpha	CA	4.25	4.61	5.48	2.32	1.92	5.68	-0.199748	0.750913	0.700375	*	O	CAH1	Per
Cz12g27270	carbonic anhydrase, alpha	CA	522.41	459.65	429.07	42.93	62.76	145.53	-2.14213	2.71754e-06	9.41969e-07	Down	SP	CAH2	Per
Cz03g24230	carbonic anhydrase, alpha	CA	35.71	30.63	33.04	13.44	11.23	9.33	-1.2369	1.36912e-08	3.80878e-09	Down	SP	CAH1/2	Per
Cz05g11220	carbonic anhydrase, alpha	CA	10.78	10.36	11.61	5.16	3.64	3.06	-1.15839	0.00016692	7.14262e-05	Down	SP	CAH3	Lumen
UNPLg00122	carbonic anhydrase, beta	CA	29.81	28.61	35.76	102.96	84.53	76.17	1.78741	1.74057e-17	2.71479e-18	Up	O	CAH6	Stroma
Cz10g04110	carbonic anhydrase, beta	CA	32.47	34.6	32.23	2.56	1.53	2.19	-3.63875	5.11083e-29	4.8856e-30	Down	O	CAH4	Mit
Cz11g04240	carbonic anhydrase, beta	CA	83.8	77.53	87.37	410.78	352.77	225.1	2.28436	8.89122e-17	1.44182e-17	Up	O	CAH7	?
Cz08g01250	carbonic anhydrase like, gamma	CA	132.66	136.71	136.92	164.09	165.1	148.14	0.539462	3.92564e-06	1.3879e-06	*	M
Cz18g10140	carbonic anhydrase, gamma	CA	130.24	137.54	145.76	208.64	186.94	147.77	0.70132	0.000414279	0.000187062	*	SP
Cz02g19080	carbonic anhydrase, gamma	CA	139.34	147.06	175.84	267.41	269.35	162.4	0.900806	0.00115657	0.00055465	*	M
Cz12g10220	low CO2 inducible protein	LCI	113.93	111.91	116.44	46.82	42.66	35.86	-1.14197	2.23892e-10	5.43559e-11	Down	C
Cz14g01130	low-CO2-inducible protein, similar to LCIB	LCIB	26.39	28.1	24.42	111.72	167.25	204.04	2.89653	5.82533e-29	5.58801e-30	Up	O
Cz01g13190	low-CO2-inducible membrane protein	LCI1	0	0	0	0	0	0.13	0.611069	0.660384	0.596157	*	O
Cz05g07180	ABC transporter, similar to HLA3	HLA3	2.22	2.24	1.91	0.1	0.22	0.2	-3.23192	6.16854e-16	1.04055e-16	Down	O
Cz02g42030	Formate transporter, similar to LCIA	LCIA	175.46	179.52	183.74	1272.06	1147.04	826.71	2.88728	3.64175e-41	2.28367e-42	Up	C
Cz13g12090	solute carrier family 25, similar to CCP	CCP	32.89	35.93	34.03	17.6	20.55	17.16	-0.587426	0.00192681	0.000956352	*	O
Starch metabolism
Cz09g01170	ADP-glucose pyrophosphorylase, large unit	AGPase	82.15	78.77	73.87	75.56	91.56	129.06	0.636118	0.0125165	0.00715062	*	C
Cz11g15060	ADP-glucose pyrophosphorylase, large unit	AGPase	207.17	195.83	182.7	257.45	282.62	324.6	0.866026	8.92073e-09	2.43951e-09	*	C
Cz01g23260	ADP-glucose pyrophosphorylase, small unit	AGPase	244.01	234.49	220.93	243.65	314.49	408.68	0.767153	0.00125607	0.000606045	*	C
Cz12g15250	starch synthase I, soluble	SSS	53.33	52.93	49.25	68.96	109.35	180.04	1.48616	5.45088e-05	2.19494e-05	Up	C
Cz15g15130	starch synthase III, soluble	SSS	87.37	79.12	73.74	53.46	64.38	78.69	0.0151871	0.948983	0.937612	*	C
Cz03g20050	starch synthase IV, soluble	SSS	74.74	79.2	82.24	32.99	38.12	33.32	-0.868542	3.44341e-12	7.4154e-13	*	C
Cz01g24310	starch synthase II, granule bound	GBSS	40.28	39.8	37.36	37.41	48.84	64.62	0.662216	0.00856898	0.00474426	*	C
Cz13g16100	starch synthase I, granule bound	GBSS	20.58	17.73	16.73	7.8	10.72	18.73	-0.25635	0.526124	0.456778	*	C
UNPLg00638	starch synthase I, granule bound	GBSS	45	42.69	34.28	43.46	86.54	175.35	1.58347	0.00143285	0.00069782	Up	C
Cz03g10180	starch branching enzyme	SBE	80.52	74.91	70.93	44.45	43.86	56.39	-0.337531	0.0619285	0.0409078	*	C
Cz09g12180	starch branching enzyme	SBE	141.88	130.38	119.33	67.66	82.48	121.22	-0.223457	0.452158	0.381514	*	C
Cz07g13250	starch phosphorylase	SPL	118.46	114.36	109.49	147.23	196.49	295.63	1.19457	4.365e-05	1.73734e-05	Up	M
Cz07g16030	starch phosphorylase	SPL	197.23	197.08	186.15	1037.1	1307.72	1489.06	3.01864	1.28705e-66	3.90689e-68	Up	O
Cz14g25220	isoamylase 1, starch debranching enzyme	SDBE	35.78	36.07	31.62	112.44	132.44	147.49	2.22232	5.41188e-43	3.18473e-44	Up	C
Cz03g36130	isoamylase 3, starch debranching enzyme	SDBE	101.15	99.13	101.14	33.49	34.88	32.13	-1.27613	1.95449e-37	1.40127e-38	Down	C
Cz10g16050	isoamylase 3, starch debranching enzyme	SDBE	35.16	35.22	31.8	198.3	241.72	322.93	3.18801	4.813e-46	2.5856e-47	Up	C
Cz09g16070	alpha-amylase	AMYA	54.11	50.56	49.99	56.14	67.23	121.15	0.954578	0.00479142	0.00253446	*	C
Cz08g03210	alpha-amylase	AMYA	68.51	68.16	62.71	134.33	160.07	214.91	1.64956	6.92418e-14	1.32703e-14	Up	C
UNPLg00171	alpha-amylase	AMYA	15.48	13.64	15.99	13.21	12	8.9	-0.0962232	0.724772	0.667337	*	M
Cz09g02050	beta-amylase	AMYB	38.05	35.95	31.22	29.61	48.55	96.2	1.00947	0.0253323	0.0153592	Up	C
Cz10g24040	beta-amylase	AMYB	89.62	82.76	65.23	3.79	12.5	50.62	-1.43762	0.0693374	0.0463326	*	C
Cz09g15250	beta-amylase	AMYB	33.54	32.47	30.88	89.67	124.85	184.41	2.32417	2.36993e-15	4.15549e-16	Up	C
Cz17g10020	beta-amylase	AMYB	42.23	41.39	42.63	52.03	55.48	67.03	0.773411	6.02446e-07	1.94505e-07	*	C
Cz14g09010	phosphoglucomutase	PGM	35.29	40.31	35.79	127.18	123.11	103.88	1.97187	5.41231e-35	4.18299e-36	Up	C
Glycolysis and gluconeogenesis
Cz13g07170	hexokinase	HK	225.32	211.66	214.06	85.99	110.66	153.18	-0.587612	0.0243674	0.0147142	*	O
Cz06g03010	glucokinase	GLK	84.1	86.09	78.72	61.09	53.83	44.85	-0.33073	0.0986361	0.0684583	*	O
Cz01g30020	glucose-6-phosphate isomerase	PGI	167.15	158.79	154.72	350.97	418.61	447.58	1.64271	3.56974e-31	3.13677e-32	Up	Cy
Cz09g25120	6-phosphofructokinase	PFK	94.77	93.03	84.88	63.98	101.95	149.4	0.506216	0.157024	0.11516	*	C
Cz16g11260	6-phosphofructokinase	PFK	85.93	87.5	86.03	41.11	43.95	41.38	-0.729096	8.80522e-14	1.69692e-14	*	C
Cz07g13120	6-phosphofructokinase	PFK	72.64	70.83	69.3	87.3	116.06	166.83	1.09489	7.56457e-05	3.10499e-05	Up	C
Cz04g03070	Fructose-1,6-bisphosphatase, class I	FBP	287.46	279.6	290.8	116	98.75	92.93	-1.16736	1.76978e-14	3.26694e-15	Down	C
Cz01g04250	Fructose-1,6-bisphosphatase, class II	FBP	32.94	29.92	31.53	29.33	23.85	15.92	-0.139968	0.670933	0.607243	*	C
Cz05g01180	Fructose-1,6-bisphosphatase, class II	FBP	266.03	269.86	276.62	10.9	10.87	9.04	-4.40905	9.87805e-205	2.23575e-207	Down	C
Cz05g37140	Fructose-bisphosphate aldolase	FBA	2308.56	2500.69	2579.62	7239.72	7038.89	5482.93	1.72374	1.34441e-23	1.58498e-24	Up	C
Cz03g06050	Fructose-bisphosphate aldolase	FBA	54	53.37	53.97	29.41	29.42	23.2	-0.668601	0.000148757	6.32779e-05	*	C
Cz06g07090	Fructose-bisphosphate aldolase	FBA	59.33	55.98	67.03	51.3	44.73	34.18	-0.175225	0.486097	0.416234	*	Cy
Cz03g13070	Fructose-bisphosphate aldolase	FBA	37.23	39.79	46.59	447.05	468.71	337.84	3.63648	4.52152e-73	1.12571e-74	Up	Cy
Cz06g17270	triosephosphate isomerase	TIM	69.34	67.39	64.9	267.06	353.91	406.19	2.64264	3.3545e-40	2.15936e-41	Up	C
Cz05g34160	glyceraldehyde 3-phosphate dehydrogenase (NAD)	GAPDH	241.1	264.6	258.61	2207.3	2536.81	2670.39	3.57925	1.99645e-191	5.31606e-194	Up	C
Cz06g05120	glyceraldehyde 3-phosphate dehydrogenase (NADP, nonphosphorylating)	GAPDHN	20.09	18.4	20.14	37.71	44.4	46.64	1.43928	4.80619e-22	6.09812e-23	Up	Cy
Cz16g19260	phosphoglycerate kinase	PGK	716.65	754.57	776.88	1223.97	1148.89	923.94	0.859694	5.30975e-07	1.70618e-07	*	C
Cz14g08090	phosphoglycerate mutase	PGAM	34.83	37.34	36.67	41.13	39.52	34.15	0.383266	0.0138872	0.00799747	*	C
Cz06g01110	phosphoglycerate mutase, 2,3-bisphosphoglycerate-dependent	PGAM	81.67	80.48	85.59	1413.86	1733.11	1449.28	4.51204	5.82425e-252	7.7543e-255	Up	O
Cz09g03220	phosphoglycerate mutase, 2,3-bisphosphoglycerate-independent	PGAM	19.91	22.44	20.62	9	10.91	13.87	-0.585395	0.009944	0.00557571	*	ER
Cz04g11130	phosphoglycerate mutase, 2,3-bisphosphoglycerate-independent	PGAM	10.53	10.24	9.97	367.62	525.5	678.85	5.93675	7.08825e-116	5.89822e-118	Up	O
Cz08g21030	phosphoglycerate mutase, 2,3-bisphosphoglycerate-independent	PGAM	48.72	55.59	52.49	98.06	80.09	45.95	0.816107	0.0182201	0.0107572	*	O
Cz14g01200	phosphoglycerate mutase	PGAM	48.36	46	53.83	70.29	56.02	37.08	0.44734	0.157735	0.115755	*	O
Cz01g38050	phosphoglycerate mutase	PGAM	17.27	17.89	16.4	18.16	25.71	32.41	0.865439	0.00128037	0.000618451	*	M
Cz05g10010	enolase	ENO	567.61	563.8	572.04	2040.93	2121.91	1801.38	2.11293	3.68844e-70	9.91965e-72	Up	O
UNPLg00362	pyruvate kinase	PK	79.47	79.78	80.61	127.81	151.86	158.36	1.17365	1.48862e-19	2.09985e-20	Up	C
Cz08g12170	pyruvate kinase	PK	113.41	111.62	110	23.66	30.88	31.51	-1.64934	1.97904e-25	2.17639e-26	Down	C
Cz16g00040	pyruvate kinase	PK	43.01	44	44.61	891.33	1049.84	1050.39	4.80606	0	0	Up	Cy
Cz14g14130	pyruvate kinase	PK	51.36	48.1	42.11	21.68	30.37	48.14	-0.193231	0.610767	0.542032	*	Cy
Cz04g17050	pyruvate kinase	PK	22.74	24.1	27.03	674.34	801.92	751.84	5.21211	0	0	Up	Cy
Cz01g21060	pyruvate kinase	PK	90.55	86.33	85.14	70.46	101.75	121.34	0.465143	0.0634312	0.0420018	*	Cy
Cz15g09100	pyruvate kinase	PK	28.53	28.66	28.22	210.12	270.45	317.48	3.51525	5.00769e-75	1.19675e-76	Up	Cy
Cz10g06190	pyruvate kinase	PK	71.68	66.39	60.24	3.46	4.46	6.22	-3.47995	8.61e-43	5.11258e-44	Down	O
Cz01g05160	phosphoenolpyruvate carboxykinase (ATP)	PEPCK	42.27	40.06	43.31	5.71	5.73	9.82	-2.2334	1.16761e-16	1.90274e-17	Down	C
Cz04g02090	pyruvate carboxylase	PYC	44.19	40.88	36.26	8.98	11.73	21.12	-1.21733	0.00069717	0.000323895	Down	M
Oxidative pentose phosphate pathway
Cz06g12080	Glucose-6-phosphate 1-dehydrogenase	G6PD	98.82	99.52	96.43	124.19	169.05	202.75	1.05024	2.07238e-06	7.09508e-07	Up	C
Cz03g12030	Glucose-6-phosphate 1-dehydrogenase	G6PD	151.55	158.42	155.41	358.17	405.24	455.95	1.69305	1.8356e-36	1.35024e-37	Up	C
Cz04g18010	6-phosphogluconolactonase	PGLS	168.09	162.96	177.82	369.04	320.09	229.93	1.1572	8.81975e-07	2.89216e-07	Up	C
Cz11g03250	6-phosphogluconolactonase	PGLS	143.7	144.41	154.81	246.5	221.23	277.43	1.05708	5.45164e-13	1.10615e-13	Up	O
Cz05g06160	6-phosphogluconate dehydrogenase	6PGD	305.44	312.17	304.05	2290.71	2427.95	2212.56	3.21554	4.24425e-265	5.36817e-268	Up	C
Cz05g13260	ribose 5-phosphate isomerase	RPI	32.31	30.81	35.8	14.48	8.99	5.63	-1.43692	0.000230452	0.000100637	Down	C
Cz09g17220	ribose 5-phosphate isomerase	RPI	207.05	194.95	206.95	194.94	147.79	101.61	-0.141713	0.671797	0.608282	*	C
Cz01g08190	ribose 5-phosphate isomerase	RPI	19.17	23.19	21.74	28.9	22.06	12.9	0.300909	0.440845	0.370472	*	M
Cz05g11190	ribulose-phosphate 3-epimerase	RPE	285.5	292.61	337.78	590.72	502	340.71	0.951615	0.000366037	0.000164158	*	C
Cz04g31230	ribulose-phosphate 3-epimerase	RPE	42.33	43.57	52.27	165.37	131.18	70.88	1.70142	2.47142e-06	8.53364e-07	Up	Cy
Cz14g07140	ribulose-phosphate 3-epimerase	RPE	36.7	35.93	28.21	8.08	9.9	23.02	-0.97417	0.0318383	0.0197426	*	Cy
Cz03g04080	transketolase	TRK	920.32	942.94	943.11	1580.57	1669.96	1515.2	1.07098	1.84149e-31	1.59485e-32	Up	C
Cz06g25040	transaldolase	TAL	409.71	426.11	422.57	403.28	502.96	419.1	0.380739	0.00679928	0.00369701	*	C
Cz04g12210	transaldolase	TAL	236.4	258.29	271.09	259.86	220.87	155.82	0.0443503	0.881287	0.852364	*	SP
Cz12g20290	transaldolase	TAL	136.88	134.76	140.49	60.27	66.74	46.74	-0.935795	1.03825e-06	3.43366e-07	*	O
TCA cycle
Cz02g27080	citrate synthase	CIS	159.1	155.89	161.26	117.99	112.74	127.97	-0.100467	0.414486	0.345341	*	M
Cz02g12210	citrate synthase	CIS	141.15	133.28	137.61	429.56	496.51	456.72	2.05113	1.26791e-82	2.45614e-84	Up	M
Cz13g00140	aconitate hydratase	ACH	320.47	297.07	287.02	172.1	209.76	227.24	-0.264435	0.11997	0.085206	*	M
Cz11g28180	isocitrate dehydrogenase, NAD-dependent	IDH	125.44	123.22	131.08	265.22	280.85	214.63	1.30718	7.68792e-16	1.30554e-16	Up	M
Cz11g08120	isocitrate dehydrogenase, NAD-dependent	IDH	165.55	162.81	169.99	211.19	211.43	144.84	0.49424	0.0263241	0.0160097	*	M
Cz05g03220	2-oxoglutarate dehydrogenase, E1	OGDH	211.97	191.66	187	488.41	688.57	818.26	2.0485	5.66926e-19	8.21971e-20	Up	M
Cz01g28100	2-oxoglutarate dehydrogenase, E1	OGDH	56.92	56.7	54.38	36.15	45.14	56.81	0.0225937	0.928439	0.910763	*	M
Cz02g11010	2-oxoglutarate dehydrogenase, E2	OGDH	113.85	100.05	94.94	164.05	184.88	173.3	1.06171	6.1272e-14	1.17062e-14	Up	M
Cz01g33150	succinyl-CoA synthetase, alpha subunit	SCSA	188.66	190.55	219.97	250.98	205.99	128.44	0.276333	0.402433	0.334146	*	M
Cz03g31200	succinyl-CoA synthetase, beta subunit	SCSB	349.98	318.48	330.03	410.66	435.47	356.74	0.575214	7.33129e-05	3.00435e-05	*	M
Cz03g18320	succinate dehydrogenase (ubiquinone) flavoprotein subunit	SDH	180.9	184.39	169.32	53.59	77.02	128.1	-0.735629	0.0396558	0.025058	*	M
Cz15g13230	succinate dehydrogenase (ubiquinone) iron-sulfur subunit	SDH	173.95	179.99	190.44	196.88	188.13	182.73	0.368746	0.00110258	0.000526994	*	M
Cz07g14020	succinate dehydrogenase (ubiquinone) cytochrome b560 subunit	SDH	171.75	190.89	205.68	235.51	214.7	162.37	0.416554	0.0622514	0.0411335	*	M
Cz07g14015	succinate dehydrogenase (ubiquinone) membrane anchor subunit	SDH	176.16	187.99	204.39	222.34	198.89	156.75	0.331858	0.126403	0.090246	*	M
Cz07g04030	fumarate hydratase, class I	FHD	151.13	140.49	145.89	120.63	119.58	93.74	-0.0812357	0.681791	0.618795	*	M
Cz02g21340	malate dehydrogenase (NAD)	MDH	251.09	251.79	251.19	416.38	372.86	312.9	0.854444	6.40563e-07	2.07409e-07	*	M
Subcellular localization: C, chloroplast; Cy, cytosol; M, mitochondrion; ER, endoplasmic reticulum; PO, peroxisome; SP, secret pathway; O, other. The data are from Liu et al (2019). Liu J, Sun Z, Mao X, Gerken H, Wang X, Yang W (2019) Multi-omics analysis reveals distinct mechanism of oleaginousness in the emerging model alga Chromochloris zofingiensis. Plant J, 98: 1060–1077
