# Supplementary material for: Novel insights into salinity-induced lipogenesis and carotenogenesis in the oleaginous astaxanthin-producing alga Chromochloris zofingiensis: a multi-omics study
Source: Biotechnol Biofuels. 2020 Apr 16;13:73. doi: 10.1186/s13068-020-01714-y (PMC7161124; doi:10.1186/s13068-020-01714-y)
Supplement: Supplementary file 12 — Additional file 12: Data S10. RNA-seq data for genes involved in ROS scavenging and transport of certain metabolites. [file 13068_2020_1714_MOESM12_ESM.xlsx]

## Sheet: sheet1
RNA-seq data for genes involved in ROS scavenging and transport of certain metabolites
Gene ID	Annotation	Abbreviation	FPKM value						Log2FC (SS6/SS0)	FDR adjusted p-value	p-value	Type	Subcellular prediction
			SS0-1	SS0-2	SS0-3	SS6-1	SS6-2	SS6-3
ROS scavenging
Cz09g10230	Superoxide dismutase, Fe	SOD	867.22	863.6	877.36	1528.39	1449.14	1184.77	0.981078	8.25965e-10	2.09213e-10	*
Cz05g19280	Superoxide dismutase, Fe-Mn	SOD	194.78	215.32	201.66	215.63	219.75	213.66	0.392614	0.000291634	0.00012914	*
Cz03g14130	Superoxide dismutase, Fe-Mn	SOD	507.11	508.79	534.03	666.15	615.72	499.58	0.508982	0.00402641	0.00210541	*
UNPLg00177	catalase	CAT	15.36	13.72	14.63	166.45	149.3	185.87	3.81872	1.47562e-131	8.939e-134	Up
Cz18g04130	catalase	CAT	540.89	506.45	503.52	151.24	153.46	173.44	-1.38816	6.21221e-32	5.28091e-33	Down
Cz04g23200	Glutathione peroxidase	GPX	98.05	90.28	97.35	466.19	349.49	240.44	2.17858	1.18855e-13	2.31348e-14	Up
Cz06g10300	Glutathione peroxidase	GPX	52.24	48.15	63.64	30.82	38.63	27.71	-0.446566	0.0613325	0.0404895	*
Cz12g02050	Glutathione peroxidase	GPX	10.62	13.74	16.98	1.56	0.56	0.92	-3.39522	3.28148e-13	6.56865e-14	Down
Cz02g08150	Glutathione reductase	GR	157.94	145.39	146.32	180.79	222.65	251.97	0.846486	1.12766e-06	3.7451e-07	*
Cz09g31190	Glutathione reductase	GR	155.11	138.25	141.59	94.89	98.71	95.28	-0.28286	0.0173154	0.0101679	*
Cz09g09050	Glutathione reductase	GR	14.21	14.94	14.41	14.45	19.57	34.3	0.94273	0.0106811	0.00601886	*
Cz16g20130	Glutathione reductase	GR	8.88	9.83	10.31	5.23	6.44	7.47	-0.284953	0.233732	0.179337	*
Cz06g15270	Ascorbate peroxidase , chloroplastic	APX	66.03	76.2	76.15	50.76	50.46	41.65	-0.304207	0.0937855	0.0647796	*
Cz15g10020	Ascorbate peroxidase	APX	41.39	46.18	44.98	40.62	37.29	29.85	0.00850679	0.969558	0.963491	*
Cz08g14160	Ascorbate peroxidase	APX	124.01	133.93	130.24	58.82	49.12	45.56	-1.02703	1.34073e-09	3.44509e-10	Down
Cz05g06020	peroxidase		15.27	15.23	14.23	4.02	5.6	10.04	-0.864677	0.0248473	0.0150503	*
Transporters
Cz07g02190	Bile acid-sodium symporter, chloroplastic	BASS	48.35	52.53	48.47	20.21	23.28	26.15	-0.789234	1.1037e-06	3.66187e-07	*	C
Cz15g18190	Bile acid-sodium symporter, chloroplastic	BASS	0.4	0.23	0.59	0.72	1	0.41	1.0476	0.166222	0.122558	*	C
Cz03g18210	Bile acid-sodium symporter, chloroplastic	BASS	16.37	18.94	20.64	17.99	17.49	20.89	0.321	0.129217	0.0925386	*	C
Cz09g08200	Bile acid-sodium symporter, chloroplastic	BASS	695.66	636.71	689.87	634.09	693.89	745.93	0.343003	0.00462922	0.00244198	*	C
Cz09g29030	Bile acid-sodium symporter, chloroplastic	BASS	17.47	20.45	17.42	4.68	7.78	9.46	-1.01202	0.00166482	0.000818039	Down	C
Cz12g26040	Bile acid-sodium symporter, chloroplastic	BASS	26.67	28.11	29.88	94.3	79.27	52.78	1.71724	1.9567e-10	4.72958e-11	Up	C
Cz02g07110	Sodium/hydrogen exchanger	NHD	33.21	31.29	33.36	34.3	38.81	39.13	0.505177	5.24101e-05	2.10415e-05	*	O
Cz03g29080	Sodium/hydrogen exchanger	NHD	73.25	70.1	61.25	3.4	5.57	14.51	-2.74673	7.34893e-08	2.19607e-08	Down	SP
Cz05g07040	Sodium/hydrogen exchanger	NHD	57.99	59.3	56.93	37.37	49.88	79.87	0.241635	0.487586	0.417898	*	SP (ER)
Cz06g26200	Sodium/hydrogen exchanger	NHD	20.87	17.63	15.44	6.76	10.79	28.17	0.059311	0.923553	0.904617	*	SP
Cz08g15240	Sodium/hydrogen exchanger	NHD	29.69	27.8	25.07	4.85	9.39	24.9	-0.752399	0.206426	0.15583	*	SP
Cz09g30190	mitochondrial pyruvate carrier	MPC	136.56	130.77	157.98	185.25	173.71	129.61	0.507103	0.0241309	0.0145474	*	M
Cz14g12130	mitochondrial pyruvate carrier	MPC	190.98	192.01	204.12	142.54	107.89	85.13	-0.494244	0.0622709	0.0411547	*	O
Cz06g08130	Triose phosphate/phosphate translocator TPT, chloroplastic	TPT	190.56	194.48	213	958.55	996.67	912.7	2.56735	2.81127e-134	1.64686e-136	Up	C
Cz03g25010	Triose phosphate/phosphate translocator	TPT	118.07	122.67	143.04	338.79	305.64	191.66	1.42425	2.1713e-07	6.71828e-08	Up	C
Cz03g05140	phosphoenolpyruvate/phosphate translocator, chloroplastic	PPT	17.98	16.86	17.01	22.94	25.67	27.72	0.864317	3.87883e-08	1.12502e-08	*	C
Cz02g06060	phosphoenolpyruvate/phosphate translocator, chloroplastic	PPT	78.11	80.02	88.47	177.61	164.96	134.31	1.25708	1.28987e-12	2.69531e-13	Up	SP
Cz16g04180	phosphoenolpyruvate/phosphate translocator, chloroplastic	PPT	27.88	25.63	26.75	17.32	13.98	19.51	-0.347196	0.117151	0.0829538	*	O
Cz13g17270	phosphoenolpyruvate/phosphate translocator, chloroplastic	PPT	76.76	57.94	67.42	57.11	64.19	62.99	0.173124	0.368303	0.301983	*	SP (ER)
Cz01g07160	Plastidic glucose transporter	GlcT	343.01	314.84	309.81	112.3	115.63	129.15	-1.12921	1.75268e-19	2.4805e-20	Down	C
Cz03g38140	Plastidic glucose transporter	GlcT	58.31	51.31	56.75	65.62	66.94	68.34	0.579155	1.08957e-06	3.61209e-07	*	C
Cz01g17230	Glutamate/malate translocator	DiT2	51.57	49.84	56.29	238.73	246.46	227.02	2.48051	1.86994e-112	1.71782e-114	Up	C
Cz03g37110	2-oxoglutarate/malate translocator, chloroplastic	DiT1	443.69	459.97	429.15	116.67	120.78	108.01	-1.63838	1.10992e-48	5.52667e-50	Down	C
Cz12g02120	ATP/ADP antiporter	NTT	649.3	566.18	569.21	1120.17	1311.39	1337.85	1.38166	3.66291e-23	4.40368e-24	Up	C
Cz11g14150	ATP/ADP antiporter	NTT	78.71	74.65	70.42	14.71	20.93	43.48	-1.17654	0.00558274	0.00298648	Down	C
Cz12g15180	ATP/ADP antiporter	NTT	4.89	4.91	4.04	18.15	19.97	25.25	2.48776	2.00304e-30	1.80943e-31	Up	C
Cz03g26130	ATP/ADP antiporter	NTT	51.83	52.57	52.65	25.35	26.09	30.85	-0.623208	7.32631e-06	2.67409e-06	*	C
Cz05g27130	ATP/ADP carrier, mitochondrial	AAC	924.4	870.58	916.14	3004.74	3096.65	2681.72	2.00117	4.51196e-65	1.40567e-66	Up	M
Cz10g13190	ATP/ADP carrier, mitochondrial	AAC	45.54	44.6	50.84	124.2	106.22	54	1.30828	0.000227335	9.9215e-05	Up	M
Cz05g03170	ATP/ADP carrier, mitochondrial	AAC	97.53	105.36	110.82	49.73	40.64	27.63	-1.09206	6.60697e-05	2.68994e-05	Down	M
Cz19g10090	Succinate/fumarate carrier	SFC	14.12	15.09	14.12	77.57	95.86	99.17	2.95153	3.11143e-70	8.32641e-72	Up	M
Cz02g36180	Succinate/fumarate carrier	SFC	71.54	70.05	71.17	134.9	105.07	88.35	0.931254	3.75552e-05	1.47876e-05	*	M
Cz16g02080	Dicarboxylate/tricarboxylate carrier	DTC	43.77	41.22	42.38	339.08	319.43	232.43	3.10138	1.84312e-50	8.64999e-52	Up	M
Cz11g14140	Dicarboxylate carrier (oxoglutarate/malate)	DIC	73.94	68.99	64.6	9.63	10.83	22.35	-1.94352	9.69607e-08	2.91941e-08	Down	M
Cz15g06170	Dicarboxylate carrier (oxoglutarate/malate)	DIC	62.6	57.76	63.08	64.21	61.29	50.62	0.248054	0.1733	0.128424	*	M
Cz14g11120	C4-Dicarboxylate transporter, malate permease	CDT	11.14	11.94	12.1	4.95	7.72	11.33	-0.24409	0.538867	0.469491	*	O
Cz14g00170	Probable sugar phosphate/phosphate translocator	SPPT	14.47	16.18	14.23	8.47	6.43	5.97	-0.799496	0.00403418	0.00211001	*	SP
Cz12g19080	Probable sugar phosphate/phosphate translocator	SPPT	39.43	38.29	44.3	43.77	39.66	33.74	0.249294	0.19825	0.149037	*	O
Cz02g28040	glycerol-3-phosphate transporter	GLPT	89.75	90.65	98.4	77.28	91.67	76.8	0.125123	0.40221	0.333908	*	SP
Cz08g15240	Na+/H+ antiporter, SOS1 (At)	SOS1	29.69	27.8	25.07	4.85	9.39	24.9	-0.752399	0.206426	0.15583	*
Cz06g26200	Na+/H+ antiporter, SOS1 (At)	SOS1	20.87	17.63	15.44	6.76	10.79	28.17	0.059311	0.923553	0.904617	*
Cz03g29080	Na+/H+ antiporter, SOS1 (At)	SOS1	73.25	70.1	61.25	3.4	5.57	14.51	-2.74673	7.34893e-08	2.19607e-08	Down
NA	high-affinity K+ transporter 1	HKT1
Cz02g07110	Na+/H+ exchanger	NHX	33.21	31.29	33.36	34.3	38.81	39.13	0.505177	5.24101e-05	2.10415e-05	*
Cz05g07040	Na+/H+ exchanger	NHX	57.99	59.3	56.93	37.37	49.88	79.87	0.241635	0.487586	0.417898	*
Subcellular localization: C, chloroplast; Cy, cytosol; M, mitochondrion; ER, endoplasmic reticulum; PO, peroxisome; SP, secret pathway; O, other. The data are from Liu et al (2019). Liu J, Sun Z, Mao X, Gerken H, Wang X, Yang W (2019) Multi-omics analysis reveals distinct mechanism of oleaginousness in the emerging model alga Chromochloris zofingiensis. Plant J, in press, https://doi.org/10.1111/…
