# Supplementary material for: Novel insights into salinity-induced lipogenesis and carotenogenesis in the oleaginous astaxanthin-producing alga Chromochloris zofingiensis: a multi-omics study
Source: Biotechnol Biofuels. 2020 Apr 16;13:73. doi: 10.1186/s13068-020-01714-y (PMC7161124; doi:10.1186/s13068-020-01714-y)
Supplement: Supplementary file 13 — Additional file 13: Data S11. RNA-seq data for genes involved in producing acyl-CoAs, G3P, reductant and energy molecules. [file 13068_2020_1714_MOESM13_ESM.xlsx]

## Sheet: Acetyl-CoA_G3P
RNA-seq data for genes involved in producing acyl-CoAs, G3P, reductant and energy molecules
Gene ID	Annotation	Abbreviation	FPKM value						Log2FC (SS6/SS0)	FDR adjusted p-value	p-value	Type	Subcellular prediction
			SS0-1	SS0-2	SS0-3	SS6-1	SS6-2	SS6-3
Acyl-CoA sources
Cz03g08090	pyruvate dehydrogenase complex, E1 alpha, chloroplastic	PDHC	164.27	141.98	144.06	1544.75	1921.88	1957.75	3.88551	1.22704e-136	6.94306e-139	Up	C
Cz01g37230	pyruvate dehydrogenase complex, E1 beta, chloroplastic	PDHC	133.46	133.51	138.74	2138.03	2364.69	2010.49	4.30648	1.63588e-301	1.52459e-304	Up	C
Cz05g28130	pyruvate dehydrogenase complex, E2 (dihydrolipoamide acetyltransferase), chloroplastic	PDHC	130.8	131.99	132.55	2126.11	2367.52	2305.97	4.40776	0	0	Up	C
Cz07g16120	pyruvate dehydrogenase complex, E3 (dihydrolipoamide dehydrogenase), chloroplastic	PDHC	154.58	158.17	154	1139.63	1453.82	1629.5	3.47188	2.50248e-91	3.86484e-93	Up	C
Cz18g13050	pyruvate dehydrogenase complex, E1 alpha, mitochrondrial	PDHC	187.16	171.8	168.6	127.42	149.86	177.36	0.0909568	0.658255	0.593051	*	M
Cz07g25130	pyruvate dehydrogenase complex, E1 beta, mitochrondrial	PDHC	143.77	143.47	147.08	143.56	163.29	180	0.471148	0.000491634	0.000223726	*	M
Cz10g25060	pyruvate dehydrogenase complex, E3 (dihydrolipoamide dehydrogenase), mitochrondrial	PDHC	237.11	220.74	228.39	263.25	264.42	226.79	0.444078	0.00112145	0.000536761	*	M
Cz01g33100	Pyruvate decarboxylase	PDC	33.61	34.05	31.89	135.13	200.06	250.06	2.83903	2.4606e-28	2.42587e-29	Up	O
Cz11g04290	aldehyde dehydrogenase (NAD+)	ALDH	0.55	0.41	0.21	0	0.13	0.1	-1.74664	0.112678	0.0794491	*	O
Cz03g20090	aldehyde dehydrogenase (NAD+)	ALDH	276.23	264.52	240.19	20.12	28.78	41.49	-2.78152	9.66488e-22	1.24344e-22	Down	C
Cz05g18170	aldehyde dehydrogenase ?	ALDH	90.29	90.8	96.42	74.18	65.18	51.84	-0.227021	0.2914	0.230766	*	O
Cz09g15060	acetyl-CoA synthetase	ACS	91.68	87.18	78	99.47	139.59	198.8	1.06324	0.00032381	0.000144272	Up	C
Cz12g10100	acetyl-CoA synthetase	ACS	239.8	231.79	221.76	40.28	63.68	96.03	-1.47414	1.18615e-05	4.42337e-06	Down	C
Cz08g00180	ATP-citrate lyase subunit A	ACLA	70.54	75.18	71.79	107.35	132.34	133.78	1.08425	1.66241e-14	3.06338e-15	Up	O
Cz06g12020	ATP-citrate lyase subunit B	ACLB	85.99	84.1	86.33	128.77	150.99	129.57	0.980297	2.87574e-16	4.76674e-17	*	O
Cz03g26170	acetate kinase	AK	41.47	39.26	44.98	14.38	14.97	8.43	-1.42148	1.04725e-06	3.4641e-07	Down	O
Cz03g26180	acetate kinase	AK	32.37	30.18	30.23	4.89	6.85	5.33	-2.1259	5.5123e-24	6.39224e-25	Down	M
Cz12g06080	phosphate acetyltransferase	PAT	93.6	94.26	89.25	12.25	16.17	18.3	-2.25218	5.53549e-33	4.53614e-34	Down	O
Cz01g32260	candidate acetate permease		0.21	0.53	0.33	34.63	59.12	50.65	7.16084	4.44863e-44	2.532e-45	Up	O
Cz01g32280	candidate acetate permease		4.17	6.53	3.37	35.3	48.04	45.44	3.45063	2.1349e-21	2.7912e-22	Up	O
Cz11g03190	candidate acetate permease		80.31	82.95	70.02	467.31	665.27	792.67	3.3277	2.38924e-43	1.38691e-44	Up	O
G3P sources
Cz12g24180	glycerol-3-phosphate dehydrogenase, NAD+	GPDH	82.1	90.9	86.55	8.02	8.45	14.83	-2.71897	9.03552e-22	1.15966e-22	Down	C?
Cz04g17090	glycerol-3-phosphate dehydrogenase, NAD+	GPDH	91.22	85.83	95.75	488.87	506.15	428.64	2.6872	3.70105e-91	5.76518e-93	Up	Cy
Cz10g29180	glycerol-3-phosphate dehydrogenase, NAD+	GPDH	17.64	18.37	18.55	26.32	26.52	22.47	0.769934	3.60988e-07	1.13761e-07	*	Cy?
Cz08g08240	glycerol-3-phosphate dehydrogenase, NAD+, mitochonrial form	GPDH	45.66	45.59	42.84	30.26	29.8	29.29	-0.278421	0.0250815	0.0151988	*	M
Cz12g27090	glycerol kinase	GK	27.74	32.38	35.24	11.83	8.66	6.03	-1.52319	8.42654e-07	2.75761e-07	Down	O
Cz18g13070	glycerol kinase	GK	8.54	9.03	9.81	12.42	23.94	26.32	1.48857	1.04254e-05	3.86214e-06	Up	O
Cz05g35210	glycerol kinase	GK	20.15	22.74	24.52	56.71	38.62	23.15	1.11036	0.00375699	0.00195252	Up	O
Cz14g26080	Glycerol-3-phosphatase	GPP	22.9	30.38	26.86	52.55	44.89	45.23	1.13604	1.35338e-08	3.76228e-09	Up	O
Cz10g02240	Dihydroxyacetone Kinase	DAK	26.77	26.79	24.58	3.43	2.84	3.75	-2.64056	1.31531e-42	7.85406e-44	Down	O
Cz04g39250	Aldo/keto reductase	AKR	48.68	52.11	54.09	146.36	166.54	125.74	1.80453	1.01764e-27	1.02515e-28	Up	O
NADPH sources
Cz02g17180	Ferredoxin NADP Reductase	FNR	784.43	792.24	862.95	3010.77	2573.24	1651.28	1.86615	5.1748e-12	1.12749e-12	Up	C
Cz06g12080	Glucose-6-phosphate 1-dehydrogenase	G6PD	98.82	99.52	96.43	124.19	169.05	202.75	1.05024	2.07238e-06	7.09508e-07	Up	C
Cz03g12030	Glucose-6-phosphate 1-dehydrogenase	G6PD	151.55	158.42	155.41	358.17	405.24	455.95	1.69305	1.8356e-36	1.35024e-37	Up	C
Cz05g06160	6-phosphogluconate dehydrogenase	6PGD	305.44	312.17	304.05	2290.71	2427.95	2212.56	3.21554	4.24425e-265	5.36817e-268	Up	C
Cz15g18140	malic enzyme (NADP)	ME	77.97	72.16	66.05	35.91	54.1	96.23	0.0858326	0.848831	0.814023	*	C
Cz07g26110	malic enzyme (NADP)	ME	19.83	20.31	17.44	24.35	22.99	21.47	0.56202	0.000394332	0.000177583	*	O
Cz04g02110	malic enzyme (NADP)	ME	30.19	30.74	28.64	33.28	37.86	35.64	0.559446	7.22421e-06	2.6349e-06	*	SP
Cz09g11240	malic enzyme (NADP)	ME	25.07	26.69	27.5	39.02	40.15	30.24	0.769793	4.64183e-05	1.8537e-05	*	Cy
Cz06g32210	malic enzyme (NADP)	ME	32.07	31.84	28.82	24.61	54.09	117.82	1.3442	0.0124812	0.00712714	Up	O
Cz04g33150	malate dehydrogenase (NADP)	MDH	38.84	37.06	33.19	41.44	40.83	45.32	0.532068	0.000465497	0.000211398	*	C
Cz01g16230	malate dehydrogenase (NADP)	MDH	143.5	146.13	146.12	304.54	336.99	305.68	1.42614	2.95871e-48	1.49295e-49	Up	C
Cz06g05120	glyceraldehyde 3-phosphate dehydrogenase (NADP, nonphosphorylating)	GAPDHN	20.09	18.4	20.14	37.71	44.4	46.64	1.43928	4.80619e-22	6.09812e-23	Up	Cy
Cz12g16160	isocitrate dehydrogenase, NADP-dependent	IDH	179	177.47	181.9	212.29	226.23	216.36	0.589775	1.65659e-11	3.73952e-12	*	C
ATP production
Cz16g19260	phosphoglycerate kinase	PGK	716.65	754.57	776.88	1223.97	1148.89	923.94	0.859694	5.30975e-07	1.70618e-07	*
UNPLg00362	pyruvate kinase	PK	79.47	79.78	80.61	127.81	151.86	158.36	1.17365	1.48862e-19	2.09985e-20	Up
Cz08g12170	pyruvate kinase	PK	113.41	111.62	110	23.66	30.88	31.51	-1.64934	1.97904e-25	2.17639e-26	Down
Cz16g00040	pyruvate kinase	PK	43.01	44	44.61	891.33	1049.84	1050.39	4.80606	0	0	Up
Cz14g14130	pyruvate kinase	PK	51.36	48.1	42.11	21.68	30.37	48.14	-0.193231	0.610767	0.542032	*
Cz04g17050	pyruvate kinase	PK	22.74	24.1	27.03	674.34	801.92	751.84	5.21211	0	0	Up
Cz01g21060	pyruvate kinase	PK	90.55	86.33	85.14	70.46	101.75	121.34	0.465143	0.0634312	0.0420018	*
Cz15g09100	pyruvate kinase	PK	28.53	28.66	28.22	210.12	270.45	317.48	3.51525	5.00769e-75	1.19675e-76	Up
Cz10g06190	pyruvate kinase	PK	71.68	66.39	60.24	3.46	4.46	6.22	-3.47995	8.61e-43	5.11258e-44	Down
Cz11g28180	isocitrate dehydrogenase, NAD-dependent	IDH	125.44	123.22	131.08	265.22	280.85	214.63	1.30718	7.68792e-16	1.30554e-16	Up
Cz11g08120	isocitrate dehydrogenase, NAD-dependent	IDH	165.55	162.81	169.99	211.19	211.43	144.84	0.49424	0.0263241	0.0160097	*
Cz05g03220	2-oxoglutarate dehydrogenase, E1	OGDH	211.97	191.66	187	488.41	688.57	818.26	2.0485	5.66926e-19	8.21971e-20	Up
Cz01g28100	2-oxoglutarate dehydrogenase, E1	OGDH	56.92	56.7	54.38	36.15	45.14	56.81	0.0225937	0.928439	0.910763	*
Cz02g11010	2-oxoglutarate dehydrogenase, E2	OGDH	113.85	100.05	94.94	164.05	184.88	173.3	1.06171	6.1272e-14	1.17062e-14	Up
Cz01g33150	succinyl-CoA synthetase, alpha subunit	SCSA	188.66	190.55	219.97	250.98	205.99	128.44	0.276333	0.402433	0.334146	*
Cz03g31200	succinyl-CoA synthetase, beta subunit	SCSB	349.98	318.48	330.03	410.66	435.47	356.74	0.575214	7.33129e-05	3.00435e-05	*
Cz03g18320	succinate dehydrogenase (ubiquinone) flavoprotein subunit	SDH	180.9	184.39	169.32	53.59	77.02	128.1	-0.735629	0.0396558	0.025058	*
Cz15g13230	succinate dehydrogenase (ubiquinone) iron-sulfur subunit	SDH	173.95	179.99	190.44	196.88	188.13	182.73	0.368746	0.00110258	0.000526994	*
Cz07g14020	succinate dehydrogenase (ubiquinone) cytochrome b560 subunit	SDH	171.75	190.89	205.68	235.51	214.7	162.37	0.416554	0.0622514	0.0411335	*
Cz07g14015	succinate dehydrogenase (ubiquinone) membrane anchor subunit	SDH	176.16	187.99	204.39	222.34	198.89	156.75	0.331858	0.126403	0.090246	*
Cz02g21340	malate dehydrogenase (NAD)	MDH	251.09	251.79	251.19	416.38	372.86	312.9	0.854444	6.40563e-07	2.07409e-07	*
Cz15g01060	malic enzyme (NAD)	ME	46.9	49.85	46.55	92.48	103.35	104.77	1.37411	7.60908e-35	5.92133e-36	Up
Subcellular localization: C, chloroplast; Cy, cytosol; M, mitochondrion; ER, endoplasmic reticulum; PO, peroxisome; SP, secret pathway; O, other. The data are from Liu et al (2019). Liu J, Sun Z, Mao X, Gerken H, Wang X, Yang W (2019) Multi-omics analysis reveals distinct mechanism of oleaginousness in the emerging model alga Chromochloris zofingiensis. Plant J, in press, https://doi.org/10.1111/…
