# Supplementary material for: Novel insights into salinity-induced lipogenesis and carotenogenesis in the oleaginous astaxanthin-producing alga Chromochloris zofingiensis: a multi-omics study
Source: Biotechnol Biofuels. 2020 Apr 16;13:73. doi: 10.1186/s13068-020-01714-y (PMC7161124; doi:10.1186/s13068-020-01714-y)
Supplement: Supplementary file 14 — Additional file 14: Data S12. RNA-seq data for genes involved in amino acid metabolism. [file 13068_2020_1714_MOESM14_ESM.xlsx]

## Sheet: AA
RNA-seq data for genes involved in amino acid metabolism
Gene ID	Annotation	Abbreviation	FPKM value						Log2FC (SS6/SS0)	FDR adjusted p-value	p-value	Type
			SS0-1	SS0-2	SS0-3	SS6-1	SS6-2	SS6-3
N transport and assimilation
Cz06g20100	urea active transporter, O	DUR3	49.36	46.57	44.02	83.79	156.91	228.68	2.01802	5.98416e-08	1.76951e-08	Up
Cz07g16190	Urea carboxylase/allophanate hydrolase	DUR1	31.19	31.04	32.92	48.15	58.24	63.01	1.13645	1.46773e-14	2.68885e-15	Up
Cz04g38290	Allophanate hydrolase	DUR2	24.86	27.74	31.68	87.47	84.97	55.11	1.73206	9.20175e-12	2.04286e-12	Up
Cz12g26020	Nitrate transporter, NRT1 family, SP	NRT1.1?	19.1	20.01	18.79	11.1	17.36	27.57	0.253952	0.52741	0.458034	*
Cz11g12230	Nitrate transporter, NRT1 family, SP	NRT1.2?	25.01	22	19.52	2.31	4.38	8.33	-1.80239	9.85077e-05	4.11028e-05	Down
Cz06g16220	Nitrate transporter, NRT2 family, SP	NRT2.1	53.55	47.07	45.01	8.61	15.27	37.95	-0.909444	0.0968942	0.0671396	*
Cz08g30210	Nitrate transporter, NRT2 family, SP	NRT2.2	49.67	47.31	48.16	736.12	840.95	1044.87	4.46587	4.30711e-140	2.23642e-142	Up
Cz16g07340	Nitrate transporter, NAR2, SP	NAR2	179.07	189.34	218.25	2188.26	2111.04	1904.96	3.7046	3.75562e-149	1.75005e-151	Up
Cz02g42030	Nitrite transporter, NAR1 family, C	NAR1.1; close to CrNAR1.2	175.46	179.52	183.74	1272.06	1147.04	826.71	2.88728	3.64175e-41	2.28367e-42	Up
Cz07g31160	Nitrite transporter, NAR1 family, SP	NAR1.2; close to CrNAR1.4	7	6.92	8.6	3.33	2.73	2.66	-1.05875	0.000253794	0.000111421	Down
Cz09g26170	ammonium transporter, AMT, SP	AMT	46.78	44.86	46.43	62.65	63.75	54	0.691598	9.06366e-07	2.97697e-07	*
Cz12g21220	ammonium transporter, AMT, O	AMT	11.31	11.13	11.49	0.08	0	0.4	-5.50799	1.35343e-23	1.59651e-24	Down
Cz13g12260	ammonium transporter, AMT, SP	AMT	45.07	42.43	39.86	46.28	84.78	194.49	1.61183	0.00153566	0.000751782	Up
Cz10g24140	ammonium transporter, AMT, M	AMT	116.57	119.15	133.73	528.96	513.96	471.54	2.34093	2.26052e-79	4.83043e-81	Up
Cz10g23010	ammonium transporter, AMT, O	AMT	6.71	6.01	5.81	0.3	0.14	0.17	-4.57199	2.55932e-29	2.4312e-30	Down
Cz01g09120	ammonium transporter, Rh, C	RHP	22.54	21.72	20.79	0.21	0.18	0.2	-6.31754	1.30497e-41	8.08766e-43	Down
Cz14g14210	nitrate reductase, O	NR	20.92	20.72	18.92	186.02	245.26	354.1	3.96962	3.98768e-49	1.94314e-50	Up
Cz12g08110	nitrite reductase, C	NIR	43.64	45	43.04	943.28	1054.5	1065.14	4.84055	0	0	Up
Cz10g05170	formamidase, O	AMI	5.97	6.25	5.88	2.38	4.55	3.26	-0.516894	0.117023	0.0828558	*
glutamate and glutamine
Cz12g28130	glutamine synthetase, chloroplastic	GS	266.02	255.6	268.95	159.72	156.91	146.58	-0.462705	1.87342e-05	7.14099e-06	*
Cz01g04100	glutamine synthetase, mitochondrial	GS	93.71	94.05	82.63	25.53	46.26	88.67	-0.442141	0.367573	0.301213	*
Cz14g20030	glutamine synthetase, O	GS	73.96	75.31	80.01	167.24	143.35	103.47	1.15694	1.12925e-06	3.7519e-07	Up
Cz08g04180	glutamate synthase, NADH-dependent, O	GOGAT	138.83	126.61	106.08	14.49	27.53	75.66	-1.31638	0.0232966	0.014004	Down
Cz10g25220	glutamate synthase, ferredoxin-dependent, chloroplastic	GOGAT	121.76	114.94	105.32	67.51	78.51	109.02	-0.118063	0.660384	0.596133	*
Cz06g01130	glutamate dehydrogenase, NAD(P)+, mitochondrial	GDH	139.18	132.11	130.37	45.24	51.61	54.16	-1.10188	3.47152e-18	5.23663e-19	Down
Cz14g05250	glutamate dehydrogenase, NAD(P)+, mitochondrial	GDH	122.8	125.65	135.56	151.04	129.28	112.37	0.340981	0.073155	0.0491635	*
Cz06g31270	glutamate dehydrogenase, NADP+, O	GDH	41.8	42.14	35.95	41.79	73.84	128.14	1.30179	0.00203679	0.00101351	Up
UNPLg00813	Glutamate decarboxylase	GDC	60.47	56	65.35	17.55	21.41	16.13	-1.41211	3.69499e-11	8.53523e-12	Down
Cz14g02200	Glutamate decarboxylase	GDC	7.4	7.69	6.42	4	6.37	5.5	-0.130437	0.669494	0.605644	*
Aspartate
Cz08g17080	aspartate aminotransferase, cytoplasmic	AST1	306.65	317.02	328.02	312.7	304.32	260.66	0.191768	0.196899	0.147851	*
Cz08g03110	aspartate aminotransferase	AST2	21.26	23.41	25.66	45.53	37.72	24.71	0.921307	0.00190425	0.000944773	*
Cz03g00170	aspartate aminotransferase, chloroplastic	AST3	141.22	141.69	150.66	681.66	593.59	451.75	2.29424	3.66414e-28	3.63926e-29	Up
Cz04g01240	aspartate aminotransferase, mitochondrial	AST4	106.98	92.04	97.47	330.33	321.55	264.78	1.93125	1.16475e-31	1.00022e-32	Up
Cz09g17150	aspartate aminotransferase	AST5	18.15	14.88	15.61	7.82	14.56	13.69	-0.123875	0.724772	0.667743	*
Cz04g37020	aspartate aminotransferase	AST	98.19	110.5	114.53	131.64	135.71	128.85	0.601389	4.06614e-07	1.2887e-07	*
Alanine
Cz11g04020	Alanine aminotransferase	AAT	21.11	20.62	18.44	10.76	10.54	11.11	-0.583943	0.000367853	0.000165047	*
Cz01g02070	Alanine aminotransferase	AAT	237.07	228.55	225.26	112.52	121.6	119.35	-0.659	5.84663e-12	1.27698e-12	*
Glycine/serine
Cz01g35230	Alanine-glyoxylate transaminase, mitochrondrial	AGT	38.53	31.47	37.33	5.89	5.48	5.21	-2.37719	2.76557e-21	3.63232e-22	Down
Cz01g35240	Alanine-glyoxylate transaminase	AGT	47.99	47.14	45.47	3.6	4.32	5.86	-3.01432	6.26329e-41	3.94843e-42	Down
Cz07g13110	Alanine-glyoxylate transaminase	AGT	58.48	57.03	56.89	87.4	88.69	78.07	0.865685	5.57132e-12	1.21574e-12	*
Cz08g25210	Alanine-glyoxylate transaminase	AGT	41.33	45.56	49.46	133.25	126.29	93.95	1.67785	4.61361e-16	7.72416e-17	Up
Cz11g17130	Serine-glyoxylate transaminase	SGAT	230.47	219.44	215.37	93.61	87.04	77.54	-1.05566	1.9405e-13	3.83011e-14	Down
Cz11g25190	serine hydroxymethyltransferase	SHMT	115.94	105.26	105.02	80.37	84.67	98.02	-0.00391061	0.981073	0.977547	*
Cz11g25200	serine hydroxymethyltransferase	SHMT	149.23	146.11	150.89	195.38	157.34	136.89	0.441354	0.0445372	0.0284799	*
Cz03g20190	serine hydroxymethyltransferase	SHMT	314.2	303.86	312.9	217.4	213.51	186.36	-0.283985	0.0335667	0.0209306	*
Cz02g08070	serine hydroxymethyltransferase	SHMT	128.9	119.86	117.68	53.34	49.51	53.85	-0.916789	1.45042e-13	2.83867e-14	*
Cz15g07240	serine hydroxymethyltransferase	SHMT	32.43	29.73	31.81	86.79	80.84	61.85	1.59041	1.03427e-15	1.77083e-16	Up
Cz01g24020	D-3-phosphoglycerate dehydrogenase	PGDH	26.96	26.94	26.28	252.99	265.55	234.6	3.53431	1.17954e-206	2.59119e-209	Up
Cz10g17070	Phosphoserine phosphatase	PSP	61.84	59.96	70.55	676.2	643.42	378.01	3.42432	1.59721e-34	1.26101e-35	Up
Cz12g19100	Phosphoserine aminotransferase	PSAT	103.66	98.88	96.37	347.38	334.58	251.67	1.9446	9.44512e-25	1.06448e-25	Up
Cysteine
Cz08g32070	serine O-acetyltransferase	SAT	92.92	96.34	94.81	130.92	127.63	143.05	0.80672	3.17645e-13	6.35205e-14	*
Cz03g32170	serine O-acetyltransferase	SAT	25.28	26.19	26.25	24.29	27.43	30.52	0.389626	0.0105693	0.00595096	*
Cz03g39110	serine O-acetyltransferase	SAT	60.69	60.67	64.72	117.32	108.05	96.31	1.0952	1.12971e-12	2.3456e-13	Up
Cz02g09090	O-acetylserine sulfhydrylase/cysteine synthase	OASTL	19.82	19.66	17.77	17.97	26.46	39.97	0.854859	0.0124266	0.00709015	*
Cz08g12120	O-acetylserine sulfhydrylase/cysteine synthase	OASTL	101.5	106.07	105.45	109.18	106.09	86.7	0.255483	0.135391	0.0974466	*
Cz03g05100	O-acetylserine sulfhydrylase/cysteine synthase	OASTL	708.85	786.02	805.81	758.3	808.42	737.43	0.310125	0.00676513	0.00367619	*
Cz01g40010	O-acetylserine sulfhydrylase/cysteine synthase	OASTL	35.75	32.82	38.72	72.9	63.61	58.06	1.16448	1.46466e-11	3.29455e-12	Up
Cz03g21030	O-acetylserine sulfhydrylase/cysteine synthase	OASTL	41.86	43.84	41.12	32.2	29.67	25.4	-0.233076	0.220292	0.167683	*
Cz03g21020	O-acetylserine sulfhydrylase/cysteine synthase	OASTL	41.36	36.42	49.06	58	40.46	24.87	0.26509	0.538339	0.468924	*
Cz07g18020	cystathionine beta-lyase		18.32	17.84	17.87	23.99	24.46	28.57	0.818396	4.98257e-09	1.33238e-09	*
Cz09g30210	cysteine desulfhydrase		39.99	44.09	49.53	13.98	12.74	9.35	-1.57346	3.40303e-12	7.32619e-13	Down
Cz06g17250	thiosulfate/3-mercaptopyruvate sulfurtransferase		18.63	18.41	19.95	1.16	1.66	0.5	-3.76587	3.72699e-23	4.4832e-24	Down
Cz11g01160	thiosulfate/4-mercaptopyruvate sulfurtransferase		79.6	80.41	85.19	8.5	8.45	4.84	-3.16994	8.12605e-34	6.55623e-35	Down
Selenocysteine
Cz05g37060	O-phosphoseryl-tRNA(Sec) kinase	PSK	39.53	41.04	46.72	29.91	21	20.85	-0.518734	0.0590701	0.0388388	*
Cz10g24090	Selenocysteine synthase/Sep-tRNA:Sec-tRNA synthase	SPCS	54.4	57.81	58.11	47.58	48.04	44.27	0.0234962	0.863412	0.830708	*
Histidin
Cz19g05060	Ribose phosphate pyrophosphokinase/PRPP synthetase	PRPPS	16.38	17.63	18.26	100.98	112.98	119.34	2.97489	5.28729e-109	5.34994e-111	Up
Cz02g02260	Ribose phosphate pyrophosphokinase/PRPP synthetase	PRPPS	21.83	21.5	24.55	97.27	101.97	90.01	2.39464	1.80488e-67	5.33463e-69	Up
Cz04g39090	ATP phosphoribosyl transferase (ATP-PRT)	HIS1	64.55	58.52	66.54	175.45	148.21	99.26	1.45771	5.81317e-08	1.7147e-08	Up
Cz10g04180	Imidazole glycerol-phosphate dehydratase (IGPD)	HIS3	65.54	62.6	69.97	276.69	235.67	187.42	2.12145	2.30198e-24	2.63573e-25	Up
Cz14g11090	phosphoribosyl-ATP pyrophosphohydrolase/phosphoribosyl-AMP cyclohydrolase	HIS4	23.16	29.39	26.13	30.6	29.01	22.87	0.372561	0.11519	0.0813968	*
Cz09g04070	Histidinol-phosphate aminotransferase	HIS5	26.49	29.83	31.89	115.48	102.81	72.6	2.02003	5.91927e-17	9.51607e-18	Up
Cz02g26110	phosphoribosylformimino-5-aminoimidazole carboxamide ribotide isomerase	HIS6	14.36	15.3	14.03	30.09	28.64	16.71	1.08342	0.000562646	0.000257839	Up
UNPLg00320	Imidazole glycerol phosphate synthase/glutamine amidotransferase	HIS7	31.97	34.35	32.7	75.48	73.48	74.48	1.48028	1.33946e-43	7.69508e-45	Up
Cz01g18040	histidinol dehydrogenase	HDH	30.35	33.91	35.02	190.97	165.3	110.72	2.52701	2.52047e-22	3.15268e-23	Up
Cz06g24140	histidine decarboxylase	HDC	54.39	55.91	58.06	299.85	313.16	365.32	2.84126	7.56764e-104	8.36259e-106	Up
Aspartate derived aminoacids
Asparagine
Cz06g16090	Glutamine-dependent asparagine synthetase	ASNS	235.86	242.7	245.78	138.16	126.46	99.17	-0.681966	0.000340555	0.000152096	*
Cz11g08100	Glutamine-dependent asparagine synthetase	ASNS	44.33	42.53	41.66	203.01	228.21	191.36	2.57869	1.20314e-88	2.02632e-90	Up
Cz10g10050	isoaspartyl peptidase/L-asparaginase		11.89	13.49	12.14	52.43	38.4	37.96	2.07556	3.32174e-18	5.00184e-19	Up
Threonine, Methionine, Lysine
Cz08g14200	Aspartate kinase, monofunctional (AK)	ASK	15.85	15.79	16.67	68.84	77.31	69.4	2.46139	9.18349e-92	1.39385e-93	Up
Cz02g01150	bifunctional aspartokinase/homoserine dehydrogenase	AHD	48.89	47.6	51	108.84	97.46	83.33	1.27958	1.03832e-14	1.88442e-15	Up
Cz04g20200	aspartate-semialdehyde dehydrogenase	ASSD	43.1	45.55	49.5	479.56	501.66	390.89	3.61098	5.07159e-108	5.26673e-110	Up
Threonine, Methionine
Cz16g14260	Homoserine dehydrogenase	HSD	20.24	18.66	20.92	19.4	19.28	9.83	0.00510133	0.989858	0.98709	*
Cz04g37140	Homoserine kinase	HSK	20.3	20.93	21.71	45.3	32.12	27.06	1.03359	0.00014385	6.11137e-05	Up
Threonine
Cz17g17150	Threonine synthase	THS	715.42	665.73	665.52	1697.69	1741.4	1701	1.63446	6.23993e-68	1.79862e-69	Up
Methionine
Cz13g09200	cystathionine gamma-synthase	CGS	58.1	55.66	60.21	126.45	129.39	118.1	1.41003	1.89455e-37	1.35577e-38	Up
Cz05g14050	cystathionine gamma-synthase	CGS	48.42	50.97	51.27	38.35	38.13	25.22	-0.256887	0.304528	0.24284	*
Cz07g18020	cystathionine beta-lyase	METC	18.32	17.84	17.87	23.99	24.46	28.57	0.818396	4.98257e-09	1.33238e-09	*
Cz11g24160	Cobalamin-independent methionine synthase	METE	552.53	539.99	509.15	1592.6	1637.63	1949.89	1.99597	5.94935e-48	3.01784e-49	Up
Cz15g06080	Cobalamin-dependent methionine synthase	METH	40.97	35.5	42.26	52.42	61.78	56.09	0.826272	6.60372e-09	1.78611e-09	*
Cz15g06070	Cobalamin-dependent methionine synthase	METH	37.25	32.96	27.93	4.55	10.24	38.64	-0.553203	0.462228	0.392257	*
Cz01g19150	methionine-gamma-lyase		64.71	63.19	70.15	41.04	45.22	43.04	-0.306834	0.00881509	0.00489108	*
Cz05g14050	methionine-gamma-lyase		48.42	50.97	51.27	38.35	38.13	25.22	-0.256887	0.304528	0.24284	*
Cz05g24030	S-adenosylmethionine synthetase		53.46	50.9	51.59	10.62	13.47	11.32	-1.82764	6.81261e-32	5.80945e-33	Down
Lysine
Cz10g07220	Dihydrodipicolinate synthase	DPS	66.82	65.37	70.25	319.34	285.38	227.07	2.33992	4.62592e-35	3.5629e-36	Up
Cz03g31130	4-hydroxy-tetrahydrodipicolinate reductase/Dihydrodipicolinate reductase	DPR	34.54	30.48	36.81	77.74	63.36	41.88	1.14625	0.000112353	4.72087e-05	Up
Cz07g21240	4-hydroxy-tetrahydrodipicolinate reductase/Dihydrodipicolinate reductase	DPR	12.22	10.47	12.39	44.06	33.83	28.29	1.89405	2.11195e-13	4.18116e-14	Up
Cz04g11190	LL-diaminopimelate aminotransferase	DPA	151.74	138.45	148.27	329.71	279.34	214.91	1.2146	3.48299e-08	1.00557e-08	Up
Cz02g07170	Diaminopimelate epimerase	DAE	35.67	43.95	43.87	82.86	87.13	79.08	1.31704	4.94454e-17	7.90955e-18	Up
Cz02g07180	Diaminopimelate epimerase	DAE	46.89	47.16	44.09	151.78	126.62	90.54	1.71417	4.46957e-11	1.03661e-11	Up
Cz09g15050	Diaminopimelate decarboxylase	DPD	56.38	52.41	55.15	152.54	147.21	134.1	1.70945	1.76491e-42	1.05857e-43	Up
Cz02g35120	saccharopine dehydrogenase		12.5	12.96	12.61	146.48	120.41	127.71	3.67236	3.2538e-115	2.77251e-117	Up
Cz15g19010	saccharopine dehydrogenase		7.85	5.84	7.3	36.67	24.55	13.6	2.09969	2.55234e-06	8.82497e-07	Up
Branched-chain amino acids (Leu, Ile, Val)
Isoleucine, Valine
Cz04g11090	Threonine deaminase	THD	14.49	14.75	18.1	46.05	44.25	35.71	1.71553	6.81226e-19	9.91773e-20	Up
Cz05g34270	Acetolactate synthase, large subunit	ALSL	95.93	95.47	100.71	176.19	165.64	134.28	1.01134	1.58539e-09	4.10015e-10	Up
Cz10g18010	Acetolactate synthase, small subunit	ALSS	132.91	136.67	145.55	197.16	195.93	159.15	0.718993	3.98943e-06	1.41152e-06	*
UNPLg00682	Acetohydroxy acid isomeroreductase	AAI	77.64	77.62	76.98	676.09	668.14	557.27	3.33506	7.76879e-125	5.63705e-127	Up
Cz13g06290	Dihydroxyacid dehydratase	AAD	132.31	129.32	137.72	231.49	217	198.12	1.00257	2.46629e-15	4.32938e-16	Up
Cz05g34240	Branched-chain amino acid aminotransferase	BCA1	33.79	29.27	31.31	4.37	3.64	2.31	-2.8749	8.77689e-25	9.87999e-26	Down
UNPLg00030	Branched-chain amino acid aminotransferase, chloroplastic	BCA2	76.28	74.3	80.81	161.69	167.51	120.39	1.26229	4.85449e-11	1.13009e-11	Up
Cz07g00190	Branched-chain amino acid aminotransferase	BCA3	31.15	34.53	38.39	13.68	14.29	9.18	-1.17376	2.99951e-06	1.04577e-06	Down
Cz07g00200	Branched-chain amino acid aminotransferase	BCA3	26.62	29.44	25.92	4.93	6.93	7.34	-1.76777	1.73158e-13	3.40391e-14	Down
Leucine from 2-ketoisovalarate
Cz15g07180	2-isopropylmalate synthase	LEU2	74.16	68.15	74.93	166.27	177.82	135.8	1.44756	1.6392e-18	2.42901e-19	Up
UNPLg00021	isopropylmalate dehydratase, large subunit	LEU1L	103.87	94.47	98.33	382.45	480.44	442.78	2.43904	1.17596e-71	3.03735e-73	Up
Cz04g03100	isopropylmalate dehydratase, small subunit	LEU1S	91.66	89.7	110.22	537.05	464.71	314.36	2.46867	3.0886e-21	4.06276e-22	Up
Cz01g31080	3-isopropylmalate dehydrogenase	LEU3	57.91	56.89	58.34	126.15	110.34	89.06	1.21568	3.98461e-10	9.86205e-11	Up
Cz03g31230	2-oxoisovalerate dehydrogenase E1 component alpha subunit		58.24	54.99	54.43	11.48	11.2	8.83	-2.10196	3.90271e-32	3.28907e-33	Down
Cz11g04230	2-oxoisovalerate dehydrogenase E1 component beta subunit		41.05	36.69	47.07	28.67	23.3	15.59	-0.57538	0.0797436	0.0541001	*
Cz05g28150	2-oxoisovalerate dehydrogenase E2 component (dihydrolipoyl transacylase)		58.81	53.18	53.84	1.31	1.4	0.82	-5.23249	1.0817e-94	1.50496e-96	Down
Glutamate-derived amino acids
Arginine
Cz09g10090	N -acetylglutamate synthase (bifunctional)	NAGS	63.2	64.83	61.92	67.68	59.57	54.87	0.246783	0.133983	0.0963357	*
Cz13g15230	N -acetylglutamate synthase (monofunctional)	LCI8	28.77	30.39	30.83	19.75	22.44	25.56	-0.100057	0.57175	0.502099	*
Cz07g01130	acetylglutamate kinase	AGK	45.13	45.22	44.28	38.94	29.39	26.32	-0.199151	0.417582	0.348226	*
Cz04g23060	N-acetyl-gamma-glutamyl-phosphate reductase	ARG1	86.76	98.09	108.39	763.01	614.14	359.63	2.84797	1.2091e-18	1.7796e-19	Up
Cz04g23070	N-acetyl-gamma-glutamyl-phosphate reductase	ARG1	83.27	76.25	78.97	304.05	316.13	256.84	2.18105	3.84162e-47	1.99728e-48	Up
Cz04g04150	acetylornithine aminotransferase	ARG9	71.82	65.46	70.02	473.74	437.95	331.97	2.88262	7.48838e-49	3.69883e-50	Up
Cz01g34070	acetylornithine deacetylase	AOD	80.74	89.16	100.73	40.86	37.19	27.48	-1.04368	4.10184e-06	1.45348e-06	Down
Cz09g15100	carbamoyl-phosphate synthase small subunit	CMPS	83.9	80.47	83.4	394.16	402.45	398.62	2.57605	6.31049e-203	1.5123e-205	Up
Cz14g20250	carbamoyl-phosphate synthase large subunit	CMPL	68.21	63.55	64.83	293.08	347.81	413.53	2.72027	3.02357e-57	1.14325e-58	Up
Cz10g20020	Ornithine carbamoyltransferase	OTC	64.84	66.67	68.1	272.85	269.29	203.71	2.20326	1.27615e-34	1.00328e-35	Up
Cz07g25030	Ornithine carbamoyltransferase	OTC	23.93	30.8	28.51	78.26	64.53	43.13	1.45786	5.74424e-07	1.85114e-07	Up
Cz18g04260	Argininosuccinate synthase	AGS	42.49	45.13	45.67	450.68	482.27	455.85	3.6855	0	0	Up
Cz15g07080	Argininosuccinate lyase	ARG7	38.38	40.49	44.41	108.05	116.72	83.18	1.62331	6.34333e-17	1.02062e-17	Up
Cz02g17090	arginine deiminase	ADI	46	40.42	37.02	91.69	131.11	113.3	1.74189	4.02166e-18	6.0879e-19	Up
Cz12g28180	ornithine decarboxylase	ODC	18.79	17.53	16.64	64.67	100.15	152.09	2.84977	1.4375e-17	2.23252e-18	Up
Cz13g02010	ornithine decarboxylase	ODC	83.06	80.66	78.27	167.62	226.91	289.78	1.79349	3.21684e-14	6.02382e-15	Up
UNPLg00003	ornithine decarboxylase	ODC	13.15	14.54	14.6	55.77	50.11	59.91	2.27474	5.25797e-51	2.44313e-52	Up
Cz04g30180	ornithine decarboxylase	ODC	117.46	135.23	119.98	35.93	56.49	78.01	-0.816821	0.0109965	0.00621488	*
Cz03g10060	Arginine decarboxylase	ADC	109.48	123.4	129.79	193.74	189.66	144.85	0.848888	1.1337e-05	4.221e-06	*
Cz02g17090	Agmatine deiminase	AIH	46	40.42	37.02	91.69	131.11	113.3	1.74189	4.02166e-18	6.0879e-19	Up
Cz01g02260	Agmatine deiminase	AIH	67.95	64.3	67.91	6.54	4.51	5.1	-3.31524	7.19101e-63	2.34562e-64	Down
Cz08g24250	N-carbamoylputrescine amidase	CPA	0.99	1.22	1.34	1.89	1.61	1.1	0.657481	0.207174	0.156435	*
Cz10g08090	N-carbamoylputrescine amidase	CPA	45.09	48.24	49.94	34.25	39.53	25.63	-0.220748	0.382448	0.315032	*
Cz04g19270	Copper amine oxidase	AMX	64.7	64.98	57.31	66.88	88.54	104.45	0.775672	0.00040632	0.000183333	*
Cz10g14120	Copper amine oxidase	AMX	47.8	48.34	47.5	13.59	18.43	26.45	-0.982774	0.00050867	0.000231851	*
Cz11g06160	Copper amine oxidase	AMX	22.2	20.6	19.98	1.27	2.23	4.01	-2.70422	2.27003e-11	5.17412e-12	Down
Cz03g37180	Copper amine oxidase	AMX	2.96	2.38	2.57	9.62	15.43	25.36	2.92679	1.07443e-13	2.08349e-14	Up
Cz06g26180	amine oxidase, FAD	AOF, CrAOF7	31.97	32.51	33	16.22	16.32	13.6	-0.772395	7.70412e-07	2.51402e-07	*
Cz04g19260	amine oxidase, FAD	AOF, CrAOF1	21.11	19.32	19.78	20.22	20.57	18.8	0.290537	0.062116	0.0410399	*
Cz14g13140	amine oxidase, FAD	AOF, CrAOF1	15.24	14.78	14.58	2.06	2.57	3.78	-2.0611	2.55248e-12	5.44582e-13	Down
Proline
Cz02g18080	ornithine-delta-aminotransferase	OTA	212.13	192.63	189.52	115.3	139.53	167.73	-0.185849	0.378888	0.31162	*
Cz03g37150	Gamma-glutamyl kinase	PROB1	17.85	18.87	16.12	19.38	24.12	24.86	0.677424	0.00798005	0.00439057	*
Cz03g37160	Gamma-glutamyl kinase	PROB1	15.8	15.43	19.34	36.72	31.21	22.07	1.1351	5.65709e-05	2.28174e-05	Up
Cz04g39260	delta-1-pyrroline-5-carboxylate synthetase	GSD	26.63	26.84	27.35	35.46	32.98	34.66	0.658047	2.43881e-07	7.5817e-08	*
Cz14g23140	pyrroline-5-carboxylate reductase	PCR	18.24	17.21	14.97	48.99	60.74	71.58	2.14024	2.3092e-18	3.45411e-19	Up
Cz13g01190	pyrroline-5-carboxylate reductase	PCR	16.15	17.6	17.22	76.82	61.44	45.29	2.14376	2.12914e-16	3.51643e-17	Up
Cz05g12130	proline dehydrogenase	PDH	30.66	28.38	27.89	13.92	13.95	14.1	-0.742152	3.11951e-08	8.95443e-09	*
Aromatic amino acids (Phe, Trp, Tyr)
Chorismate biosynthesis
Cz06g21110	3-Deoxy-D-arabino-heptulosonate 7-phosphate synthase	SHKA	34.37	40.53	36.13	118.27	145.88	178.34	2.29025	3.90822e-27	4.02477e-28	Up
Cz06g21120	3-Deoxy-D-arabino-heptulosonate 7-phosphate synthase	SHKA	39.89	44.47	46.48	285.76	271.86	223.23	2.8783	3.75646e-65	1.1678e-66	Up
Cz08g15020	3-Dehydroquinate synthase	DHQS	38.04	38.74	38.54	62.51	55.04	40.28	0.757808	0.00116268	0.000557733	*
Cz11g05100	3-Dehydroquinate synthase	DHQS	48.85	47.24	43.19	14.82	13.91	28.54	-0.964192	0.0049238	0.00260973	*
Cz04g15280	3-dehydroquinate dehydratase / shikimate dehydrogenase	SHKD	42.05	38.47	42.42	59.43	52.86	40.58	0.620903	0.00416367	0.00218217	*
Cz06g13030	Shikimate kinase	SHKF	19.42	18.49	19.61	64.28	52.56	33.64	1.68276	1.49844e-08	4.18351e-09	Up
Cz01g17240	5-enolpyruvylshikimate-3-phosphate synthase	SHKG	28.23	25.76	26.19	112.24	104.58	81.42	2.19529	3.59226e-30	3.29765e-31	Up
Cz04g33170	Chorismate synthase	SHKH	51.06	50.77	50.9	73.87	75.62	67.46	0.812441	1.60682e-11	3.62501e-12	*
Tryptophan
Cz16g16180	Anthranilate synthase, component I	ANS	56.73	59.1	58.79	112.27	109.85	87.37	1.13128	6.79342e-12	1.49146e-12	Up
UNPLg00007	Anthranilate synthase, component II	ASB1	79.41	87.99	90.41	89.88	82.32	50.86	0.100195	0.754639	0.704604	*
Cz13g16180	anthranilate phosphoribosyltransferase	PRT	35.7	35.27	39.75	87.17	65.91	55.68	1.21914	3.20184e-07	1.00369e-07	Up
Cz02g30180	Phosphoribosylanthranilate isomerase	ASB2	23.47	20.35	26.93	72.34	61.16	38.72	1.57815	4.63511e-07	1.47829e-07	Up
Cz08g00140	Indole-3-glycerol-phosphate synthase ( MAA4)	IGS	163.84	195.94	216.75	186.19	172.57	141.36	0.105085	0.650547	0.585025	*
Cz05g17190	Indole-3-glycerol-phosphate synthase ( MAA4)	IGS	39.53	41.59	43.75	127.28	111.57	64.55	1.57695	2.41883e-07	7.51639e-08	Up
Cz05g19120	Tryptophan synthetase, α -subunit (MAA1) (TSA)	TSA	86.42	87.81	95.54	115.6	99.2	65.4	0.362687	0.21052	0.159374	*
Cz01g22210	Tryptophan synthase, β -subunit (TSB)	MAA7	130.38	138.01	149.22	338.09	263.11	187.97	1.22164	6.79441e-06	2.46773e-06	Up
Tyrosine, phenylalanine
Cz14g05060	Chorismate mutase	CHM	31.21	30.98	33.31	51.6	42.34	28.4	0.661796	0.0231636	0.0139133	*
UNPLg00363	arogenate/prephenate dehydrogenase	AGD	15.46	15.8	21.46	40.03	32.52	24.77	1.1868	2.41207e-05	9.28894e-06	Up
Cz13g09120	Arogenate dehydratase	PRD	29.65	27.98	35.56	63.88	58.63	41.15	1.11605	7.35121e-06	2.68367e-06	Up
Cz08g17080	aspartate aminotransferase, cytoplasmic	AST1	306.65	317.02	328.02	312.7	304.32	260.66	0.191768	0.196899	0.147851	*
Cz08g03110	aspartate aminotransferase	AST2	21.26	23.41	25.66	45.53	37.72	24.71	0.921307	0.00190425	0.000944773	*
Cz03g00170	aspartate aminotransferase, chloroplastic	AST3	141.22	141.69	150.66	681.66	593.59	451.75	2.29424	3.66414e-28	3.63926e-29	Up
Cz04g01240	aspartate aminotransferase, mitochondrial	AST4	106.98	92.04	97.47	330.33	321.55	264.78	1.93125	1.16475e-31	1.00022e-32	Up
Cz09g17150	aspartate aminotransferase	AST5	18.15	14.88	15.61	7.82	14.56	13.69	-0.123875	0.724772	0.667743	*
Cz04g37020	aspartate aminotransferase	AST	98.19	110.5	114.53	131.64	135.71	128.85	0.601389	4.06614e-07	1.2887e-07	*
Cz06g17260	Aromatic amino acid hydroxylase	AAH	37.72	41.25	38.66	20.62	18.55	21.26	-0.650447	2.85587e-05	1.11102e-05	*
Cz11g12220	Tyrosine aminotransferase		40.36	42.53	45.39	31.19	35.75	34.11	-0.0358192	0.814061	0.7732	*
Cz09g10190	Tyrosine aminotransferase		33.26	36.51	35.63	62.11	52.76	52.21	0.970698	1.18872e-09	3.04421e-10	*
Cz01g44220	aromatic-L-amino-acid decarboxylase		33.82	36.81	39.67	32.16	33.49	26.95	0.0552442	0.775479	0.729793	*
