# Supplementary material for: Novel insights into salinity-induced lipogenesis and carotenogenesis in the oleaginous astaxanthin-producing alga Chromochloris zofingiensis: a multi-omics study
Source: Biotechnol Biofuels. 2020 Apr 16;13:73. doi: 10.1186/s13068-020-01714-y (PMC7161124; doi:10.1186/s13068-020-01714-y)
Supplement: Supplementary file 15 — Additional file 15: Data S13. RNA-seq data for genes involved in protein metabolism. [file 13068_2020_1714_MOESM15_ESM.xlsx]

## Sheet: Protein
RNA-seq data for genes involved in protein metabolism
Gene ID	Annotation	Abbreviation	FPKM value						Log2FC (SS6/SS0)	FDR adjusted p-value	p-value	Type
			SS0-1	SS0-2	SS0-3	SS6-1	SS6-2	SS6-3
Ribosome biogenesis and translation
Cz12g28120	plastid ribosomal protein S5		2.71	2.96	3.2	3.55	4.2	3.97	0.705247	0.0185866	0.0109921	*
Cz03g33260	Ribosomal protein S7		28.36	28.45	29.97	88.61	76.15	44.17	1.56138	1.01239e-06	3.34341e-07	Up
Cz07g33050	mitochondrial ribosomal protein S12		23.83	25.96	30.49	77.73	67.11	40.53	1.50153	3.45358e-06	1.21388e-06	Up
Cz10g10030	mitochondrial ribosomal protein S9		40.38	37.99	41.22	52.12	51.65	43.67	0.607776	7.33719e-05	3.00726e-05	*
Cz04g37100	50S ribosomal protein L16		58.27	62.1	75.98	166.03	134.77	76.73	1.24054	0.000389743	0.000175361	Up
Cz12g20170	Ribosomal protein S13		26.16	23.37	31.57	47.84	42.77	36.62	0.95173	8.30119e-05	3.42503e-05	*
Cz11g15210	mitochondrial ribosomal protein S11		49.1	46.01	54.65	100.3	72.32	51.62	0.883642	0.00657278	0.00356073	*
Cz16g21290	50S ribosomal protein L33		41.54	40.79	48.67	62	45.6	57.73	0.642474	0.00671655	0.00364667	*
Cz02g39010	50S ribosomal protein L2		67.64	66.96	73.9	66.08	59.66	59.83	0.139991	0.347417	0.282245	*
Cz16g06020	ribosomal protein L11 methyltransferase		17.67	15.49	16.73	7.2	7.48	7.73	-0.841793	5.79905e-05	2.34402e-05	*
Cz08g12060	40S ribosomal protein S26		27.93	30.86	34.98	70.8	68.83	47.47	1.29795	1.13697e-07	3.43999e-08	Up
Cz13g16170	50S ribosomal protein L24		25.13	25.98	27.92	84.98	77.17	48.3	1.70952	6.94701e-10	1.74808e-10	Up
Cz04g19090	mitochondrial ribosomal protein L13		34.52	36.38	42.52	81.24	73.65	53.42	1.17989	9.7357e-07	3.21067e-07	Up
Cz11g17050	ribosomal protein S26		33.97	31.73	32.99	176.3	125.34	90.25	2.27751	1.98854e-13	3.93154e-14	Up
Cz13g10260	50S ribosomal protein L27		58.46	61.96	66.32	90.12	70.09	45.68	0.447304	0.172261	0.127504	*
Cz09g01050	mitochondrial ribosomal protein L19		31.35	26.01	35.37	53.12	50.51	31.65	0.845772	0.00529703	0.00282377	*
Cz04g03220	50S ribosomal protein L3-2		45.18	43.68	44.34	64.16	56.64	47.29	0.641746	0.000680731	0.00031585	*
Cz06g24040	60S ribosomal protein L26-1		254.58	192.09	231.66	464.84	372.72	219.02	0.939998	0.00639218	0.0034531	*
Cz16g16210	mitochondrial ribosomal protein L23		73.67	69.19	82.99	216.43	176.11	91.15	1.39206	0.000154749	6.59296e-05	Up
Cz06g36110	39S ribosomal protein L11		20.82	22.37	23.09	89.16	88.63	67.95	2.18665	7.49961e-24	8.75671e-25	Up
Cz03g39120	Ribosomal protein L20		86.73	85.72	101.24	138.66	125.28	88.21	0.669032	0.00829644	0.00458176	*
Cz06g02080	mitochondrial ribosomal protein L21		11.04	10.52	10.59	47.61	45.06	34.17	2.27548	3.97716e-25	4.42936e-26	Up
Cz11g16290	50S ribosomal protein L7/L12		24.28	29.15	31.98	78.68	69.16	50.79	1.51457	2.72692e-08	7.79847e-09	Up
Cz02g33160	40S ribosomal protein S3-3		19.01	20.08	20.57	19.57	14.39	10.82	-0.105971	0.752119	0.7018	*
Cz08g09200	50S ribosomal protein L27		358.74	349.54	356.42	380.5	296.76	239.32	0.0941426	0.725651	0.671886	*
Cz02g16010	30S ribosomal protein S1		325.03	325.75	306.94	111.84	122.65	149.97	-1.00746	5.96376e-10	1.49233e-10	Down
Cz04g14290	plastid/chloroplast ribosomal protein L31		118.35	119.99	132.76	200.66	153.25	109.77	0.62729	0.0330438	0.0205672	*
Cz03g18060	putative 40S ribosomal protein S30		552.4	631.34	736.9	1265.96	826.51	625.3	0.807132	0.015943	0.00928963	*
Cz18g04200	plastid/chloroplast ribosomal protein L35		229.04	224.68	247.43	279.59	224.56	167.75	0.24767	0.365952	0.299617	*
Cz02g32260	40S ribosomal protein S23		694.61	668.23	937.09	1764.96	921.35	456.18	0.751143	0.150728	0.109961	*
Cz02g12020	ribosomal protein S11		853.09	884.8	1240.81	2404.04	1534.75	853.93	0.986182	0.0217815	0.0130266	*
Cz02g24100	40S ribosomal protein S17-4		728.75	743.15	970.03	2075.09	1130.78	693.29	0.974971	0.0285454	0.0174974	*
Cz02g33150	40S ribosomal protein S3		624.81	655.54	774.96	1356.19	893.45	637.79	0.796769	0.0189359	0.0112138	*
Cz08g12070	40S ribosomal protein S26		1259.88	1289.61	1598.04	2612.32	1767.64	1219.15	0.739721	0.0320857	0.0199089	*
Cz11g06080	60S ribosomal protein L6		719.08	790.5	917.39	2332.21	1526.49	826.9	1.2448	0.00234757	0.00117894	Up
Cz02g17120	60S ribosomal protein L18-3		877.25	1020.08	1195.91	2547.17	1521.77	698.56	0.921291	0.0602937	0.0397354	*
Cz10g11070	50S ribosomal protein L28		280.22	264.06	282.6	321.13	233.4	158.04	0.0970762	0.784835	0.739956	*
Cz05g34280	60S ribosomal protein L10		691.04	694.15	768.86	2103	1423.79	846.3	1.31874	0.000319074	0.00014192	Up
Cz06g21190	plastid ribosomal protein L1		165.55	143.32	167.75	213.67	158.71	102.99	0.305199	0.384296	0.316784	*
Cz02g32210	60S ribosomal protein L24-2		578.51	626.67	681.23	1502.49	1144.49	712.1	1.13431	0.000427492	0.000193427	Up
Cz01g35250	30S ribosomal protein S10		325.9	299.27	341.25	245.04	193.9	159.04	-0.379862	0.113624	0.0801845	*
Cz10g19190	plastid ribosomal protein L21		112.47	107.94	112.75	87.02	77.89	63.78	-0.236874	0.273185	0.214081	*
Cz11g15180	ribosomal protein L19		798.7	859.15	1006.09	2037.91	1346.16	648.33	0.897638	0.0441451	0.0282056	*
Cz11g06090	50S ribosomal protein L15		285.97	261.77	295.84	360.37	258.94	204.52	0.276166	0.348823	0.283526	*
Cz06g19150	40S ribosomal protein S2-4		683.14	712.7	740.87	1494.57	1175.92	842.01	1.02215	0.000120037	5.05336e-05	Up
Cz07g28160	60S acidic ribosomal protein P3-like		193.48	222.81	250.03	524.46	349.77	266.43	1.07908	0.000707514	0.000329077	Up
Cz10g26010	60S ribosomal protein L7-3		1250.44	1237.13	1529.67	2371.51	1693.73	1133.58	0.679299	0.0427917	0.0272554	*
Cz13g13220	40S ribosomal protein S28		569	630.86	820.26	1505.93	894.48	428.74	0.786552	0.110663	0.0778744	*
Cz12g21160	40S ribosomal protein S14		679.77	845.94	996.31	1650.84	1021.12	653.75	0.705149	0.0838044	0.0572048	*
Cz10g26020	60S ribosomal protein L7-3		780.2	826.11	881.29	971.38	743.49	704.43	0.270076	0.206395	0.155783	*
Cz06g21200	50S ribosomal protein L1		219.13	244.74	253.71	214.08	184.42	147.37	-0.0838077	0.727401	0.673943	*
Cz02g22040	60S ribosomal protein L9		1060.16	983.4	1107.22	2006.81	1476.56	891.46	0.778193	0.0248192	0.01503	*
Cz03g21050	40S ribosomal protein S18		716.28	839.21	1020.87	2729.93	1647.6	883.78	1.32218	0.00282159	0.00143596	Up
Cz04g17060	60S ribosomal protein L27a-3		657.16	785.05	1073.84	2413.74	1339.05	825.52	1.15972	0.0102413	0.00575399	Up
Cz15g13260	30S ribosomal protein S15		157.11	143.01	157.67	239.24	172.62	112.64	0.502902	0.144392	0.104858	*
Cz06g13050	plastid ribosomal protein L34		221.22	217.89	236.55	227.31	184.26	121.35	-0.0316474	0.926153	0.907842	*
Cz11g03120	50S ribosomal protein L19		149.47	137.31	163.34	176.69	121.39	85.24	0.0802578	0.83218	0.793568	*
Cz11g16180	60S ribosomal protein L32-1		642.95	701.22	795.22	1558.49	1092.5	694.29	0.948464	0.00643108	0.00347711	*
Cz09g32130	ribosomal protein S8		801.05	845.23	1024.26	2399.26	1568.09	836.65	1.14417	0.00599834	0.00322891	Up
Cz05g29050	plastid/chloroplast ribosomal protein S21		206.09	227.26	252.25	139.66	111.75	117.61	-0.581438	0.00123846	0.000596643	*
Cz15g01190	40S ribosomal protein S15		702.51	698.39	827.18	1435.96	1046.44	677.1	0.809407	0.0147574	0.00854184	*
Cz11g12080	40S ribosomal protein S19-1		615.25	602.92	712.34	1586.98	1054.04	612.19	1.05298	0.0064249	0.00347335	Up
UNPLg00655	60S ribosomal protein L18a-2		629.54	639.63	742.2	1622.51	1142.22	630.27	1.05515	0.00587713	0.00315805	Up
Cz11g15150	50S ribosomal protein		175.65	182.4	209.21	193.68	133.07	107.95	-0.0703524	0.832488	0.794113	*
Cz09g22150	40S ribosomal protein S27a		868.82	892.15	1109.43	2231.24	1347.38	732.88	0.887788	0.0446795	0.0285738	*
Cz03g02040	plastid ribosomal protein L4		148.24	170.89	184.46	179.82	128.54	88.04	-0.0314015	0.933469	0.917126	*
Cz08g22070	60S ribosomal protein L17		979.38	1092.73	1279.7	2573.04	1765.19	1022.27	0.979174	0.0107262	0.00604717	*
Cz19g06110	ribosomal protein S16		685.58	790.14	927.59	1779.62	1095.75	636.5	0.849775	0.0444873	0.028442	*
Cz05g18190	60S acidic ribosomal protein P0		821.95	805.77	967.11	1443	940.55	602.18	0.511206	0.181242	0.134876	*
Cz04g21330	30S ribosomal protein S20		175.06	190.92	206.9	193.7	132.51	109.44	-0.0817915	0.801146	0.758534	*
Cz11g15220	ribosomal protein S5		746.8	698.15	842.25	1414.93	991.84	587.72	0.69436	0.0630286	0.041689	*
Cz05g29300	60S ribosomal protein L7a		885.5	835.38	979.96	2261.41	1452.13	807.4	1.04219	0.0105331	0.00592917	Up
Cz02g17070	ribosomal protein S1		665.04	728.16	874.23	1921.69	1170.68	690.78	1.03813	0.0124243	0.00708719	Up
Cz14g19140	40S ribosomal protein S15		672.1	708.65	830.58	1429.71	942.67	623.26	0.744023	0.0399596	0.0252813	*
Cz05g22130	ribosomal protein L13a		792.39	835.56	946.4	2575.75	1561.44	743.54	1.21444	0.00876708	0.00486152	Up
Cz16g02120	60S ribosomal protein L4		617.77	602.28	662.46	1304.32	915.27	586.23	0.879943	0.00971741	0.0054409	*
Cz07g25090	60S ribosomal protein		678.64	731.28	866.94	1401.08	935.4	576.61	0.66216	0.0834765	0.0569643	*
Cz07g16040	40S ribosomal protein S13-2		449.11	437.36	503.79	1305.3	848.87	573.43	1.27158	0.00025515	0.000112119	Up
Cz12g24070	60S ribosomal protein L3-2		795.42	900.8	1000.33	1485.45	1101.79	727.52	0.605808	0.0647899	0.0430006	*
Cz12g12300	60S ribosomal protein L35		590.16	629.32	770.95	1614.08	1061.62	566.03	1.00307	0.016924	0.00991533	Up
Cz06g21040	60S ribosomal protein L15-1-like		770.29	803.35	1092.62	2479.01	1439.01	714.15	1.09122	0.0231729	0.0139204	Up
Cz04g11050	plastid/chloroplast ribosomal protein L3		132.63	127.27	141.74	86.31	87.58	71.17	-0.405126	0.0170752	0.0100085	*
Cz15g20240	60S ribosomal protein L23A		836.22	865.47	1004.14	2128.8	1486.5	823.21	1.01453	0.00855148	0.00473343	Up
Cz06g36040	ribosomal protein S6		897.79	912.34	1004.44	2757.45	1798.96	957.57	1.26495	0.00196519	0.000976577	Up
Cz06g11020	60S ribosomal protein L11		574.35	605.98	717.98	1815.03	1151.6	632.44	1.21878	0.00329561	0.00169519	Up
Cz11g03060	50S ribosomal protein L11		78.65	74.56	76.35	71.53	43.36	31.08	-0.336647	0.388258	0.320593	*
Cz13g14230	50S ribosomal protein L24		308.97	296.9	311.44	177.97	135.14	122.83	-0.759928	0.000341311	0.000152456	*
Cz04g14050	acidic ribosomal protein P1		669.75	636.67	843.87	2117.98	1225.21	644.12	1.18448	0.00978534	0.00548154	Up
Cz04g32230	30S ribosomal protein S16		136.55	153.44	161.28	193.61	151.3	144.91	0.426806	0.0403391	0.0255537	*
Cz10g21050	ribosomal protein S3a		972.76	1009.92	1229.67	1906.35	1143.24	733.17	0.544257	0.186958	0.139645	*
Cz04g01160	60S ribosomal protein L21-2		802.94	801.22	982.06	1993.04	1221.55	786.29	0.932219	0.0166214	0.00971816	*
Cz04g11060	50S ribosomal protein L3		153.96	145.97	159.52	163.76	99.32	87.85	-0.07558	0.832615	0.794482	*
Cz04g36090	small subunit ribosomal protein SAe		619.41	623.76	681.85	1024.92	836.68	573.49	0.646534	0.0191422	0.0113436	*
Cz12g07160	40S ribosomal protein S9-2		877.73	860.21	1020.65	1925.82	1475.64	941.86	0.958961	0.00248992	0.00125458	*
Cz03g23160	large subunit ribosomal protein L10		221.58	208.38	227.77	193.41	153.01	111.51	-0.210051	0.468548	0.398462	*
Cz05g13020	60S ribosomal protein L8		551.4	569.19	694.46	1160.39	743.22	516.71	0.72208	0.045159	0.0289075	*
Cz04g34230	plastid ribosomal protein S6		161.12	177.32	205.59	154.18	113.9	86.06	-0.304463	0.32395	0.260592	*
Cz06g21030	ribosomal protein L15		561.1	632.7	710.9	1353.66	788.73	420.11	0.730948	0.114297	0.0806824	*
Cz05g19100	60S ribosomal protein L12-3		408.67	424.19	502.04	1177.27	742.88	427	1.1122	0.00636462	0.00343694	Up
Cz10g03060	50S ribosomal protein L6		198.81	205.95	221.15	110.23	95.85	86.33	-0.787034	2.0784e-06	7.11848e-07	*
Cz03g21090	putative 60S ribosomal protein L14		484.12	544.52	738.15	2072.77	1282.31	713.18	1.49335	0.000539317	0.000246645	Up
Cz02g19040	plastid ribosomal protein S13		266.9	258.65	290.41	324.73	255.41	158.73	0.16744	0.638424	0.571785	*
Cz13g15140	40S ribosomal protein S24-1		635.06	678.6	722.49	1667.44	1091.32	722.07	1.07527	0.0022513	0.00112775	Up
Cz10g19180	plastid ribosomal protein L21		156.07	156.81	169.4	178.89	137.94	89.66	0.0633358	0.861758	0.828945	*
Cz09g09260	plastid ribosomal protein L9		153.07	168.75	182.79	148.52	111.97	82.94	-0.241419	0.429633	0.359705	*
Cz13g18280	40S ribosomal protein S25-3		420.04	473.88	536.17	921.68	749.94	601.41	0.975315	3.6702e-05	1.44321e-05	*
Cz03g38180	ribosomal protein L29		251.7	210.71	226.48	156.28	124.08	108.19	-0.514883	0.0235465	0.0141652	*
Cz10g29210	60S ribosomal protein L5		758.25	770.65	856.19	1513.02	1044.97	686.04	0.749747	0.0286498	0.0175729	*
Cz05g19110	60S ribosomal protein L12		646.11	713.12	722.27	1314.48	977.71	613.92	0.78642	0.0178693	0.0105263	*
Cz01g45010	plastid ribosomal protein L17		168.82	186.78	182.02	129.8	108.58	91.58	-0.396437	0.0737496	0.0496197	*
Cz05g11070	40S ribosomal protein S10		452.87	458.35	532.62	1379.75	863.86	422.36	1.17834	0.00847772	0.00468921	Up
Cz08g19140	plastid/chloroplast ribosomal protein L33		114.57	116.87	140.95	102.01	89.52	73.14	-0.182806	0.441709	0.371404	*
Cz08g13130	50S ribosomal protein L22, chloroplastic		116.35	134.18	143.56	115.17	79.53	60.7	-0.310522	0.344218	0.279172	*
Cz09g08170	50S ribosomal protein L18		156.41	180.67	200.39	194.24	137.25	112.34	0.0361718	0.913155	0.891689	*
Cz12g28110	plastid/chloroplast ribosomal protein S5		216.59	212.7	220.6	131.85	122.8	101.01	-0.559054	0.000863946	0.000406208	*
Cz11g03220	60S acidic ribosomal protein P2-4		646.02	724.66	828.28	1350.54	767.72	458.85	0.536709	0.233774	0.1794	*
Cz05g11090	putative 30S ribosomal protein 3		102.72	110.1	118.77	152.86	111.4	92.72	0.415992	0.119133	0.084532	*
Cz14g01070	chloroplast-specific ribosomal protein		377.23	394.14	440.86	121.94	110.88	71.06	-1.67392	1.10517e-10	2.62646e-11	Down
Protein biosynthesis
Cz07g28040	prolyl-tRNA synthetase-like protein		6.42	7.63	8.16	17.64	19.27	19.48	1.64668	6.20014e-16	1.04711e-16	Up
Cz01g26260	prolyl-tRNA synthetase		27.84	24.79	24.99	61.37	58.08	52.36	1.4502	7.46481e-22	9.55587e-23	Up
Cz05g37100	threonyl-tRNA synthetase		37.17	34.65	35.41	35.54	50.32	92.01	1.0194	0.0092595	0.00516047	Up
Cz08g08090	putative leucyl tRNA synthetase		35.96	31.81	32.47	29.64	29.93	30.1	0.146265	0.275404	0.21615	*
Cz11g07090	alanyl-tRNA synthetase		44.06	42.76	41.17	49.79	61.75	65.74	0.774016	1.0821e-06	3.58588e-07	*
Cz05g21080	tryptophanyl-tRNA synthetase		41.32	35.03	23.75	0.57	0.26	13.06	-2.23532	0.0374526	0.0235441	Down
Cz13g07110	asparaginyl-tRNA synthetase		45.69	39.06	44.56	76	61.36	36.48	0.729533	0.0312147	0.0193061	*
Cz13g07100	asparaginyl-tRNA synthetase		36.2	35.88	37.39	20.94	26.13	29.45	-0.206128	0.307229	0.24527	*
Cz03g23130	phenylalanyl-tRNA synthetase alphachain		38.74	38.19	39.61	60.24	58.32	52.62	0.860674	6.45154e-11	1.51174e-11	*
Cz09g26210	tryptophanyl-tRNA synthetase		17.21	16.13	15.72	32.63	31.3	23.33	1.13122	3.3008e-07	1.03603e-07	Up
Cz04g26140	cysteinyl-tRNA synthetase		21.6	19.81	19.72	28.03	27.28	25.5	0.708078	2.77347e-07	8.66086e-08	*
Cz01g39220	methionyl-tRNA synthetase		48.77	44.1	49.14	102.76	85.02	56.52	1.08374	0.000158459	6.75946e-05	Up
Cz11g27130	histidyl-tRNA synthetase		41.95	43.82	44.59	63.27	65.25	63.58	0.86674	2.54473e-22	3.18811e-23	*
Cz04g12160	aspartyl-tRNA synthetase		25.41	23.96	25	15.83	15.96	14.99	-0.361702	0.00623479	0.0033631	*
Cz01g23090	lysyl-trna synthetase		22.19	27.07	27.95	107.48	99.64	76.82	2.17819	7.11343e-24	8.30105e-25	Up
Cz01g23100	lysyl-trna synthetase		27.02	23.67	22.59	30.33	42.63	67.38	1.22745	0.000333008	0.000148548	Up
Cz11g18080	leucyl-tRNA synthetase		25.5	21.99	19.77	11.57	24.83	52.59	0.68516	0.241129	0.185751	*
Cz19g08190	glutamyl-tRNA synthetase		59.7	57.9	65.03	38.25	31.51	29.78	-0.564642	0.00155817	0.000762905	*
Cz07g06140	elongation factor EF-2		95.35	94.61	98.78	7.77	13.04	22.29	-2.40544	3.55365e-10	8.78123e-11	Down
Cz03g12130	Elongation factor 3		19.67	21.17	18.82	49.7	71.03	97.87	2.15929	1.40578e-14	2.57256e-15	Up
Cz13g02110	Elongation factor 3		344.32	295.22	264.89	260.09	448.69	805.36	1.0249	0.0179244	0.010564	Up
Cz05g22030	elongation factor-like protein		16.55	14.19	15.23	46.67	47.42	42.36	1.8725	4.4614e-38	3.11544e-39	Up
Cz06g36160	Elongation factor Ts		27.95	33.31	44.85	185.94	157.81	84.85	2.29456	7.82544e-10	1.97798e-10	Up
Cz02g32220	elongation factor EF-1 alpha subunit		543.43	521.76	516.92	1772.68	1620.78	1330.56	1.8819	1.05749e-28	1.02637e-29	Up
Cz04g12070	elongation factor 2 (EF-2, EF-TU)		45.95	43.32	41.91	46.57	52.58	62.34	0.604531	0.000323768	0.000144232	*
Cz11g25130	elongation factor-like protein		54.74	58.11	57.91	149.39	134.02	114.17	1.52443	4.37929e-20	6.02e-21	Up
Cz02g31270	elongation factor 2		577.87	573.67	623.38	1202.35	1046.68	718.01	1.04618	2.59435e-05	1.00375e-05	Up
Cz13g09070	organellar elongation factor P (EF-P)		34.84	32.17	36.18	65.08	47.83	40.53	0.873901	0.00136894	0.00066415	*
Cz02g31260	elongation factor EF-2		547.08	516.87	499.52	307.3	391.75	547.73	-0.0222188	0.941572	0.92713	*
Cz13g09080	Elongation factor P 2		63.42	61.9	59.57	92.98	82.46	86.79	0.80949	8.42513e-08	2.52608e-08	*
Cz11g15050	chloroplast elongation factor G		201.05	186.65	205.12	149.14	127.5	99.29	-0.345165	0.127449	0.0911026	*
Cz16g05140	elongation factor EF-1 alpha subunit		1291.68	1329.15	1429.1	2542.55	1845.37	1284.77	0.79249	0.00953459	0.00533028	*
Cz05g17090	initiation factor 2B related protein		57.81	67.4	72.57	25.79	24.48	19.88	-1.18334	8.90805e-10	2.2617e-10	Down
Cz11g01140	Eukaryotic translation initiation factor 5		80.12	91.29	90.98	173.23	211.99	170.97	1.38792	5.03982e-20	6.94813e-21	Up
Cz01g00190	Translation initiation factor eIF-2B subunit gamma		29.89	37.97	42.44	137.05	117.42	63.46	1.81368	8.02469e-07	2.62237e-07	Up
Cz10g03140	Putative translation initiation factor		19.95	22.71	22.95	24.2	22.25	17.44	0.268061	0.228124	0.174548	*
Cz06g09010	eukaryotic translation initiation factor 2B delta		49.24	52.19	49.35	63.89	69.72	66.81	0.71704	4.28989e-12	9.29542e-13	*
Cz01g00200	eukaryotic translation initiation factor 2B gamma		19.43	22.4	19.55	30.34	35.79	32.29	0.98539	6.15502e-10	1.54347e-10	*
Cz11g29040	Translation initiation factor IF-3		22.53	23.6	25.91	50.96	43.75	42.09	1.22979	1.98003e-12	4.19151e-13	Up
Cz13g02020	initiation factor 2		60.34	57.01	49.52	18.38	24.14	40.27	-0.700306	0.0418982	0.0266529	*
Cz12g09180	Translation initiation factor eIF-2B subunit alpha		21.53	21.21	27.66	70.71	60.37	36.97	1.55149	8.1395e-07	2.66151e-07	Up
Cz04g37090	eukaryotic translation initiation factor 6		36.31	37.81	40.01	161.19	175.63	212.82	2.56819	1.47041e-54	6.10797e-56	Up
Cz04g35100	eukaryotic translation initiation factor 5B		42.21	43.06	40.42	23.1	29.74	37.57	-0.169262	0.494803	0.425139	*
Cz19g09140	Translation initiation factor 2		33.2	29.76	26.93	25.93	26.05	28.81	0.152302	0.365779	0.29945	*
Cz01g01210	eukaryotic initiation factor		73.75	74.3	75.62	126.55	119.12	98.19	0.92661	1.64238e-08	4.59522e-09	*
Cz02g06220	Translation initiation factor eIF-2B subunit epsilon		43.45	36.46	45.83	119.49	81.09	42.89	1.24563	0.00282197	0.00143635	Up
Cz16g07040	Translation initiation factor IF-3		14.49	19.25	17.19	28	28.13	20.4	0.887902	0.000511501	0.000233175	*
Cz05g02180	eukaryotic initiation factor		72.09	78.34	87.24	321	286.77	182.52	2.02956	6.20975e-14	1.18846e-14	Up
Cz01g00030	Eukaryotic translation initiation factor 4E-1		63.74	62.53	68.24	230.33	233.85	203.91	2.08462	1.73258e-56	6.7737e-58	Up
Cz12g12010	Eukaryotic translation initiation factor 1A		238.85	213.27	198.87	198.98	192.96	188.8	0.141732	0.384446	0.316934	*
Cz07g03020	translation initiation factor eIF-3 subunit 1		32.11	33.91	28.76	107.01	86.93	64.67	1.74495	1.86681e-11	4.2327e-12	Up
Cz10g20090	eukaryotic translation initiation factor 2 alpha		54.5	53.02	56.69	306.66	259.53	148.44	2.40864	1.18874e-14	2.16587e-15	Up
Cz02g39170	eukaryotic translation initiation factor 3c		33.09	34.06	30.9	65.21	81.76	116.42	1.71846	1.69108e-11	3.82074e-12	Up
Cz03g05070	Eukaryotic translation initiation factor 5A-1		289.72	279.15	278.87	440.27	484.55	605.56	1.1552	1.41788e-11	3.18555e-12	Up
Cz13g02240	eukaryotic initiation factor		18.92	17.46	25.98	138.91	124.51	88.23	2.78478	1.16014e-23	1.36232e-24	Up
Cz03g13100	eukaryotic translation initiation factor		15.24	18.25	17.17	45.24	40.89	29.09	1.48619	6.14216e-10	1.53942e-10	Up
Cz07g20080	eukaryotic initiation factor		21.98	22.69	24.21	176.56	155.24	105.12	2.95588	1.16879e-31	1.00446e-32	Up
Cz02g24110	putative Eukaryotic translation initiation factor 3 subunit E		19.91	18.85	20.01	79.38	76.38	80.96	2.31486	1.60984e-83	3.03277e-85	Up
Cz07g33040	Eukaryotic translation initiation factor 3 subunit I		44.56	48.72	42.27	198.98	206.19	225.72	2.52104	1.10492e-81	2.19188e-83	Up
Cz01g36140	eukaryotic initiation factor		72.31	69.54	72.8	202.13	184.7	153.65	1.63696	5.2149e-23	6.30426e-24	Up
Cz03g01130	eukaryotic translation initiation factor 2 gamma		38.37	42.12	44.72	158.07	146.61	110.49	2.03075	2.29294e-23	2.73682e-24	Up
Cz05g13210	eukaryotic translation initiation factor 3a		35.72	34.99	41.09	119.94	105.97	82.62	1.7676	1.15764e-17	1.78863e-18	Up
Cz08g02160	eukaryotic translation initiation factor 3		46.17	48.17	50.55	207.29	204.95	150.05	2.25723	4.86674e-32	4.11771e-33	Up
Cz09g11110	translation initiation factor eIF-3 subunit 4		32.99	35.64	39.36	314.57	238.44	158.95	3.00555	9.73535e-24	1.14126e-24	Up
Cz05g11140	Eukaryotic initiation factor iso-4F subunit p82-34		44.2	45.27	45.14	117.5	108.71	82.71	1.50207	1.02415e-14	1.85645e-15	Up
Proteases and peptidases
Cz12g00210	tail-specific protease		25.61	26.99	24.1	30.67	47.73	74.74	1.28458	0.000311097	0.000138235	Up
Cz09g29130	tail-specific protease		12.46	14.93	14.72	8.47	11.6	19.59	0.219239	0.593543	0.523766	*
Cz01g38270	DegP-type protease		37.85	36.16	33.26	23.66	27.76	37.9	0.0423087	0.879937	0.850532	*
Cz06g35150	DegP-type protease		83.63	86.22	88.22	69.86	64.81	58.95	-0.10601	0.485085	0.415012	*
Cz04g08050	DegP-type protease		67.26	70.31	75.34	50.28	55.58	50.22	-0.140023	0.284094	0.224295	*
Cz09g02150	rhomboid-like protease		42.8	27.78	37.1	9.89	5.72	8.55	-1.82501	3.47305e-07	1.09218e-07	Down
Cz02g22120	rhomboid-like protease		96.39	91.46	97.95	84.98	95.83	118.75	0.3738	0.0429315	0.0273531	*
Cz10g15050	rhomboid-like protease		15.89	16.52	16.17	35.79	29.2	20.38	1.11275	8.5029e-05	3.51222e-05	Up
UNPLg00370	Protease Do-like 1, chloroplastic		8.46	9.87	11.25	13.11	16.56	21.86	1.10198	5.06818e-05	2.03139e-05	Up
Cz08g16220	Lon protease		54.08	50.17	45.57	16.18	20.67	41.14	-0.629707	0.117647	0.0833681	*
Cz11g28030	membrane AAA-metalloprotease		36.31	35.41	32.09	36.51	44.78	49.62	0.638471	0.000367908	0.000165096	*
Cz07g15070	membrane AAA-metalloprotease		64.71	63.11	58.31	76.16	83.41	82.86	0.687021	3.45039e-09	9.10718e-10	*
Cz05g33210	cell division protease FtsH		41.78	40.76	37.68	17.97	21.9	35.81	-0.359433	0.272217	0.213124	*
Cz01g08040	cell division protease FtsH		55.1	52.3	50.94	33.84	36.49	47.78	-0.116013	0.590245	0.520383	*
Cz03g27160	cell division protease FtsH		356.62	355.44	346.18	347.96	332.92	347.31	0.266245	0.00611624	0.00329467	*
Cz12g26260	presenilin protease		75.21	70.77	72.06	19.44	21.3	23.26	-1.45707	9.16349e-30	8.51566e-31	Down
Cz11g01230	cold-active alkaline serine protease		27.64	27.86	26.5	40.58	53.21	64.9	1.25177	1.05836e-08	2.9196e-09	Up
Cz07g29140	peptidase subunit of mitochondrial ATP-dependent protease hslUV		17.93	16.98	19.86	35.93	27.55	18.15	0.876295	0.00765133	0.00419646	*
Cz07g29090	peptidase subunit of mitochondrial ATP-dependent protease hslUV		27.3	30.07	27.95	34.77	29.92	24.37	0.366759	0.107658	0.0755653	*
UNPLg00581	ubiquitin-specific protease 39		50.52	49.91	50.86	48.18	47.54	41.39	0.16513	0.258737	0.201226	*
Cz01g00220	trypsin-like serine protease		53.81	57.5	56.43	66.24	76.75	72.86	0.67036	3.48571e-08	1.00659e-08	*
Cz11g04080	trypsin-like serine protease		27	26.41	33.52	14.71	11.07	9.02	-1.01137	0.00109588	0.000523501	Down
Cz05g28160	insulinase-like metalloprotease		61.71	57.55	54.43	12.96	19.79	36.87	-0.999827	0.0147103	0.00850969	*
Cz03g23170	ATP-dependent Clp protease		92.47	87.19	88.84	101.69	109.6	107.23	0.553236	2.6773e-08	7.65011e-09	*
Cz12g27110	Clp protease ATP binding subunit		41.49	47.76	47.11	37.02	34.71	23.69	-0.207044	0.4548	0.384873	*
Cz09g12050	ATP-dependent Clp protease ATP-binding subunit ClpC		288.52	259.35	254.59	181.28	225.23	320.33	0.160278	0.58277	0.512863	*
Cz03g18040	ATP-dependent Clp protease proteolytic subunit		104.87	107.27	111.49	156.09	132.69	120.34	0.646094	0.000136108	5.76617e-05	*
Cz02g07240	Putative ATP-dependent protease PIL		40.87	42.45	49.37	36.54	26.18	19.51	-0.377354	0.24553	0.189615	*
Cz14g13110	Aminopeptidase I zinc metalloprotease		57.23	59.36	58.26	78.13	97.5	117.19	1.04625	1.12435e-07	3.39954e-08	Up
Cz09g04160	NEDD8-specific protease 1-like		73.64	99.04	96.21	13.73	14.88	6.16	-2.61305	2.34387e-12	4.99137e-13	Down
Cz17g07220	aspartic proteinase		199.98	185.53	195.96	115.71	141.69	164.57	-0.156036	0.42793	0.358109	*
Cz02g25180	cysteine proteinase		11.77	12.22	11.18	2.42	2.47	5.44	-1.41679	0.00068026	0.000315586	Down
Cz05g04220	peptidase M14, carboxypeptidase A		42.35	33.83	39.73	53.63	60.22	68.25	0.95632	2.07713e-07	6.41723e-08	*
Cz01g09170	peptidase M14, carboxypeptidase A		19.14	19.21	19.65	47.11	41.18	35.97	1.40294	4.2631e-15	7.55733e-16	Up
UNPLg00512	carboxypeptidase		20.97	19.79	22.42	159.27	167.44	110.6	3.08378	1.89897e-43	1.09853e-44	Up
Cz01g08230	carboxypeptidase D		55.47	51.95	62.45	37.92	35.74	29.61	-0.408265	0.0300067	0.0184898	*
Cz13g15200	cysteine endopeptidase		280.56	235.82	248.6	146.23	200.33	222.38	-0.122059	0.617424	0.549278	*
UNPLg00654	cysteine endopeptidase		40.39	30.2	30.22	1.8	9.01	16.57	-1.50481	0.0270568	0.0164805	Down
Cz04g30060	cysteine endopeptidase		68.38	70.18	80.83	6.28	4.11	2.23	-3.77775	1.53772e-25	1.68492e-26	Down
Cz12g03080	cysteine endopeptidase		117.16	118.48	132.42	27.64	32.11	27.11	-1.77237	5.82562e-40	3.78111e-41	Down
Cz10g04150	Glutamyl endopeptidase		100.12	94.07	90.56	34.35	53.93	92.17	-0.350523	0.39742	0.32919	*
Cz16g03060	Glutamyl endopeptidase		33.6	32.75	27.64	2.31	2.29	5.16	-2.91555	2.90528e-15	5.11741e-16	Down
Cz03g27220	oligopeptidase B		81.45	78.88	70.37	15.98	24.18	44.43	-1.12674	0.00497509	0.00263857	Down
Cz02g04080	oligopeptidase B		7.21	6.42	6.4	26.09	31.47	31.91	2.45905	3.49007e-52	1.55661e-53	Up
Cz16g18060	oligopeptidase B		10.16	10.22	10.24	58.07	53.08	45.13	2.6524	7.75598e-56	3.0772e-57	Up
Cz03g00310	zinc-metallopeptidase-like protein		21.79	23.74	27.04	4.18	4.78	3.11	-2.27186	2.17175e-22	2.70845e-23	Down
Cz07g11010	zinc-metallopeptidase-like protein		9.77	7.46	9.2	180.19	216.4	163.03	4.68286	3.48249e-89	5.77246e-91	Up
Cz10g10050	isoaspartyl peptidase/L-asparaginase		11.89	13.49	12.14	52.43	38.4	37.96	2.07556	3.32174e-18	5.00184e-19	Up
Cz07g23020	peptidase S8		25.79	27.58	26.67	8.62	9.03	8.92	-1.27894	1.11178e-14	2.02123e-15	Down
Cz07g22240	peptidase S8		24.34	21.79	20.67	2.19	2.75	2.92	-2.76014	2.75811e-39	1.83605e-40	Down
Cz02g36090	peptidase S8		9.64	10.35	10.18	1.43	2.39	3.54	-1.69487	1.62448e-06	5.49682e-07	Down
Cz04g25070	Peptidase S41 family protein		46.54	45.81	49.04	51.11	54.98	48.91	0.439242	0.000300538	0.000133244	*
Cz07g30220	signal peptide peptidase		18.02	15.61	15.34	18.54	21.33	32.01	0.852856	0.00183045	0.000906206	*
Cz09g18270	signal peptide peptidase		42.77	39.8	41.92	36.9	37.25	43.27	0.223525	0.114464	0.0808153	*
Cz06g19010	signal peptide peptidase-like protein		29.25	33.5	35.51	40.81	37.16	33.13	0.484899	0.006163	0.00332192	*
Cz10g04140	signal peptide peptidase-like protein		26.25	24.21	29.35	57.62	49.13	32.12	1.10127	0.000101108	4.22819e-05	Up
Cz02g38140	signal peptidase, catalytic subunit		52.02	55.95	60.36	162.77	124.92	72.63	1.39368	5.53889e-05	2.23205e-05	Up
Cz11g06190	leishmanolysin-like peptidase		45.24	43.75	43.76	47.82	66.89	119.54	1.10776	0.00253569	0.00127915	Up
Cz04g34240	Leishmanolysin-like peptidase		18.48	16.48	17.64	14.1	17.51	19	0.252124	0.196814	0.147761	*
Cz03g36220	serine carboxypeptidase 1-like		49.93	49.08	53.52	27.39	23.61	17.9	-0.834368	0.000214752	9.31944e-05	*
Cz02g25290	peptidase C54		41.94	41.86	43.11	50.67	50.51	39.49	0.454788	0.010575	0.00595559	*
Cz07g29140	peptidase subunit of mitochondrial ATP-dependent protease hslUV		17.93	16.98	19.86	35.93	27.55	18.15	0.876295	0.00765133	0.00419646	*
Cz07g29090	peptidase subunit of mitochondrial ATP-dependent protease hslUV		27.3	30.07	27.95	34.77	29.92	24.37	0.366759	0.107658	0.0755653	*
Cz10g16090	Endoplasmic reticulum metallopeptidase 1		16.03	15.16	13.99	19.05	30.12	52.27	1.44715	0.000213299	9.24646e-05	Up
Cz04g12180	leucyl aminopeptidase		76.52	91.43	86.78	154.28	165.7	194.41	1.31821	1.90939e-16	3.14587e-17	Up
Cz03g17190	X-Pro aminopeptidase		17.42	19.61	24.6	34.46	36.6	26.73	0.970709	3.01752e-05	1.17732e-05	*
Cz19g10110	Leucyl aminopeptidase		31.29	30.77	27.78	4.33	4.64	2.92	-2.60485	1.81455e-27	1.84692e-28	Down
Cz15g15190	methionine aminopeptidase		45.83	42.46	44.36	59.4	57.59	60.9	0.730203	5.68679e-10	1.42227e-10	*
Cz14g13120	aspartyl aminopeptidase-like protein		50.81	53.11	57.67	149.34	131.36	113.4	1.59046	7.92304e-19	1.15771e-19	Up
Cz09g06160	gamma-glutamyltranspeptidase		33.55	36.69	37.3	35.26	35.3	30.48	0.217196	0.159805	0.117466	*
Cz05g30100	Cytosolic non-specific dipeptidase		24.53	23.72	22.17	7.7	8.57	12.56	-0.975796	5.82457e-05	2.35511e-05	*
Cz09g22250	Xaa-Pro dipeptidase (X-Pro dipeptidase)		112.48	116.83	126.4	68.19	58.17	41.78	-0.76624	0.00186404	0.000923336	*
UNPLg00004	aminoacyl-histidine dipeptidase		55.84	56.81	62.58	56.6	51.35	45.54	0.117481	0.510991	0.441326	*
Cz08g21230	Dipeptidyl peptidase III		76.89	74.47	74.48	2.02	2.28	2.27	-4.77691	1.04082e-179	3.18718e-182	Down
Cz08g00260	peptidase M48, Ste24p		45.37	43.83	47.14	136.35	109.51	88.23	1.59555	9.08793e-13	1.87482e-13	Up
Cz09g28080	peptidase M48, Ste24p		51.6	48.91	51.9	264.01	217.14	228.28	2.52249	8.16694e-66	2.5063e-67	Up
Cz08g31150	peptidase M50		45.93	44.04	50.15	29.52	22.13	18.21	-0.6903	0.00661464	0.00358473	*
Cz01g33200	ubiquitin specific peptidase 24		31.65	31.12	25.89	6.81	8.97	18.29	-1.0601	0.00941986	0.00526072	Down
Cz19g06220	proline iminopeptidase		24.98	23.96	20.98	9.16	14.01	22.67	-0.294255	0.490941	0.421329	*
Cz11g15080	acylaminoacyl-peptidase		32.71	28.31	26.99	7.7	7.67	7.13	-1.6575	6.86612e-23	8.35526e-24	Down
Cz14g20150	Zinc finger with UFM1-specific peptidase domain protein		17.59	15.77	17.22	7.56	10.81	15.35	-0.271477	0.432445	0.362262	*
Cz02g01070	Putative isoaspartyl peptidase/L-asparaginase 4		16.75	15.9	17.81	4.89	5.67	4.33	-1.45228	7.36274e-14	1.41256e-14	Down
Cz04g00160	C-terminal processing peptidase, chloroplastic		31.52	32.58	35.22	18.24	12.33	8.77	-1.01615	0.00199865	0.000993605	Down
Cz04g00160	C-terminal processing peptidase, chloroplastic		31.52	32.58	35.22	18.24	12.33	8.77	-1.01615	0.00199865	0.000993605	Down
Cz06g17100	Thermostable carboxypeptidase 1		99.16	98.08	92.12	112.23	124.29	132.62	0.657142	1.79179e-07	5.49871e-08	*
Cz14g13110	Aminopeptidase I zinc metalloprotease		57.23	59.36	58.26	78.13	97.5	117.19	1.04625	1.12435e-07	3.39954e-08	Up
Cz02g41250	active subunit of chloroplast ClpP peptidase		63.59	66.22	63.67	92.27	89.01	79.97	0.739251	4.62487e-08	1.35279e-08	*
Cz18g13160	zinc-metallopeptidase-like protein		31.4	34.71	35.79	62.21	55.45	39.75	0.932366	7.94089e-05	3.2695e-05	*
Cz06g37030	mitochondrial processing peptidase alpha subunit		53.31	48.91	46.6	63.11	65.54	61.06	0.655743	5.30543e-07	1.70443e-07	*
Cz04g21080	signal peptidase I		48.35	48.57	55.64	95.25	84.03	64.91	0.98249	1.38652e-05	5.21951e-06	*
Cz01g39030	serine carboxypeptidase-like 20		25.86	25.4	29.84	69.96	65.07	58.59	1.56088	5.15465e-24	5.9672e-25	Up
Cz03g26020	mitochondrial intermediate peptidase		42.17	39.83	40.47	41.88	44.7	49.83	0.462514	0.000404614	0.00018251	*
Proteasomes
Cz03g32080	26S proteasome regulatory subunit T4		110.55	116.13	110.93	135.82	161.11	153.74	0.722954	1.9541e-06	6.66283e-07	*
Cz10g11260	26S proteasome regulatory complex		143.19	169.19	176.73	165.89	183.51	166.92	0.385818	0.00704252	0.00384052	*
Cz07g22040	26S proteasome regulatory subunit T1		130.17	110.42	117.3	158.42	165.12	158.04	0.734261	8.72223e-09	2.38407e-09	*
Cz09g24100	26S proteasome regulatory subunit		80.45	78.39	80.84	176.66	159.18	126.45	1.25269	2.50625e-11	5.71922e-12	Up
Cz11g22230	26S proteasome regulatory subunit		92.15	90.17	100.25	306.64	245.48	151.16	1.61245	1.38389e-07	4.211e-08	Up
Cz14g00180	26S proteasome regulatory subunit T2		90.31	100.76	103.86	181.04	172.94	135.94	1.03836	1.3523e-08	3.7584e-09	Up
Cz03g32090	26S proteasome regulatory subunit		105.42	109.65	118.93	353.43	277.12	152.3	1.52352	1.12786e-05	4.19851e-06	Up
Cz12g16250	26S proteasome regulatory complex		72.7	78.05	81.79	187.47	158.24	125.52	1.32363	4.89152e-10	1.21718e-10	Up
Cz03g09110	26S proteasome regulatory complex		72.74	74.13	80.59	236.9	191.39	119.08	1.56482	1.87269e-07	5.7618e-08	Up
Cz12g21080	26S proteasome regulatory complex		65.05	66.05	66.16	86.16	93.42	97.21	0.795483	3.5358e-16	5.88437e-17	*
Cz13g06140	26S proteasome non-ATPase regulatory subunit 4		65.35	55.56	58.25	146.07	130.87	93.33	1.34885	1.47539e-08	4.1162e-09	Up
Cz08g26100	putative 26S proteasome non-ATPase regulatory subunit 6		75.13	95.63	93.25	131.8	132.38	112.39	0.818309	6.0123e-06	2.16846e-06	*
Cz02g18120	26S proteasome non-ATPase regulatory subunit 12		78.53	75.57	83.15	221.14	186.96	143.63	1.52083	4.22208e-12	9.14568e-13	Up
Cz09g13170	26S proteasome non-ATPase regulatory subunit 13		59.57	58.98	63.51	159.06	125.71	95.18	1.36425	3.74403e-08	1.08318e-08	Up
Cz05g35220	26S proteasome non-ATPase regulatory subunit 1		73.86	74.36	70.64	68.37	66.85	65.69	0.184022	0.0904748	0.0622519	*
Cz09g10100	putative 26S proteasome non-ATPase regulatory subunit 7		88.17	92.24	101.57	189.72	200.9	157.34	1.26356	1.43816e-14	2.63276e-15	Up
Cz16g11170	26S proteasome non-ATPase regulatory subunit 9		42.82	47.26	52.46	33.75	29.47	14.43	-0.558869	0.149391	0.108885	*
Cz08g26110	putative 26S proteasome non-ATPase regulatory subunit 6		95.52	106.1	114.17	303.62	243.14	131.36	1.39828	7.08919e-05	2.89807e-05	Up
Cz06g04180	26S proteasome regulatory subunit		66.32	64.29	67.96	91.59	108.62	100.76	0.905866	1.82373e-14	3.37018e-15	*
Cz03g40080	26S proteasome regulatory subunit		108.89	100.13	112.71	213.12	203.38	145.28	1.10793	4.0592e-07	1.28623e-07	Up
Cz06g15090	20S proteasome subunit alpha 5		161.38	145.43	163.7	401.13	354.21	224.4	1.3582	9.13001e-07	2.99998e-07	Up
Cz09g32010	20S proteasome subunit beta 6		87.99	105.34	112.05	343.91	263.43	155.39	1.6148	2.32908e-06	8.02044e-07	Up
Cz08g17010	20S proteasome alpha subunit F		168.49	169.61	188.14	449.11	355.6	218.75	1.26017	5.30027e-05	2.12935e-05	Up
Cz09g26290	20S proteasome subunit beta 1		65.7	61.04	69.29	214.96	160.6	92.64	1.54881	1.21576e-05	4.54513e-06	Up
Cz05g37130	20S proteasome subunit alpha 4		109.08	93.11	107	401.88	322.36	191.54	1.85868	6.94093e-09	1.88055e-09	Up
Cz03g23070	20S proteasome subunit alpha 7		120.42	112.72	130.3	413.61	341.58	212.07	1.70787	1.42204e-08	3.96075e-09	Up
Cz12g21180	20S proteasome alpha subunit C		129.27	117.03	125.86	352.09	300.56	204.88	1.50477	5.12165e-09	1.37161e-09	Up
Cz16g07050	20S proteasome subunit beta 1		34.62	42.46	41.52	102.3	100.88	76.12	1.53756	1.46182e-13	2.86292e-14	Up
Cz18g11130	20S proteasome alpha subunit A		171.02	159.94	164.92	327.25	293	241.41	1.10271	1.01284e-09	2.57982e-10	Up
Cz05g10060	20S proteasome alpha subunit B		114.87	123.3	134.63	342.83	296.98	211.35	1.49338	6.59771e-10	1.65667e-10	Up
Cz06g24010	20S proteasome beta subunit D, type 2		123.86	121.42	129.81	383.28	280.97	178.95	1.46608	5.52083e-06	1.983e-06	Up
Cz15g12180	20S proteasome beta subunit E, type beta 5		112.09	96.73	103.35	284.85	234.3	146.07	1.38991	3.72219e-06	1.31325e-06	Up
