# Supplementary material for: Novel insights into salinity-induced lipogenesis and carotenogenesis in the oleaginous astaxanthin-producing alga Chromochloris zofingiensis: a multi-omics study
Source: Biotechnol Biofuels. 2020 Apr 16;13:73. doi: 10.1186/s13068-020-01714-y (PMC7161124; doi:10.1186/s13068-020-01714-y)
Supplement: Supplementary file 16 — Additional file 16: Data S14. RNA-seq data for genes encoding putative chaperones. [file 13068_2020_1714_MOESM16_ESM.xlsx]

## Sheet: Sheet1
RNA-seq data for genes encoding putative chaperones
Gene ID	Annotation	Abbreviation	FPKM value						Log2FC (SS6/SS0)	FDR adjusted p-value	p-value	Type
			SS0-1	SS0-2	SS0-3	SS6-1	SS6-2	SS6-3
Cz16g20290	heat shock protein Hsp70C		183.92	163.13	153.5	314.56	370.54	372.61	1.38166	1.39674e-20	1.88563e-21	Up
Cz07g32110	hsp70-interacting protein		37.63	38.15	42.01	116.09	106.74	71.97	1.62415	2.18215e-11	4.96801e-12	Up
Cz05g29210	HSP20 family protein		34.53	33.09	36.78	69.86	71.33	57.3	1.23029	1.01834e-12	2.10808e-13	Up
Cz07g16100	putative chaperone protein HSP31		204.05	212.09	205.33	1078.65	1021.79	892.56	2.57159	5.40829e-79	1.17728e-80	Up
Cz06g27180	ClpB chaperone, Hsp100 family		53.06	56.83	50.91	43.42	51.97	73.11	0.37052	0.150611	0.109855	*
Cz05g35100	HSP20 family protein		18.07	22.13	18.2	10.52	12.36	11.64	-0.448098	0.0619463	0.0409236	*
Cz10g08290	ClpD chaperone, Hsp100 family		295.75	291.1	265.89	38.89	54.68	75.45	-2.01558	1.63262e-13	3.20611e-14	Down
Cz09g26150	ClpB chaperone, Hsp100 family		12.79	12.45	13.07	33.87	38.27	41.62	1.87378	1.90474e-43	1.10313e-44	Up
Cz03g28230	molecular chaperone Hsp33		31.14	35.58	38.5	53.55	46.14	38.27	0.697298	0.00128998	0.000623691	*
Cz05g22140	Hsp70 protein Hsp70D		39.35	36.19	41.93	50.91	50.47	36.03	0.53265	0.0153379	0.00890644	*
Cz10g06140	hsp70-Hsp90 organizing protein 3		30.52	29.84	33.33	56.58	52.53	36.6	0.941501	8.71304e-05	3.60772e-05	*
UNPLg00116	HSP20 family protein		60.03	50.33	55.57	10.79	18.42	22.1	-1.36931	7.75779e-06	2.84087e-06	Down
Cz08g09030	heat shock protein HspQ		28.28	26.63	27.16	32.6	31.25	33.41	0.552127	4.03055e-06	1.42714e-06	*
Cz05g36020	HSP20 family protein		13.87	11.67	13.95	25.38	28.19	30.08	1.38686	1.95697e-12	4.14009e-13	Up
Cz19g07170	heat shock protein Hsp70E		54.14	52.59	48.24	185.67	200.86	178.77	2.17045	6.65888e-70	1.79526e-71	Up
Cz06g22220	heat shock protein Hsp20		83.78	86.99	84.5	74.26	95.8	124.57	0.510327	0.0372281	0.023397	*
Cz04g34030	HSP20 family protein		0	0.15	0	0	0	0	-0.455369	0.725058	0.669938	*
Cz07g17090	HSP20 family protein		6.46	3.51	6.56	5.32	4.37	3.01	-0.0765943	0.883637	0.855285	*
Cz16g16100	ClpB chaperone, Hsp100 family		19.9	19.92	26.29	41.87	43.37	32.89	1.14146	1.79476e-07	5.5102e-08	Up
Cz05g21220	mitochondrial grpE-type co-chaperone of the HSP70 system		37	37.34	40.89	240.37	202.69	130.98	2.60663	8.2543e-21	1.10446e-21	Up

## Sheet: Sheet1 (2)
Cz16g20290.t1	3380.25	8807.87	1.38166	1.4e-20	Up	1.89e-21	NA	GO:0005524//ATP binding;GO:0051082//unfolded protein binding	GO:0006457//protein folding	K03283//heat shock 70kDa protein 1/8	gi|302832145|ref|XP_002947637.1|//heat shock protein Hsp70C [Volvox carteri f. nagariensis]	NA	NA	GO:0005524//ATP binding;GO:0051082//unfolded protein binding	GO:0006457//protein folding	K03283//heat shock 70kDa protein 1/8	gi|302832145|ref|XP_002947637.1|//heat shock protein Hsp70C [Volvox carteri f. nagariensis]
Cz07g32110.t1	556.171	1714.46	1.62415	2.18e-11	Up	4.97e-12	NA	NA	NA	K09562//hsp70-interacting protein	gi|926787414|ref|XP_013902181.1|//hypothetical protein MNEG_4796 [Monoraphidium neglectum]	NA	NA	NA	NA	K09562//hsp70-interacting protein	gi|926787414|ref|XP_013902181.1|//hypothetical protein MNEG_4796 [Monoraphidium neglectum]
Cz05g29210.t1	245.76	576.589	1.23029	1.02e-12	Up	2.11e-13	NA	NA	NA	K13993//HSP20 family protein	gi|926779360|ref|XP_013898154.1|//hypothetical protein MNEG_8830 [Monoraphidium neglectum]	NA	NA	NA	NA	K13993//HSP20 family protein	gi|926779360|ref|XP_013898154.1|//hypothetical protein MNEG_8830 [Monoraphidium neglectum]
Cz07g16100.t1	1761.13	10469.3	2.57159	5.41e-79	Up	1.18e-80	NA	GO:0003824//catalytic activity	GO:0006089//lactate metabolic process	K03152//4-methyl-5(b-hydroxyethyl)-thiazole monophosphate biosynthesis;K18881//D-lactate dehydratase [EC:4.2.1.130]	gi|926772200|ref|XP_013894574.1|//putative chaperone protein HSP31 [Monoraphidium neglectum]	NA	NA	GO:0003824//catalytic activity	GO:0006089//lactate metabolic process	K03152//4-methyl-5(b-hydroxyethyl)-thiazole monophosphate biosynthesis;K18881//D-lactate dehydratase [EC:4.2.1.130]	gi|926772200|ref|XP_013894574.1|//putative chaperone protein HSP31 [Monoraphidium neglectum]
Cz06g27180.t1	1726.7	2232.31	0.37052	0.150611	*	0.109855	GO:0009507//chloroplast	GO:0005524//ATP binding	GO:0016485//protein processing;GO:0009408//response to heat	K03695//ATP-dependent Clp protease ATP-binding subunit ClpB	gi|159487533|ref|XP_001701777.1|//ClpB chaperone, Hsp100 family [Chlamydomonas reinhardtii]	CLPN	GO:0009507//chloroplast	GO:0005524//ATP binding	GO:0016485//protein processing;GO:0009408//response to heat	K03695//ATP-dependent Clp protease ATP-binding subunit ClpB	gi|159487533|ref|XP_001701777.1|//ClpB chaperone, Hsp100 family [Chlamydomonas reinhardtii]
Cz06g16240.t1	676.331	710.584	0.0712769	0.748767	*	0.697876	NA	NA	NA	K10301//F-box protein 21;K11940//heat shock protein HspQ	gi|159483241|ref|XP_001699669.1|//hypothetical protein CHLREDRAFT_141656 [Chlamydomonas reinhardtii]	NA	NA	NA	NA	K10301//F-box protein 21;K11940//heat shock protein HspQ	gi|159483241|ref|XP_001699669.1|//hypothetical protein CHLREDRAFT_141656 [Chlamydomonas reinhardtii]
Cz05g35100.t1	122.766	89.9886	-0.448098	0.0619463	*	0.0409236	NA	NA	NA	K13993//HSP20 family protein	gi|302845357|ref|XP_002954217.1|//hypothetical protein VOLCADRAFT_95045 [Volvox carteri f. nagariensis]	NA	NA	NA	NA	K13993//HSP20 family protein	gi|302845357|ref|XP_002954217.1|//hypothetical protein VOLCADRAFT_95045 [Volvox carteri f. nagariensis]
Cz10g08290.t1	8406.11	2078.95	-2.01558	1.63e-13	Down	3.21e-14	GO:0044434//chloroplast part	GO:0016787//hydrolase activity;GO:0000166//nucleotide binding	GO:0019538//protein metabolic process	K03696//ATP-dependent Clp protease ATP-binding subunit ClpC	gi|302836842|ref|XP_002949981.1|//ClpD chaperone, Hsp100 family [Volvox carteri f. nagariensis]	NA	GO:0044434//chloroplast part	GO:0016787//hydrolase activity;GO:0000166//nucleotide binding	GO:0019538//protein metabolic process	K03696//ATP-dependent Clp protease ATP-binding subunit ClpC	gi|302836842|ref|XP_002949981.1|//ClpD chaperone, Hsp100 family [Volvox carteri f. nagariensis]
Cz09g26150.t1	397.09	1455.3	1.87378	1.9e-43	Up	1.1e-44	NA	NA	NA	K03695//ATP-dependent Clp protease ATP-binding subunit ClpB	gi|159487533|ref|XP_001701777.1|//ClpB chaperone, Hsp100 family [Chlamydomonas reinhardtii]	NA	NA	NA	NA	K03695//ATP-dependent Clp protease ATP-binding subunit ClpB	gi|159487533|ref|XP_001701777.1|//ClpB chaperone, Hsp100 family [Chlamydomonas reinhardtii]
Cz03g28230.t1	384.045	622.716	0.697298	0.00128998	*	0.000623691	GO:0005737//cytoplasm	GO:0051082//unfolded protein binding	GO:0006457//protein folding	K04083//molecular chaperone Hsp33	gi|926784028|ref|XP_013900488.1|//putative chaperonin [Monoraphidium neglectum]	NA	GO:0005737//cytoplasm	GO:0051082//unfolded protein binding	GO:0006457//protein folding	K04083//molecular chaperone Hsp33	gi|926784028|ref|XP_013900488.1|//putative chaperonin [Monoraphidium neglectum]
Cz05g22140.t1	655.446	948.158	0.53265	0.0153379	*	0.00890644	NA	GO:0005524//ATP binding	NA	K03283//heat shock 70kDa protein 1/8	gi|302838614|ref|XP_002950865.1|//Hsp70 protein Hsp70D [Volvox carteri f. nagariensis]	NA	NA	GO:0005524//ATP binding	NA	K03283//heat shock 70kDa protein 1/8	gi|302838614|ref|XP_002950865.1|//Hsp70 protein Hsp70D [Volvox carteri f. nagariensis]
Cz10g06140.t1	328.343	630.591	0.941501	8.71e-05	*	3.61e-05	GO:0005829//cytosol	NA	NA	K04460//serine/threonine-protein phosphatase 5 [EC:3.1.3.16]	gi|731364560|ref|XP_010694039.1|//PREDICTED: hsp70-Hsp90 organizing protein 3 [Beta vulgaris subsp. vulgaris]	NA	GO:0005829//cytosol	NA	NA	K04460//serine/threonine-protein phosphatase 5 [EC:3.1.3.16]	gi|731364560|ref|XP_010694039.1|//PREDICTED: hsp70-Hsp90 organizing protein 3 [Beta vulgaris subsp. vulgaris]
UNPLg00116.t1	281.822	109.087	-1.36931	7.76e-06	Down	2.84e-06	NA	NA	NA	K13993//HSP20 family protein	gi|302835708|ref|XP_002949415.1|//hypothetical protein VOLCADRAFT_104316 [Volvox carteri f. nagariensis]	NA	NA	NA	NA	K13993//HSP20 family protein	gi|302835708|ref|XP_002949415.1|//hypothetical protein VOLCADRAFT_104316 [Volvox carteri f. nagariensis]
Cz08g09030.t1	605.145	887.291	0.552127	4.03e-06	*	1.43e-06	NA	NA	NA	K11940//heat shock protein HspQ;K10301//F-box protein 21	gi|545365631|ref|XP_005647776.1|//hypothetical protein COCSUDRAFT_63588 [Coccomyxa subellipsoidea C-169]	NA	NA	NA	NA	K11940//heat shock protein HspQ;K10301//F-box protein 21	gi|545365631|ref|XP_005647776.1|//hypothetical protein COCSUDRAFT_63588 [Coccomyxa subellipsoidea C-169]
Cz05g36020.t1	87.1575	227.924	1.38686	1.96e-12	Up	4.14e-13	NA	NA	NA	K13993//HSP20 family protein	gi|926779360|ref|XP_013898154.1|//hypothetical protein MNEG_8830 [Monoraphidium neglectum]	NA	NA	NA	NA	K13993//HSP20 family protein	gi|926779360|ref|XP_013898154.1|//hypothetical protein MNEG_8830 [Monoraphidium neglectum]
Cz19g07170.t1	1454.92	6549.51	2.17045	6.66e-70	Up	1.8e-71	NA	GO:0005524//ATP binding	NA	K09489//heat shock 70kDa protein 4	gi|302835916|ref|XP_002949519.1|//heat shock protein Hsp70E [Volvox carteri f. nagariensis]	NA	NA	GO:0005524//ATP binding	NA	K09489//heat shock 70kDa protein 4	gi|302835916|ref|XP_002949519.1|//heat shock protein Hsp70E [Volvox carteri f. nagariensis]
Cz06g22220.t1	577.075	821.97	0.510327	0.0372281	*	0.023397	NA	NA	GO:0009408//response to heat	K13993//HSP20 family protein	gi|164375535|gb|ABY52935.1|//heat shock protein Hsp20 [Oryza sativa Japonica Group]	NA	NA	NA	GO:0009408//response to heat	K13993//HSP20 family protein	gi|164375535|gb|ABY52935.1|//heat shock protein Hsp20 [Oryza sativa Japonica Group]
Cz04g34030.t1	0.157157	0.114618	-0.455369	0.725058	*	0.669938	NA	NA	NA	K13993//HSP20 family protein	gi|971507949|dbj|GAQ90253.1|//HSP20 family protein [Klebsormidium flaccidum]	NA	NA	NA	NA	K13993//HSP20 family protein	gi|971507949|dbj|GAQ90253.1|//HSP20 family protein [Klebsormidium flaccidum]
Cz07g17090.t1	40.924	38.8079	-0.0765943	0.883637	*	0.855285	NA	NA	NA	K13993//HSP20 family protein	NA	NA	NA	NA	NA	K13993//HSP20 family protein	HSP20 family protein?
Cz16g16100.t1	314.107	692.93	1.14146	1.79e-07	Up	5.51e-08	GO:0005737//cytoplasm	GO:0005524//ATP binding	GO:0016485//protein processing;GO:0009408//response to heat	K03695//ATP-dependent Clp protease ATP-binding subunit ClpB	gi|159487533|ref|XP_001701777.1|//ClpB chaperone, Hsp100 family [Chlamydomonas reinhardtii]	NA	GO:0005737//cytoplasm	GO:0005524//ATP binding	GO:0016485//protein processing;GO:0009408//response to heat	K03695//ATP-dependent Clp protease ATP-binding subunit ClpB	gi|159487533|ref|XP_001701777.1|//ClpB chaperone, Hsp100 family [Chlamydomonas reinhardtii]
Cz05g21220.t1	279.227	1700.72	2.60663	8.25e-21	Up	1.1e-21	NA	GO:0005488//binding	NA	K03687//molecular chaperone GrpE	gi|159486567|ref|XP_001701310.1|//mitochondrial grpE-type co-chaperone of the HSP70 system [Chlamydomonas reinhardtii]	NA	NA	GO:0005488//binding	NA	K03687//molecular chaperone GrpE	gi|159486567|ref|XP_001701310.1|//mitochondrial grpE-type co-chaperone of the HSP70 system [Chlamydomonas reinhardtii]
