# Supplementary material for: Novel insights into salinity-induced lipogenesis and carotenogenesis in the oleaginous astaxanthin-producing alga Chromochloris zofingiensis: a multi-omics study
Source: Biotechnol Biofuels. 2020 Apr 16;13:73. doi: 10.1186/s13068-020-01714-y (PMC7161124; doi:10.1186/s13068-020-01714-y)
Supplement: Supplementary file 17 — Additional file 17: Data S15. RNA-seq data for genes encoding putative transcription factors. [file 13068_2020_1714_MOESM17_ESM.xlsx]

## Sheet: TFs
RNA-seq data for genes encoding putative transcription factors
Gene ID	Annotation	Category	FPKM value						Log2FC (SS6/SS0)	FDR adjusted p-value	p-value	Type
			SS0-1	SS0-2	SS0-3	SS6-1	SS6-2	SS6-3
TFs
Cz01g17080	AINTEGUMENTA-like 5	AP2	0.03	0	0.06	0	0	0	-1.57657	0.356963	0.291046	*
Cz01g34320	AP2 family protein	AP2	66.79	63.53	62.1	39.74	55.72	84.55	0.20534	0.553921	0.484266	*
Cz06g09230	AP2 family protein	AP2	35.84	38.2	34.14	20.68	22.04	29.71	-0.271021	0.209745	0.15874	*
Cz11g01240	AP2 family protein	AP2	84.07	81.73	72.56	13.6	20.99	40.09	-1.34963	0.00109001	0.000520408	Down
Cz12g20100	AINTEGUMENTA-like 5	AP2	0.03	0	0	0	0	0.03	0.128913	0.941775	0.927857	*
Cz14g11030	AP2 family protein	AP2	92.83	92.63	88.78	57.62	57.28	58.55	-0.35306	0.000494166	0.000224977	*
Cz14g21250	AP2 family protein	AP2	0.01	0.02	0	0.02	0	0	-0.474114	0.796624	0.753405	*
Cz03g32030	target of early activation tagged (EAT) 2	AP2	0	0.1	0	0.07	0.06	0	0.368629	0.842695	0.806961	*
Cz04g34070	AP2 family protein	AP2	0.09	0.09	0.15	0	0.04	0	-2.12942	0.138112	0.0997076	*
Cz05g03080	AP2 family protein	AP2	31.11	30.49	23.73	2.88	5.33	16.67	-1.42473	0.0208225	0.0124073	Down
Cz05g03270	AP2 family protein	AP2	53.1	55.39	52.88	13.3	20.87	26.01	-1.10963	7.0066e-05	2.86243e-05	Down
Cz13g09180	AP2 family protein	AP2	22.78	19.38	16.39	2.67	5.29	14.62	-1.03844	0.0870693	0.0596652	*
Cz08g00050	response regulator 2	ARR-B	45.78	42.47	36.41	6.29	9.34	18.91	-1.51916	0.000402109	0.000181353	Down
Cz02g09060	B3 family protein	B3	73.03	60.75	50.58	3.12	5.38	28.57	-1.90576	0.0102684	0.00577126	Down
Cz03g17040	ARF family protein	B3	44.06	39.73	30.93	0.71	0.58	1.64	-4.87355	6.33761e-34	5.0922e-35	Down
Cz05g21210	HSI2-like 1	B3	57.19	52.83	51.11	126.76	97.43	72.29	1.18087	1.48977e-05	5.62706e-06	Up
Cz17g02030	B3 family protein	B3	24.42	22.49	17.89	6.6	8.99	21.9	-0.47634	0.358204	0.292457	*
Cz19g00290	auxin response factor 17	B3	25.42	24.28	21.4	1.15	2.21	5.19	-2.67756	1.5233e-07	4.64736e-08	Down
Cz03g20070	BES1-interacting Myc-like protein 2	bHLH	45.13	44.4	41.36	43.4	64.51	69.03	0.736073	0.00152826	0.00074775	*
Cz04g01220	bHLH family protein	bHLH	40.86	38.41	35.31	17.53	24.22	41.85	-0.14866	0.720429	0.660865	*
Cz10g09160	bHLH family protein	bHLH	53.33	50.28	32.89	6.46	13.21	47.87	-0.684098	0.348052	0.282787	*
Cz14g22130	bHLH family protein	bHLH	81.19	89.17	93.5	86.63	103.88	121.8	0.549006	0.00325725	0.00167416	*
UNPLg00160	BES1-interacting Myc-like protein 2	bHLH	12.32	13.24	14.23	170.38	191.65	186.97	4.08829	4.31854e-249	6.0371e-252	Up
Cz02g23080	VIRE2-interacting protein 1	bZIP	29.63	30.14	31.12	48.65	53.27	57.06	1.11297	1.44873e-21	1.88252e-22	Up
Cz02g24190	G-box binding factor 2	bZIP	82.14	84.72	91.21	41.97	41.64	37.21	-0.786131	2.71743e-09	7.13276e-10	*
Cz02g41160	bZIP family protein	bZIP	71.77	78.4	71.31	30.04	41.72	84.25	-0.19895	0.668214	0.604114	*
Cz04g21220	HY5-homolog	bZIP	142.22	146.54	165.01	490.99	416.4	313.18	1.7299	2.45773e-14	4.57777e-15	Up
Cz05g36050	bHLH family protein	bZIP	40.4	35.34	40.9	19.06	11.18	9.62	-1.22777	0.000224128	9.76215e-05	Down
Cz06g11180	basic leucine-zipper 2	bZIP	146.39	160.43	148.41	66.05	67.96	90.42	-0.710193	0.000156169	6.65551e-05	*
Cz08g07250	basic leucine zipper 9	bZIP	258.79	256.98	211.95	78.19	123.53	340.98	-0.120069	0.846435	0.811388	*
Cz09g18200	bZIP family protein	bZIP	242.07	247.16	213.54	78.45	105.15	169.26	-0.683394	0.040014	0.0253237	*
Cz10g24190	bZIP family protein	bZIP	84.64	88.86	76.34	72.01	83.45	114.07	0.41237	0.0870768	0.0596762	*
Cz10g29130	bZIP family protein	bZIP	13.06	13.07	11.86	0.16	0.14	0	-6.18865	1.03532e-13	2.00489e-14	Down
Cz11g01210	basic leucine-zipper 44	bZIP	109.11	105.22	95.38	28.32	41.11	58.34	-0.961955	0.00180958	0.000894672	*
Cz13g00180	basic leucine-zipper 8	bZIP	115.25	107.75	79.36	4.11	8.02	34.02	-2.29691	0.00093486	0.000442101	Down
Cz14g04180	abscisic acid responsive element-binding factor 1	bZIP	3.4	3.42	3.14	3.69	4.11	11.79	1.249	0.0177646	0.0104575	Up
Cz15g08220	basic leucine-zipper 5	bZIP	40.13	38.48	36.5	9.26	16.06	30.78	-0.71993	0.119308	0.0846798	*
Cz15g19130	basic leucine-zipper 3	bZIP	35.73	33.18	28.1	6.86	11.44	22.92	-0.906869	0.0602937	0.0397356	*
Cz15g21170	bZIP family protein	bZIP	92.53	94.22	81.12	44.26	85.44	174.72	0.473407	0.368773	0.302442	*
Cz17g03110	basic leucine-zipper 5	bZIP	140.33	134.52	99.72	23.59	48	160.92	-0.374672	0.603585	0.534355	*
UNPLg00449	abscisic acid responsive element-binding factor 1	bZIP	119.9	119.51	132.7	200.89	288.59	279.53	1.34816	1.2938e-12	2.70439e-13	Up
Cz05g04290		bZIP	39.83	37.17	29.26	7.03	13.19	48.23	-0.322568	0.662773	0.59849	*
Cz06g16030		bZIP	38.02	43.18	41.24	65.34	74.41	80.11	1.15006	8.6505e-15	1.56402e-15	Up
Cz10g02030		bZIP	16.25	14.92	16.11	9.75	11.87	17.95	0.0538395	0.877855	0.84811	*
Cz17g07180		bZIP	29.43	25.73	22.07	7.34	12.98	34.37	-0.191833	0.761359	0.712197	*
Cz06g00090	C2H2 family protein	C2H2	16.35	15.15	15.49	101.49	82.7	48.17	2.58536	1.39706e-14	2.55566e-15	Up
Cz08g24200	C2H2 family protein	C2H2	27.36	24.06	25.87	13.9	16.75	20.37	-0.282984	0.298002	0.236982	*
Cz14g02220	DNAJ heat shock N-terminal domain-containing protein	C2H2	9.82	9.3	9.55	15.47	19.63	17.85	1.18937	2.23897e-14	4.16285e-15	Up
Cz16g17050	C2H2 family protein	C2H2	28.38	26.77	26.54	30.12	29.88	27.3	0.400448	0.0140667	0.00810835	*
UNPLg00240	C2H2 family protein	C2H2	0	0	0.08	0	0	0	-0.460545	0.724772	0.667713	*
Cz02g07210		C2H2	181.86	230.12	239.19	121.95	103.41	74.87	-0.799913	0.00247598	0.00124722	*
Cz03g00060		C2H2	8.07	8.99	8.57	9.16	7.86	6.33	0.166376	0.567254	0.497735	*
Cz03g00070		C2H2	9.97	9.92	7.92	2.78	4.12	3.72	-1.06542	0.00157561	0.000771965	Down
Cz13g18140		C2H2	5.17	6.48	6.2	1.69	1.42	1.76	-1.55301	7.36938e-09	2.00229e-09	Down
Cz14g22200		C2H2	28.4	25.62	24.25	13.25	17.43	20.71	-0.299377	0.214785	0.162955	*
Cz04g14210	C3H family protein	C3H	17.44	19.08	18.12	26.71	25.11	25.11	0.79997	3.33166e-10	8.21493e-11	*
Cz04g32140	C3H family protein	C3H	22.07	21.56	25.09	30.07	29.01	19.92	0.50628	0.0434332	0.0277132	*
Cz05g00060	C3H family protein	C3H	74.47	81.26	77.47	103.35	89.89	75.81	0.513785	0.00716278	0.00391039	*
Cz05g08230	floral homeotic protein (HUA1)	C3H	16.88	17.66	16.69	8.55	8.32	8.85	-0.685116	2.09005e-07	6.46272e-08	*
Cz05g13060	CCCH-type zinc finger protein with ARM repeat domain	C3H	105.15	106.88	98.13	32.75	40.87	54.63	-0.962488	4.60082e-05	1.83702e-05	*
Cz05g13110	zinc finger nuclease 3	C3H	57.91	52.02	50.87	20.36	28.17	42.56	-0.511641	0.113149	0.0798266	*
Cz05g16110	C3H family protein	C3H	56.65	61.4	55.46	101.29	145.41	250.02	1.79711	4.70475e-07	1.50144e-07	Up
Cz06g16250	C3H family protein	C3H	46.5	45.97	38.57	31.18	57.76	153.69	1.15142	0.0436694	0.0278697	Up
Cz09g15150	C3H family protein	C3H	18.31	21.85	19.46	25.99	29.19	32.42	0.861596	5.05882e-06	1.81245e-06	*
Cz09g22110	C3H family protein	C3H	107.57	102.59	75.14	1.57	1.95	6.77	-4.34539	9.33307e-16	1.59362e-16	Down
Cz10g10240	C3H family protein	C3H	0.26	0.39	0.18	0.06	0.11	0.04	-1.47824	0.170495	0.126083	*
Cz10g12080	C3H family protein	C3H	182.65	167.26	151.42	91.83	112.67	177.78	-0.0861519	0.803376	0.761126	*
Cz10g15210	C3H family protein	C3H	29.11	30.21	28.29	22.33	26.18	29.96	0.150032	0.452762	0.382144	*
Cz11g29050	C3H family protein	C3H	60.66	53.11	34.59	1.92	2.56	15.04	-2.48155	0.000724437	0.000337479	Down
Cz13g01280	C3H family protein	C3H	14.54	14.96	15.41	15.51	14.45	14.58	0.295238	0.0321364	0.0199446	*
Cz14g19330	CCCH-type zinc finger protein with ARM repeat domain	C3H	39.23	33.46	25.93	4.08	8.25	26.88	-0.989991	0.138692	0.100229	*
Cz17g10050	C3H family protein	C3H	314.44	342.61	300.18	37.29	47.84	69.03	-2.31244	1.45387e-18	2.14664e-19	Down
Cz03g24070		C3H	41.62	49.72	53.57	80.74	70.42	47.07	0.757881	0.00665372	0.00360945	*
Cz14g01180		C3H	103.91	102.12	102.49	22.98	34.54	47.06	-1.24594	1.77388e-05	6.74505e-06	Down
Cz04g06060	B-box type zinc finger protein with CCT domain	CO-like	157.93	160.35	155.43	129.7	170.8	206.84	0.402293	0.0728365	0.0489278	*
Cz02g00140	Tesmin/TSO1-like CXC domain-containing protein	CPP	32.3	31.86	32.23	5.71	6.34	5.85	-2.11731	8.48429e-56	3.37745e-57	Down
Cz02g27040	Tesmin/TSO1-like CXC domain-containing protein	CPP	27.33	23.59	19.36	2.37	4.66	12.09	-1.52732	0.00758114	0.00415595	Down
Cz15g07260	TESMIN/TSO1-like CXC 2	CPP	22.45	21.26	19.13	0.25	0.38	0.57	-5.3189	9.41752e-68	2.74589e-69	Down
Cz02g28100	cycling DOF factor 3	Dof	39.34	39.58	30.94	6.75	12.14	28.26	-0.895864	0.0938335	0.064819	*
Cz01g16030	Transcription factor DP	E2F/DP	76.61	78.75	74.41	39.87	48.13	59.13	-0.334877	0.103525	0.0723546	*
Cz04g27030	E2F transcription factor 1	E2F/DP	115.82	109.8	101.38	41.47	53.71	77.01	-0.616357	0.0285992	0.0175379	*
Cz01g39200	AP2 family protein	ERF	26.59	26.61	24.27	11.99	19.69	39.59	0.178253	0.725978	0.672383	*
Cz02g34190	ERF family protein	ERF	37.98	42.86	34.6	11.8	23.65	54.36	-0.0602593	0.923273	0.90422	*
Cz03g16250	ERF family protein	ERF	22.45	25.59	23.06	2.81	5.11	7.78	-1.84496	9.65947e-07	3.18296e-07	Down
Cz06g18230	AP2 family protein	ERF	0.07	0.04	0.03	0.02	0	0.03	-0.989522	0.46333	0.393346	*
Cz07g02160	AP2 family protein	ERF	45.42	47.68	47.67	65.12	48.85	32.28	0.362746	0.278152	0.218807	*
Cz07g20090	ERF family protein	ERF	73.85	71.27	57.81	18.98	35.15	86.41	-0.22386	0.717351	0.657564	*
Cz08g32060	AP2 family protein	ERF	52.48	52.84	53.88	46.91	47.54	49.21	0.159902	0.0998265	0.0693908	*
Cz09g09100	erf domain protein 9	ERF	10.03	11.73	11.91	37.82	32.06	24.67	1.78907	8.28625e-14	1.59447e-14	Up
Cz10g10110	AINTEGUMENTA-like 5	ERF	45.23	43.72	39.89	19.43	18.59	17.2	-0.913549	8.74109e-11	2.06511e-11	*
Cz10g18210	ERF family protein	ERF	11.5	11.23	8.7	10.16	19.31	58.97	1.7245	0.00516305	0.00274478	Up
Cz12g11120	AP2 family protein	ERF	20.42	19.63	19.61	28.07	39.88	52.16	1.30455	8.51506e-07	2.78927e-07	Up
Cz16g02020	AP2 family protein	ERF	0.21	0.13	0.22	0.04	0.03	0.03	-1.964	0.068329	0.0456042	*
Cz02g26120	G2-like family protein	G2-like	64.82	66.65	65.01	50.88	60.09	68.39	0.174986	0.314788	0.252321	*
Cz04g05020	G2-like family protein	G2-like	49.85	47.17	41.16	11.27	16.11	27.86	-1.00553	0.00687726	0.00374216	Down
Cz10g12010	G2-like family protein	G2-like	125.05	125.31	108.03	34.05	56.96	84.81	-0.715971	0.0523552	0.0340473	*
Cz11g17160	response regulator 2	G2-like	94.12	93.94	86.52	51.66	80.24	142.67	0.297358	0.487815	0.41816	*
Cz19g10020	G2-like family protein	G2-like	103.17	95.91	71.55	3.8	8.69	34.2	-2.12674	0.00247469	0.00124641	Down
Cz01g14140	GATA transcription factor 16	GATA	100.8	105.12	88.37	16.37	29.27	69.16	-1.02964	0.0510064	0.0331022	*
Cz02g09070	GATA transcription factor 26	GATA	11.41	10.54	10.93	0.17	0.1	0.15	-5.87786	1.74478e-53	7.50319e-55	Down
Cz02g12190	GATA transcription factor 11	GATA	8.45	7.23	6.65	0.36	0.08	0.27	-4.51715	1.86313e-16	3.06843e-17	Down
Cz05g04080	GATA transcription factor 26	GATA	10.07	9.25	9.12	0	0.04	0.18	-6.32167	2.05823e-30	1.86203e-31	Down
Cz05g08160	GATA transcription factor 23	GATA	0.3	0.37	0.51	0.81	1.46	2.94	2.36452	9.66142e-05	4.02356e-05	Up
Cz06g25010	GATA transcription factor 7	GATA	64.56	63.4	53.84	40.02	48.93	60.67	0.0241494	0.926509	0.908376	*
Cz06g37150	GATA transcription factor 9	GATA	15.31	14.23	12.9	4.45	8.24	12.93	-0.417276	0.34395	0.278833	*
Cz07g29070	GATA transcription factor 14	GATA	35.29	39.05	35.91	7.83	8.71	9.58	-1.76201	3.59152e-30	3.29458e-31	Down
Cz08g00080	GATA transcription factor 26	GATA	41.88	39.1	35.93	15.09	17.27	19.87	-0.850151	5.83032e-06	2.10089e-06	*
Cz10g26190	GATA transcription factor 16	GATA	1.72	2.03	1.51	0.04	0.13	0.22	-3.26195	5.18513e-09	1.38965e-09	Down
Cz11g08060	GATA transcription factor 26	GATA	19.86	19.2	15.05	8.26	10.86	20.44	-0.1475	0.736724	0.684297	*
Cz12g10200	GATA transcription factor 23	GATA	92.39	100.82	92.15	66.44	86.33	117.59	0.225412	0.417487	0.348119	*
Cz16g13050	GATA transcription factor 15	GATA	30.21	30.92	29.09	21.77	24.43	24.69	-0.0400886	0.780925	0.735645	*
Cz01g30120	homeobox-1	HB-other	26.88	22.66	16.91	1.61	4.51	19.42	-1.01515	0.212329	0.160907	*
Cz02g02180	DNA-binding bromodomain-containing protein	HB-other	32.04	31.04	25.34	10.04	18.91	50.18	0.134779	0.835781	0.798559	*
Cz12g02200	homeobox protein 31	HB-other	12.95	11.94	10.51	39.48	42.66	45.62	2.15215	2.67482e-42	1.61501e-43	Up
Cz19g04080	overexpressor of cationic peroxidase 3	HB-other	20.75	18.73	22.75	28.76	19.81	20.62	0.459961	0.0696354	0.0465642	*
Cz04g32130	heat shock factor 1	HSF	42.21	42.24	38.81	20.7	26.52	41.04	-0.175096	0.603564	0.534296	*
Cz02g13260	LSD family protein	LSD	19.59	22.34	28.14	25.52	29.44	25.7	0.509696	0.0296559	0.0182491	*
Cz16g22080	MIKC_MADS family protein	M-type_MADS	29.59	30	28.55	33.32	37.36	39.64	0.630627	2.30394e-06	7.92929e-07	*
Cz01g31240	myb domain protein 64	MYB	19.28	21.03	18.16	13.02	18.39	43.46	0.645108	0.1944	0.145755	*
Cz01g38030	cell division cycle 5	MYB	51.34	55.14	55.04	46.18	47.58	49.08	0.130854	0.225981	0.172622	*
Cz02g00230	myb domain protein 118	MYB	40.63	36.66	34.65	0.74	0.55	1.23	-5.09637	3.45056e-65	1.0704e-66	Down
Cz05g21080	myb domain protein 3r-5	MYB	41.32	35.03	23.75	0.57	0.26	13.06	-2.23532	0.0374526	0.0235441	Down
Cz06g08120	myb domain protein 100	MYB	14.56	12.41	12.67	0.35	0.27	0.51	-4.74954	2.4902e-42	1.50188e-43	Down
Cz06g09120	myb domain protein 64	MYB	29.88	27.26	23.39	2.22	4.63	9.69	-1.92735	0.000157695	6.72476e-05	Down
Cz06g23090	myb domain protein 118	MYB	34.96	35.1	24.37	13.37	36.01	163.38	1.38046	0.0795776	0.05397	*
Cz07g28090	MYB_related family protein	MYB	7.74	9.28	8.95	15.22	13.61	9.76	0.874443	0.000582846	0.000267884	*
Cz10g07080	MYB family protein	MYB	2.99	3.24	3.09	0.34	0.49	0.4	-2.56043	5.27642e-09	1.41587e-09	Down
Cz10g17100	myb domain protein r1	MYB	96.04	92.85	84.45	21.96	28.63	44.77	-1.20412	7.13623e-05	2.91825e-05	Down
Cz10g22030	myb domain protein 3r-5	MYB	21.66	20.19	20.48	10.06	12.11	11.86	-0.563767	9.67045e-05	4.02796e-05	*
Cz10g24240	myb domain protein 73	MYB	11.43	10.96	8.82	9.7	22.27	76.87	2.00456	0.0029469	0.00150543	Up
Cz13g11180	myb domain protein 77	MYB	38.51	34.79	28.35	0.42	0.61	1.56	-4.86001	1.80799e-26	1.90524e-27	Down
Cz14g00040	myb domain protein 109	MYB	54.49	49.26	38.81	0.32	0.98	2.47	-4.74822	5.97828e-16	1.00766e-16	Down
Cz15g15180	myb domain protein 77	MYB	135.72	138.59	131.95	12.94	17.34	37.16	-2.24808	3.0696e-08	8.80502e-09	Down
Cz16g00200	myb domain protein 22	MYB	33.43	29.63	26.95	28.59	32.06	32.95	0.361515	0.0307025	0.0189607	*
Cz17g16070	myb domain protein 73	MYB	12.57	11.66	9.93	1.83	3.14	12.56	-0.632273	0.381989	0.314628	*
Cz01g15230	MYB_related family protein	MYB_related	46.36	50.43	49.87	3.74	3.93	3.63	-3.38502	1.87413e-109	1.87139e-111	Down
Cz01g29250	MYB family protein	MYB_related	33.45	34.48	35.85	35.71	49.67	71.41	0.893486	0.00285728	0.00145622	*
Cz02g14080	MYB_related family protein	MYB_related	13.95	14.57	12.51	4.54	7.6	17.74	-0.151808	0.790747	0.746635	*
Cz03g21260	myb domain protein 4r1	MYB_related	13.32	12.48	10.97	2.22	4.31	11.01	-0.744066	0.206271	0.155648	*
Cz03g37200	TRF-like 3	MYB_related	30.68	27.91	25.49	14.64	18.17	25.06	-0.232046	0.410582	0.341748	*
Cz05g21090	myb domain protein 64	MYB_related	42.31	40.63	32.96	2.19	3.47	9.41	-2.56796	8.71452e-07	2.85592e-07	Down
Cz08g02090	myb domain protein r1	MYB_related	18.55	14.57	12.52	1.56	2.46	14.71	-0.919903	0.268488	0.209739	*
Cz09g23280	MYB_related family protein	MYB_related	49.46	50.74	42.18	10.64	19.9	54.81	-0.424984	0.494892	0.425379	*
Cz10g11010	MYB_related family protein	MYB_related	55.5	49.88	37.5	12.05	26.11	109.15	0.322973	0.691433	0.628651	*
Cz11g12210	myb domain protein 119	MYB_related	25.1	22.05	17.49	1.84	2.49	8.16	-2.00237	0.000414068	0.000186912	Down
Cz12g05110	MYB_related family protein	MYB_related	59.85	60.67	63.99	59.64	51.9	33.47	-0.0370273	0.909113	0.886237	*
Cz12g20020	MYB_related family protein	MYB_related	51.87	52.97	56.34	6.05	9.08	2.37	-2.84559	2.66408e-10	6.5263e-11	Down
Cz12g22020	MYB_related family protein	MYB_related	27.29	27.79	27.76	9.05	12.55	10.47	-1.05808	6.29737e-09	1.70199e-09	Down
Cz14g14020	DnaJ domain ;Myb-like DNA-binding domain	MYB_related	14.15	16.12	15.7	37.85	42.56	36.78	1.65408	2.23497e-32	1.86868e-33	Up
Cz15g16100	MYB family protein	MYB_related	11.07	11.41	9.68	3.46	5.37	13.35	-0.228777	0.690931	0.627919	*
Cz16g07200	MYB_related family protein	MYB_related	26.06	30.38	30.1	16.39	19.17	23.87	-0.23041	0.317371	0.254603	*
Cz16g11010	myb domain protein 98	MYB_related	30.82	24.65	20.08	0.27	0	0.98	-5.22641	1.66995e-15	2.89589e-16	Down
Cz16g11050	myb domain protein 15	MYB_related	145.4	126.5	118.09	3.9	5.48	6.13	-4.31492	3.52308e-83	6.7075e-85	Down
Cz01g26120	sequence-specific DNA binding transcription factors;zinc ion binding;sequence-specific DNA binding transcription factors	NF-X1	19.53	18	16.24	6.57	13.59	24.45	0.0336818	0.951741	0.94121	*
Cz04g37130	nuclear factor Y, subunit B1	NF-YB	41.36	41.34	44.89	50.06	50.6	29.78	0.335385	0.277699	0.218353	*
Cz10g08040	nuclear factor Y, subunit B11	NF-YB	123.4	118.35	134.47	47.79	38.97	21.4	-1.4726	1.42011e-05	5.35449e-06	Down
Cz10g24060	nuclear factor Y, subunit B13	NF-YB	69.94	70.5	83.3	77.22	63.68	43.72	0.0319944	0.923769	0.904952	*
Cz01g10020	nuclear factor Y, subunit C3	NF-YC	39.32	40.7	43.89	7.65	5.81	3.87	-2.51907	4.14056e-18	6.27892e-19	Down
Cz03g14060	NF-YC family protein	NF-YC	14.39	16.34	16.47	16.65	16.85	15.99	0.373691	0.0244332	0.0147588	*
Cz09g09270	nuclear factor Y, subunit C1	NF-YC	44.31	45.78	48.82	135.54	142.22	100.11	1.74508	4.11441e-18	6.23653e-19	Up
Cz09g22270	NF-YC family protein	NF-YC	14.39	16.34	16.47	16.65	16.85	15.99	0.373691	0.0244332	0.0147588	*
Cz10g28030	nuclear factor Y, subunit C3	NF-YC	49.33	42.84	40.71	54.94	40.44	34.29	0.268956	0.366031	0.29973	*
Cz01g40030	NIN like protein 7	Nin-like	14.58	14.82	12.1	9.02	14.87	32.99	0.738479	0.144291	0.104758	*
Cz02g38280	RWP-RK domain-containing protein	Nin-like	16	15.48	12.2	3.51	7.05	35.69	0.357992	0.673707	0.610158	*
Cz11g11240	RWP-RK domain-containing protein	Nin-like	19.03	18.56	17.22	10.34	15.72	25.89	0.222668	0.587069	0.517232	*
Cz11g26010	RWP-RK domain-containing protein	Nin-like	9.85	10.27	10.36	8.89	8.2	8.82	0.0734911	0.648272	0.582116	*
Cz11g26060	RWP-RK domain-containing protein	Nin-like	36.12	35.4	38.05	11.74	11.47	9.1	-1.4547	8.32052e-15	1.50048e-15	Down
Cz11g29090	RWP-RK domain-containing protein	Nin-like	40.89	37.9	33.98	25.65	40.58	79.58	0.659563	0.143265	0.103925	*
Cz05g37110	S1FA-like DNA-binding protein	S1Fa-like	114.03	132.97	134.33	119.97	118.7	84.59	0.0694256	0.786337	0.741684	*
Cz02g40170	SBP family protein	SBP	104.51	96.4	58.08	9.26	20.12	110	-0.561321	0.515446	0.445928	*
Cz05g23090	squamosa promoter binding protein-like 4	SBP	47.05	47.89	46.19	19.97	28.68	40.1	-0.361685	0.242723	0.187172	*
Cz07g32220	squamosa promoter binding protein-like 1	SBP	45.2	44.02	43.83	46.05	54.88	63.55	0.610531	0.000305179	0.000135423	*
Cz09g29010	SBP family protein	SBP	6.64	6.82	6.69	4.87	4.91	5.42	-0.0972704	0.522351	0.452802	*
Cz13g18310	SBP family protein	SBP	41.46	41.83	35.08	7.94	12.1	29.17	-0.942447	0.0604053	0.0398171	*
Cz15g08240	squamosa promoter binding protein-like 10	SBP	21.61	18.1	12.8	0.34	0.7	2.44	-3.4522	6.32997e-08	1.87725e-08	Down
Cz11g22260	Trihelix family protein	Trihelix	146.46	139.87	139.66	74.38	91.87	86.85	-0.443719	0.00105745	0.000504018	*
Cz02g08120	WHIRLY 2	Whirly	79.69	76.8	88.61	116.43	104.47	83.79	0.620942	0.00222501	0.00111413	*
UNPLg00488	WRKY DNA-binding protein 2	WRKY	36.94	36.57	32.7	8.88	11.39	16.71	-1.20698	1.42057e-05	5.35717e-06	Down
Cz04g15160	YABBY family protein	YABBY	0.03	0.03	0	0	0.04	0	-0.206223	0.913155	0.891814	*
Cz06g25100	YABBY family protein	YABBY	50.74	48.11	51.81	45.17	45.37	44.11	0.145614	0.183782	0.137035	*
